# Supplementary material for: De novo sequencing and comparative transcriptome analysis of the male and hermaphroditic flowers provide insights into the regulation of flower formation in andromonoecious taihangia rupestris
Source: BMC Plant Biol. 2017 Feb 28;17:54. doi: 10.1186/s12870-017-0990-x (PMC5329940; doi:10.1186/s12870-017-0990-x)
Supplement: Additional file 6: — Functional GO, COG, and KEGG pathway annotation and classification of the Taihangia unigenes. (XLSX 3235 kb) [file 12870_2017_990_MOESM6_ESM.xlsx]

## Sheet: Sheet1
#GeneID	COG_class	COG_class_annotation	GO_annotation	KEGG_annotation	KOG_class	KOG_class_annotation	Pfam_annotation	Swissprot_annotation	nr_annotation
c24849.graph_c0	--	--	Cellular Component: membrane (GO:0016020);;	--	[S]	Function unknown	Yip1 domain	--	PREDICTED: protein YIPF1 homolog [Fragaria vesca subsp. vesca]
c8831.graph_c0	--	--	Cellular Component: integral component of membrane (GO:0016021);; Molecular Function: transferase activity, transferring hexosyl groups (GO:0016758);;	K08238|0|pper:PRUPE_ppa005479mg|hypothetical protein; K08238 xyloglucan 6-xylosyltransferase [EC:2.4.2.39] (A)	[GM]	--	galactosyl transferase GMA12/MNN10 family	Putative glycosyltransferase 3 GN=MBK20.18 OS=Arabidopsis thaliana (Mouse-ear cress) PE=2 SV=1	hypothetical protein PRUPE_ppa005479mg [Prunus persica]
c51033.graph_c0	--	--	--	--	[I]	Lipid transport and metabolism	--	--	PREDICTED: uncharacterized protein LOC103443619 isoform X3 [Malus domestica]
c21075.graph_c0	--	--	--	--	--	--	Protein of unknown function (DUF688)	Uncharacterized protein At4g00950 GN=At4g00950 OS=Arabidopsis thaliana (Mouse-ear cress) PE=2 SV=1	PREDICTED: uncharacterized protein At4g00950-like [Fragaria vesca subsp. vesca]
c52909.graph_c0	--	--	--	--	--	--	Domain of unknown function (DUF4283)	--	hypothetical protein PRUPE_ppa025301mg, partial [Prunus persica]
c30498.graph_c0	--	--	--	--	--	--	--	F-box protein CPR30 GN=CPR30 OS=Arabidopsis thaliana (Mouse-ear cress) PE=1 SV=2	PREDICTED: F-box protein CPR30-like [Fragaria vesca subsp. vesca]
c22348.graph_c0	--	--	Molecular Function: copper ion binding (GO:0005507);; Cellular Component: extracellular region (GO:0005576);; Molecular Function: L-ascorbate oxidase activity (GO:0008447);; Biological Process: oxidation-reduction process (GO:0055114);;	K00423|6.03558e-49|pop:POPTR_0003s20680g|POPTRDRAFT_555163; multi-copper oxidase type 1 family protein; K00423 L-ascorbate oxidase [EC:1.10.3.3] (A)	[Q]	Secondary metabolites biosynthesis, transport and catabolism	Multicopper oxidase	L-ascorbate oxidase homolog (Precursor) GN=Bp10 OS=Brassica napus (Rape) PE=2 SV=1	PREDICTED: L-ascorbate oxidase homolog [Populus euphratica]
c57290.graph_c0	--	--	--	K05391|4.35754e-17|fve:101313465|cyclic nucleotide-gated ion channel 1-like; K05391 cyclic nucleotide gated channel, other eukaryote (A)	[PT]	--	--	Probable cyclic nucleotide-gated ion channel 6 GN=CNGC6 OS=Arabidopsis thaliana (Mouse-ear cress) PE=1 SV=2	PREDICTED: cyclic nucleotide-gated ion channel 1-like [Fragaria vesca subsp. vesca]
c42529.graph_c0	--	--	--	--	--	--	--	--	hypothetical protein PRUPE_ppa023773mg [Prunus persica]
c35888.graph_c0	--	--	Molecular Function: transferase activity, transferring glycosyl groups (GO:0016757);;	--	[O]	Posttranslational modification, protein turnover, chaperones	Glycosyltransferase family 43	Probable beta-1,4-xylosyltransferase IRX9H GN=IRX9H OS=Arabidopsis thaliana (Mouse-ear cress) PE=2 SV=2	hypothetical protein PRUPE_ppa005926mg [Prunus persica]
c8735.graph_c0	--	--	--	--	--	--	--	--	hypothetical protein POPTR_0008s03590g [Populus trichocarpa]
c36066.graph_c0	--	--	--	--	--	--	--	--	PREDICTED: uncharacterized protein LOC101303282 [Fragaria vesca subsp. vesca]
c35056.graph_c0	--	--	--	--	--	--	--	--	PREDICTED: uncharacterized protein LOC101311215 [Fragaria vesca subsp. vesca]
c46162.graph_c0	--	--	Molecular Function: DNA binding (GO:0003677);; Cellular Component: nucleus (GO:0005634);; Biological Process: regulation of transcription, DNA-templated (GO:0006355);; Molecular Function: zinc ion binding (GO:0008270);;	--	[R]	General function prediction only	--	PHD finger protein MALE MEIOCYTE DEATH 1 GN=F15E12.11 OS=Arabidopsis thaliana (Mouse-ear cress) PE=2 SV=1	PREDICTED: PHD finger protein MALE MEIOCYTE DEATH 1-like [Fragaria vesca subsp. vesca]
c34438.graph_c0	[O]	Posttranslational modification, protein turnover, chaperones	Molecular Function: translation elongation factor activity (GO:0003746);; Cellular Component: eukaryotic translation elongation factor 1 complex (GO:0005853);; Biological Process: translational elongation (GO:0006414);;	K03233|0|fve:101295204|elongation factor 1-gamma-like; K03233 elongation factor 1-gamma (A)	[O]	Posttranslational modification, protein turnover, chaperones	Elongation factor 1 gamma, conserved domain;; Glutathione S-transferase, N-terminal domain;; Glutathione S-transferase, N-terminal domain;; Glutathione S-transferase, C-terminal domain;; Glutathione S-transferase, C-terminal domain;; Glutathione S-transferase, N-terminal domain;; Glutathione S-transferase, C-terminal domain	Elongation factor 1-gamma OS=Prunus avium (Cherry) PE=2 SV=1	PREDICTED: elongation factor 1-gamma-like [Fragaria vesca subsp. vesca]
c27413.graph_c1	[T]	Signal transduction mechanisms	Molecular Function: protein serine/threonine phosphatase activity (GO:0004722);; Biological Process: protein dephosphorylation (GO:0006470);; Molecular Function: metal ion binding (GO:0046872);;	K14803|0|fve:101292980|probable protein phosphatase 2C 13-like; K14803 protein phosphatase 2C homolog 2/3 [EC:3.1.3.16] (A)	[T]	Signal transduction mechanisms	Protein phosphatase 2C;; Protein phosphatase 2C	Probable protein phosphatase 2C 13 GN=At1g48040 OS=Arabidopsis thaliana (Mouse-ear cress) PE=2 SV=2	PREDICTED: probable protein phosphatase 2C 13-like [Fragaria vesca subsp. vesca]
c38257.graph_c1	--	--	--	--	--	--	WD domain, G-beta repeat	Putative E3 ubiquitin-protein ligase LIN-1 {ECO:0000250|UniProtKB:D1FP53} OS=Lotus japonicus (Lotus corniculatus var. japonicus) PE=2 SV=2	PREDICTED: putative E3 ubiquitin-protein ligase LIN-1-like [Fragaria vesca subsp. vesca]
c43901.graph_c0	--	--	--	--	[R]	General function prediction only	PPR repeat family;; PPR repeat;; PPR repeat;; Pentatricopeptide repeat domain	Putative pentatricopeptide repeat-containing protein At1g74580 GN=At1g74580 OS=Arabidopsis thaliana (Mouse-ear cress) PE=3 SV=1	PREDICTED: putative pentatricopeptide repeat-containing protein At1g74580, partial [Malus domestica]
c32543.graph_c0	--	--	Molecular Function: DNA binding (GO:0003677);; Cellular Component: nucleus (GO:0005634);; Biological Process: regulation of transcription, DNA-templated (GO:0006355);; Biological Process: auxin-activated signaling pathway (GO:0009734);; Biological Process: flower development (GO:0009908);; Molecular Function: protein dimerization activity (GO:0046983);;	--	--	--	Auxin response factor;; B3 DNA binding domain;; AUX/IAA family	Auxin response factor 6 GN=ARF6 OS=Arabidopsis thaliana (Mouse-ear cress) PE=1 SV=2	hypothetical protein PRUPE_ppa001179mg [Prunus persica]
c33319.graph_c0	--	--	--	K08497|1.46769e-27|pper:PRUPE_ppa009371mg|hypothetical protein; K08497 protein transport protein SEC20 (A)	--	--	--	--	hypothetical protein PRUPE_ppa009371mg [Prunus persica]
c33071.graph_c0	--	--	Molecular Function: transferase activity, transferring glycosyl groups (GO:0016757);;	K13648|0|fve:101309274|probable galacturonosyltransferase 10-like; K13648 alpha-1,4-galacturonosyltransferase [EC:2.4.1.43] (A)	--	--	Glycosyl transferase family 8	Probable galacturonosyltransferase 10 GN=F5H14.44 OS=Arabidopsis thaliana (Mouse-ear cress) PE=2 SV=2	PREDICTED: probable galacturonosyltransferase 10-like [Fragaria vesca subsp. vesca]
c26526.graph_c0	--	--	Biological Process: transition metal ion transport (GO:0000041);; Molecular Function: calcium ion binding (GO:0005509);; Cellular Component: cytoplasm (GO:0005737);; Biological Process: signal transduction (GO:0007165);; Biological Process: ethylene biosynthetic process (GO:0009693);; Biological Process: plant-type cell wall modification (GO:0009827);; Biological Process: pollen tube growth (GO:0…	K13448|3.69151e-136|fve:101292979|probable calcium-binding protein CML21-like; K13448 calcium-binding protein CML (A)	[T]	Signal transduction mechanisms	EF-hand domain pair;; EF hand;; EF-hand domain;; EF-hand domain pair;; EF hand;; Secreted protein acidic and rich in cysteine Ca binding region	Probable calcium-binding protein CML21 GN=CML21 OS=Arabidopsis thaliana (Mouse-ear cress) PE=2 SV=1	PREDICTED: probable calcium-binding protein CML21-like [Fragaria vesca subsp. vesca]
c34587.graph_c1	--	--	--	--	--	--	Sin3 binding region of histone deacetylase complex subunit SAP30	--	PREDICTED: uncharacterized protein LOC101307172 isoform 1 [Fragaria vesca subsp. vesca]
c17910.graph_c0	--	--	Biological Process: cellulose microfibril organization (GO:0010215);; Biological Process: cell growth (GO:0016049);; Cellular Component: anchored component of membrane (GO:0031225);;	--	--	--	--	COBRA-like protein 6 (Precursor) GN=OSJNBb0040H10.13 OS=Oryza sativa subsp. japonica (Rice) PE=3 SV=1	PREDICTED: COBRA-like protein 1-like [Fragaria vesca subsp. vesca]
c38043.graph_c1	[J]	Translation, ribosomal structure and biogenesis	Molecular Function: amidase activity (GO:0004040);; Molecular Function: transferase activity (GO:0016740);; Molecular Function: carbon-nitrogen ligase activity, with glutamine as amido-N-donor (GO:0016884);;	--	[J]	Translation, ribosomal structure and biogenesis	Amidase;; Amidase	Fatty acid amide hydrolase GN=FAAH OS=Arabidopsis thaliana (Mouse-ear cress) PE=1 SV=1	PREDICTED: fatty acid amide hydrolase-like [Fragaria vesca subsp. vesca]
c2374.graph_c0	--	--	--	--	--	--	--	--	PREDICTED: uncharacterized protein LOC101304746 [Fragaria vesca subsp. vesca]
c38092.graph_c0	[RTKL]	--	Molecular Function: protein kinase activity (GO:0004672);; Molecular Function: ATP binding (GO:0005524);; Biological Process: protein phosphorylation (GO:0006468);;	K17925|0|fve:101300409|uncharacterized protein LOC101300409; K17925 sorting nexin-13 (A)	[T]	Signal transduction mechanisms	PXA domain;; Sorting nexin C terminal;; PX domain;; Protein kinase domain;; Protein tyrosine kinase	Serine/threonine-protein kinase Nek5 OS=Oryza sativa subsp. japonica (Rice) PE=3 SV=1	PREDICTED: uncharacterized protein LOC101300409 [Fragaria vesca subsp. vesca]
c8776.graph_c0	--	--	--	--	--	--	Gibberellin regulated protein	Snakin-2 (Precursor) GN=SN2 OS=Solanum tuberosum (Potato) PE=1 SV=1	PREDICTED: snakin-2-like [Fragaria vesca subsp. vesca]
c54705.graph_c0	--	--	--	K15255|2.22294e-16|pper:PRUPE_ppa026511mg|hypothetical protein; K15255 ATP-dependent DNA helicase PIF1 [EC:3.6.4.12] (A)	[D]	Cell cycle control, cell division, chromosome partitioning	Helicase	--	hypothetical protein PRUPE_ppa026511mg, partial [Prunus persica]
c34272.graph_c0	--	--	Molecular Function: hydrolase activity (GO:0016787);;	--	--	--	X8 domain	PLASMODESMATA CALLOSE-BINDING PROTEIN 1 (Precursor) GN=PDCB1 OS=Arabidopsis thaliana (Mouse-ear cress) PE=1 SV=1	PREDICTED: uncharacterized protein LOC101313726 [Fragaria vesca subsp. vesca]
c32239.graph_c1	[I]	Lipid transport and metabolism	Molecular Function: phospholipase D activity (GO:0004630);; Molecular Function: calcium ion binding (GO:0005509);; Cellular Component: membrane (GO:0016020);; Biological Process: lipid catabolic process (GO:0016042);; Biological Process: phosphatidylcholine metabolic process (GO:0046470);; Molecular Function: N-acylphosphatidylethanolamine-specific phospholipase D activity (GO:0070290);;	K01115|0|pper:PRUPE_ppa001322mg|hypothetical protein; K01115 phospholipase D1/2 [EC:3.1.4.4] (A)	[I]	Lipid transport and metabolism	Phospholipase D C terminal;; PLD-like domain;; Phospholipase D Active site motif	Phospholipase D delta GN=PLDDELTA OS=Arabidopsis thaliana (Mouse-ear cress) PE=1 SV=2	hypothetical protein PRUPE_ppa001322mg [Prunus persica]
c43171.graph_c0	--	--	--	K12130|3.84952e-11|fve:101305309|two-component response regulator-like APRR5-like; K12130 pseudo-response regulator 5 (A)	--	--	--	--	PREDICTED: two-component response regulator-like APRR5-like [Fragaria vesca subsp. vesca]
c34013.graph_c0	[R]	General function prediction only	Cellular Component: plasma membrane (GO:0005886);;	--	--	--	Endonuclease/Exonuclease/phosphatase family	--	PREDICTED: uncharacterized protein LOC101314402 [Fragaria vesca subsp. vesca]
c22604.graph_c0	[KR]	--	Molecular Function: N-acetyltransferase activity (GO:0008080);; Biological Process: metabolic process (GO:0008152);;	--	--	--	Acetyltransferase (GNAT) family;; Acetyltransferase (GNAT) domain;; Acetyltransferase (GNAT) domain;; FR47-like protein;; Acetyltransferase (GNAT) domain	--	PREDICTED: uncharacterized protein LOC101296610 [Fragaria vesca subsp. vesca]
c27626.graph_c0	--	--	--	--	--	--	Protein of unknown function (DUF4005);; IQ calmodulin-binding motif	--	PREDICTED: uncharacterized protein LOC101300399 [Fragaria vesca subsp. vesca]
c15319.graph_c0	[RTKL]	--	Biological Process: cellular process (GO:0009987);; Molecular Function: kinase activity (GO:0016301);;	--	--	--	D-mannose binding lectin;; PAN-like domain;; Protein kinase domain;; Protein tyrosine kinase;; Domain of unknown function (DUF3403)	G-type lectin S-receptor-like serine/threonine-protein kinase At1g67520 (Precursor) GN=At1g67520 OS=Arabidopsis thaliana (Mouse-ear cress) PE=2 SV=3	PREDICTED: G-type lectin S-receptor-like serine/threonine-protein kinase B120-like [Fragaria vesca subsp. vesca]
c35409.graph_c1	--	--	Biological Process: sister chromatid cohesion (GO:0007062);; Biological Process: reciprocal meiotic recombination (GO:0007131);; Biological Process: regulation of chromosome organization (GO:0033044);; Biological Process: meiotic DNA double-strand break formation (GO:0042138);; Biological Process: meiotic chromosome segregation (GO:0045132);;	--	[R]	General function prediction only	PPR repeat;; PPR repeat family;; PPR repeat;; Pentatricopeptide repeat domain	Pentatricopeptide repeat-containing protein At5g59600 GN=PCMP-E1 OS=Arabidopsis thaliana (Mouse-ear cress) PE=2 SV=1	PREDICTED: pentatricopeptide repeat-containing protein At5g59600-like [Fragaria vesca subsp. vesca]
c11428.graph_c0	[S]	Function unknown	--	--	--	--	Protein of unknown function (DUF1365)	--	PREDICTED: uncharacterized protein LOC101306306 [Fragaria vesca subsp. vesca]
c29449.graph_c0	--	--	Biological Process: RNA methylation (GO:0001510);; Molecular Function: methyltransferase activity (GO:0008168);; Biological Process: 7-methylguanosine RNA capping (GO:0009452);;	K14292|6.21794e-140|fve:101305582|trimethylguanosine synthase-like; K14292 trimethylguanosine synthase [EC:2.1.1.-] (A)	[R]	General function prediction only	RNA cap guanine-N2 methyltransferase;; Methyltransferase domain;; Met-10+ like-protein;; Putative RNA methylase family UPF0020;; Methyltransferase domain;; Conserved hypothetical protein 95	--	PREDICTED: trimethylguanosine synthase-like [Fragaria vesca subsp. vesca]
c29205.graph_c0	--	--	Biological Process: protein glycosylation (GO:0006486);; Biological Process: calcium ion transport (GO:0006816);; Biological Process: gravitropism (GO:0009630);;	--	--	--	--	--	PREDICTED: uncharacterized protein LOC101306005 [Fragaria vesca subsp. vesca]
c19610.graph_c0	--	--	--	--	--	--	--	--	PREDICTED: uncharacterized protein LOC103434909 [Malus domestica]
c36708.graph_c0	--	--	--	--	--	--	Lines N-terminus;; Lines C-terminus	Methylesterase 2 GN=F26B6.25 OS=Arabidopsis thaliana (Mouse-ear cress) PE=1 SV=1	PREDICTED: uncharacterized protein LOC103965203 isoform X3 [Pyrus x bretschneideri]
c33537.graph_c0	--	--	Cellular Component: monolayer-surrounded lipid storage body (GO:0012511);; Cellular Component: integral component of membrane (GO:0016021);;	--	--	--	Oleosin	Oleosin 16 kDa GN=OLE16 OS=Bromus secalinus (Rye brome) PE=2 SV=1	PREDICTED: oleosin 16 kDa-like [Fragaria vesca subsp. vesca]
c21784.graph_c0	[R]	General function prediction only	Molecular Function: nucleotide binding (GO:0000166);; Biological Process: mRNA splicing, via spliceosome (GO:0000398);; Biological Process: RNA methylation (GO:0001510);; Biological Process: protein maturation (GO:0051604);; Cellular Component: Cul4-RING E3 ubiquitin ligase complex (GO:0080008);;	--	[R]	General function prediction only	WD domain, G-beta repeat	Lissencephaly-1 homolog {ECO:0000255|HAMAP-Rule:MF_03141} GN=PHATRDRAFT_17300 OS=Phaeodactylum tricornutum (strain CCAP 1055/1) PE=3 SV=1	PREDICTED: WD repeat-containing protein 89 homolog [Fragaria vesca subsp. vesca]
c61331.graph_c0	--	--	Molecular Function: protein serine/threonine kinase activity (GO:0004674);; Molecular Function: ATP binding (GO:0005524);; Biological Process: protein phosphorylation (GO:0006468);;	K02214|7.82681e-27|fve:101298433|uncharacterized protein LOC101298433; K02214 cell division control protein 7 [EC:2.7.11.1] (A)	[L]	Replication, recombination and repair	--	--	PREDICTED: uncharacterized protein LOC101298433 [Fragaria vesca subsp. vesca]
c45066.graph_c0	--	--	--	--	[R]	General function prediction only	--	--	non-ltr retroelement reverse transcriptase [Rosa rugosa]
c63383.graph_c0	--	--	--	--	--	--	--	--	--
c9487.graph_c0	--	--	Molecular Function: electron carrier activity (GO:0009055);; Biological Process: response to water deprivation (GO:0009414);; Cellular Component: chloroplast thylakoid membrane (GO:0009535);; Biological Process: response to blue light (GO:0009637);; Biological Process: response to high light intensity (GO:0009644);; Biological Process: response to sucrose (GO:0009744);; Biological Process: photos…	--	--	--	--	Protein PROTON GRADIENT REGULATION 5, chloroplastic (Precursor) GN=PGR5 OS=Arabidopsis thaliana (Mouse-ear cress) PE=1 SV=1	PREDICTED: protein PROTON GRADIENT REGULATION 5, chloroplastic-like [Fragaria vesca subsp. vesca]
c24885.graph_c1	--	--	--	--	--	--	Zinc finger, C3HC4 type (RING finger);; Zinc finger, C3HC4 type (RING finger);; Zinc finger, C3HC4 type (RING finger);; Ring finger domain	--	PREDICTED: uncharacterized protein LOC103960024 [Pyrus x bretschneideri]
c54813.graph_c0	--	--	Biological Process: primary metabolic process (GO:0044238);; Biological Process: cellular macromolecule metabolic process (GO:0044260);; Molecular Function: metal ion binding (GO:0046872);; Molecular Function: organic cyclic compound binding (GO:0097159);; Molecular Function: heterocyclic compound binding (GO:1901363);;	--	[R]	General function prediction only	--	Endonuclease OS=Nicotiana tabacum (Common tobacco) PE=2 SV=1	copia-like pol polyprotein [Boechera divaricarpa]
c62641.graph_c0	--	--	Molecular Function: protein serine/threonine kinase activity (GO:0004674);; Molecular Function: ATP binding (GO:0005524);; Biological Process: protein phosphorylation (GO:0006468);; Biological Process: recognition of pollen (GO:0048544);;	--	--	--	--	--	PREDICTED: uncharacterized protein LOC101313198 [Fragaria vesca subsp. vesca]
c36675.graph_c0	--	--	Biological Process: formation of translation preinitiation complex (GO:0001731);; Molecular Function: translation initiation factor activity (GO:0003743);; Cellular Component: eukaryotic translation initiation factor 3 complex (GO:0005852);; Biological Process: regulation of translational initiation (GO:0006446);; Cellular Component: eukaryotic 43S preinitiation complex (GO:0016282);; Cellular Co…	K03251|0|fve:101313524|eukaryotic translation initiation factor 3 subunit D-like; K03251 translation initiation factor 3 subunit D (A)	[J]	Translation, ribosomal structure and biogenesis	Eukaryotic translation initiation factor 3 subunit 7 (eIF-3)	Eukaryotic translation initiation factor 3 subunit D {ECO:0000255|HAMAP-Rule:MF_03003} GN=TIF3D1 OS=Arabidopsis thaliana (Mouse-ear cress) PE=1 SV=1	PREDICTED: eukaryotic translation initiation factor 3 subunit D-like [Fragaria vesca subsp. vesca]
c28417.graph_c0	--	--	--	--	--	--	--	--	PREDICTED: uncharacterized protein LOC103328856 [Prunus mume]
c33970.graph_c1	--	--	Molecular Function: RNA polymerase II transcription cofactor activity (GO:0001104);; Biological Process: regulation of transcription from RNA polymerase II promoter (GO:0006357);; Cellular Component: mediator complex (GO:0016592);;	K15148|1.66778e-101|fve:101295249|mediator of RNA polymerase II transcription subunit 7b-like; K15148 mediator of RNA polymerase II transcription subunit 7 (A)	[K]	Transcription	MED7 protein	Mediator of RNA polymerase II transcription subunit 7a OS=Arabidopsis thaliana (Mouse-ear cress) PE=1 SV=1	PREDICTED: mediator of RNA polymerase II transcription subunit 7b-like [Fragaria vesca subsp. vesca]
c37554.graph_c0	[R]	General function prediction only	Molecular Function: metal ion binding (GO:0046872);;	--	[O]	Posttranslational modification, protein turnover, chaperones	Ring finger domain;; FANCL C-terminal domain;; Zinc finger, C3HC4 type (RING finger);; Mitochondrial ribosomal death-associated protein 3	E3 ubiquitin-protein ligase listerin GN=At5g58410 OS=Arabidopsis thaliana (Mouse-ear cress) PE=3 SV=1	PREDICTED: E3 ubiquitin-protein ligase listerin-like [Fragaria vesca subsp. vesca]
c59427.graph_c0	--	--	Molecular Function: copper ion binding (GO:0005507);; Cellular Component: nucleus (GO:0005634);; Biological Process: copper ion transport (GO:0006825);;	--	[P]	Inorganic ion transport and metabolism	--	--	PREDICTED: uncharacterized protein LOC104798990 [Tarenaya hassleriana]
c11090.graph_c0	[KAD]	--	Molecular Function: binding (GO:0005488);;	K09422|1.39705e-89|fve:101312393|uncharacterized protein LOC101312393; K09422 myb proto-oncogene protein, plant (A)	[K]	Transcription	Myb-like DNA-binding domain	Transcription factor MYB21 GN=MGF10.23 OS=Arabidopsis thaliana (Mouse-ear cress) PE=1 SV=1	PREDICTED: uncharacterized protein LOC101312393 [Fragaria vesca subsp. vesca]
c54124.graph_c0	--	--	--	--	--	--	--	--	PREDICTED: uncharacterized protein LOC101308220 [Fragaria vesca subsp. vesca]
c9066.graph_c0	[O]	Posttranslational modification, protein turnover, chaperones	Biological Process: protein peptidyl-prolyl isomerization (GO:0000413);; Molecular Function: peptidyl-prolyl cis-trans isomerase activity (GO:0003755);; Biological Process: protein folding (GO:0006457);;	--	[O]	Posttranslational modification, protein turnover, chaperones	Cyclophilin type peptidyl-prolyl cis-trans isomerase/CLD	Peptidyl-prolyl cis-trans isomerase GN=CYP OS=Solanum lycopersicum (Tomato) PE=2 SV=1	PREDICTED: peptidyl-prolyl cis-trans isomerase 1 [Pyrus x bretschneideri]
c55467.graph_c0	--	--	--	--	--	--	--	--	hypothetical protein VITISV_007094 [Vitis vinifera]
c9220.graph_c0	[E]	Amino acid transport and metabolism	Molecular Function: ornithine-oxo-acid transaminase activity (GO:0004587);; Biological Process: metabolic process (GO:0008152);; Molecular Function: pyridoxal phosphate binding (GO:0030170);;	K00819|0|fve:101312030|probable ornithine aminotransferase-like; K00819 ornithine--oxo-acid transaminase [EC:2.6.1.13] (A)	[E]	Amino acid transport and metabolism	Aminotransferase class-III;; Aminotransferase class I and II	Ornithine aminotransferase, mitochondrial (Precursor) GN=DELTA-OAT OS=Arabidopsis thaliana (Mouse-ear cress) PE=1 SV=1	PREDICTED: probable ornithine aminotransferase-like [Fragaria vesca subsp. vesca]
c40096.graph_c0	--	--	Biological Process: primary metabolic process (GO:0044238);; Biological Process: cellular biosynthetic process (GO:0044249);; Biological Process: organic substance biosynthetic process (GO:1901576);;	K02838|7.72742e-20|pxb:103960910|ribosome-recycling factor, chloroplastic; K02838 ribosome recycling factor (A)	--	--	--	--	PREDICTED: ribosome-recycling factor, chloroplastic [Pyrus x bretschneideri]
c35929.graph_c0	--	--	Molecular Function: transmembrane receptor protein tyrosine kinase activity (GO:0004714);; Molecular Function: ATP binding (GO:0005524);; Cellular Component: plasma membrane (GO:0005886);; Biological Process: protein phosphorylation (GO:0006468);; Cellular Component: integral component of membrane (GO:0016021);; Molecular Function: 2-alkenal reductase [NAD(P)] activity (GO:0032440);; Biological P…	--	--	--	Protein tyrosine kinase;; Leucine Rich repeats (2 copies);; Protein kinase domain;; Leucine rich repeat;; Leucine Rich Repeat;; Leucine Rich repeat;; Leucine rich repeat;; Leucine rich repeat N-terminal domain;; Leucine Rich Repeat	Probably inactive leucine-rich repeat receptor-like protein kinase At3g28040 (Precursor) GN=At3g28040 OS=Arabidopsis thaliana (Mouse-ear cress) PE=2 SV=1	PREDICTED: probably inactive leucine-rich repeat receptor-like protein kinase At3g28040-like [Fragaria vesca subsp. vesca]
c20001.graph_c0	[MG]	--	Cellular Component: plasma membrane (GO:0005886);; Biological Process: D-xylose metabolic process (GO:0042732);; Biological Process: cellular metabolic process (GO:0044237);; Molecular Function: UDP-glucuronate decarboxylase activity (GO:0048040);; Molecular Function: coenzyme binding (GO:0050662);;	--	[GM]	--	NAD dependent epimerase/dehydratase family;; Polysaccharide biosynthesis protein;; Male sterility protein;; 3-beta hydroxysteroid dehydrogenase/isomerase family;; RmlD substrate binding domain	UDP-glucuronic acid decarboxylase 6 GN=UXS6 OS=Arabidopsis thaliana (Mouse-ear cress) PE=2 SV=1	PREDICTED: UDP-glucuronic acid decarboxylase 5 [Malus domestica]
c15097.graph_c0	[G]	Carbohydrate transport and metabolism	--	K00850|0|fve:101296609|6-phosphofructokinase 5, chloroplastic-like; K00850 6-phosphofructokinase 1 [EC:2.7.1.11] (A)	[G]	Carbohydrate transport and metabolism	Phosphofructokinase	ATP-dependent 6-phosphofructokinase 5, chloroplastic {ECO:0000255|HAMAP-Rule:MF_03186} (Precursor) GN=At2g22480 OS=Arabidopsis thaliana (Mouse-ear cress) PE=1 SV=1	PREDICTED: 6-phosphofructokinase 5, chloroplastic-like [Fragaria vesca subsp. vesca]
c38934.graph_c0	--	--	Cellular Component: cytosol (GO:0005829);; Biological Process: intracellular protein transport (GO:0006886);; Biological Process: vesicle-mediated transport (GO:0016192);; Cellular Component: clathrin vesicle coat (GO:0030125);; Cellular Component: clathrin adaptor complex (GO:0030131);; Cellular Component: clathrin coat of coated pit (GO:0030132);;	K11826|0|fve:101311095|AP-2 complex subunit mu-like; K11826 AP-2 complex subunit mu-1 (A)	[U]	Intracellular trafficking, secretion, and vesicular transport	Adaptor complexes medium subunit family	AP-2 complex subunit mu GN=MZA15.2 OS=Arabidopsis thaliana (Mouse-ear cress) PE=1 SV=1	PREDICTED: AP-2 complex subunit mu-like [Fragaria vesca subsp. vesca]
c6170.graph_c0	--	--	--	--	--	--	--	--	PREDICTED: F-box/FBD/LRR-repeat protein At1g13570-like isoform X3 [Sesamum indicum]
c55257.graph_c0	--	--	Molecular Function: nuclease activity (GO:0004518);; Molecular Function: peptidase activity (GO:0008233);; Molecular Function: nucleotidyltransferase activity (GO:0016779);; Molecular Function: metal ion binding (GO:0046872);; Biological Process: nucleic acid metabolic process (GO:0090304);;	--	[R]	General function prediction only	--	Endonuclease OS=Nicotiana tabacum (Common tobacco) PE=2 SV=1	polyprotein [Prunus avium]
c6513.graph_c0	--	--	--	--	--	--	--	--	PREDICTED: pumilio homolog 12-like [Fragaria vesca subsp. vesca]
c52097.graph_c0	--	--	--	--	--	--	--	--	PREDICTED: agamous-like MADS-box protein AGL80-like [Fragaria vesca subsp. vesca]
c18756.graph_c0	--	--	--	--	--	--	--	Probable inactive leucine-rich repeat receptor-like protein kinase At1g66830 (Precursor) GN=At1g66830 OS=Arabidopsis thaliana (Mouse-ear cress) PE=2 SV=1	PREDICTED: leucine-rich repeat receptor-like protein kinase PEPR2 [Brachypodium distachyon]
c32877.graph_c0	--	--	--	--	[S]	Function unknown	Armadillo/beta-catenin-like repeat	U-box domain-containing protein 4 GN=PUB4 OS=Arabidopsis thaliana (Mouse-ear cress) PE=1 SV=3	PREDICTED: uncharacterized protein LOC101315369 [Fragaria vesca subsp. vesca]
c7766.graph_c0	[S]	Function unknown	Cellular Component: nucleus (GO:0005634);;	--	[S]	Function unknown	EVE domain	--	PREDICTED: thymocyte nuclear protein 1 [Pyrus x bretschneideri]
c33994.graph_c0	[E]	Amino acid transport and metabolism	--	--	--	--	--	D-cysteine desulfhydrase 2, mitochondrial (Precursor) GN=At3g26115 OS=Arabidopsis thaliana (Mouse-ear cress) PE=2 SV=1	PREDICTED: putative 1-aminocyclopropane-1-carboxylate deaminase-like [Fragaria vesca subsp. vesca]
c29781.graph_c0	--	--	--	--	--	--	--	--	PREDICTED: uncharacterized protein LOC101297625 [Fragaria vesca subsp. vesca]
c12832.graph_c0	--	--	Molecular Function: nucleic acid binding (GO:0003676);; Molecular Function: catalytic activity (GO:0003824);;	--	[R]	General function prediction only	zinc-binding in reverse transcriptase;; Reverse transcriptase (RNA-dependent DNA polymerase);; Reverse transcriptase-like	Putative ribonuclease H protein At1g65750 GN=At1g65750 OS=Arabidopsis thaliana (Mouse-ear cress) PE=3 SV=1	PREDICTED: putative ribonuclease H protein At1g65750-like [Fragaria vesca subsp. vesca]
c39045.graph_c0	--	--	Cellular Component: plasma membrane (GO:0005886);; Biological Process: N-terminal protein myristoylation (GO:0006499);;	K18726|0|fve:101297800|FAS-associated factor 2-B-like; K18726 FAS-associated factor 2 (A)	[T]	Signal transduction mechanisms	UBX domain;; UBA-like domain	--	PREDICTED: FAS-associated factor 2-B-like [Fragaria vesca subsp. vesca]
c3435.graph_c0	[J]	Translation, ribosomal structure and biogenesis	Biological Process: mitotic cell cycle (GO:0000278);; Cellular Component: mRNA cleavage and polyadenylation specificity factor complex (GO:0005847);; Biological Process: methylation-dependent chromatin silencing (GO:0006346);; Biological Process: mRNA polyadenylation (GO:0006378);; Biological Process: determination of bilateral symmetry (GO:0009855);; Biological Process: meristem initiation (GO:0…	K14403|1.12354e-63|rcu:RCOM_1774950|Cleavage and polyadenylation specificity factor 73 kDa subunit, putative; K14403 cleavage and polyadenylation specificity factor subunit 3 [EC:3.1.27.-] (A)	[A]	RNA processing and modification	Metallo-beta-lactamase superfamily	Cleavage and polyadenylation specificity factor subunit 3-I GN=CPSF73-I OS=Arabidopsis thaliana (Mouse-ear cress) PE=1 SV=1	Cleavage and polyadenylation specificity factor 73 kDa subunit, putative [Ricinus communis]
c38538.graph_c0	--	--	Molecular Function: DNA binding (GO:0003677);; Cellular Component: nucleus (GO:0005634);; Biological Process: regulation of transcription, DNA-templated (GO:0006355);;	--	--	--	DNA binding protein S1FA	--	PREDICTED: DNA-binding protein S1FA3 [Glycine max]
c31162.graph_c0	--	--	Cellular Component: intracellular membrane-bounded organelle (GO:0043231);; Biological Process: single-organism cellular process (GO:0044763);;	--	[K]	Transcription	TATA element modulatory factor 1 TATA binding;; TATA element modulatory factor 1 DNA binding	Golgin candidate 5 GN=GC5 OS=Arabidopsis thaliana (Mouse-ear cress) PE=1 SV=1	PREDICTED: golgin candidate 5-like [Fragaria vesca subsp. vesca]
c23935.graph_c0	--	--	Biological Process: ion transport (GO:0006811);; Molecular Function: oxidoreductase activity (GO:0016491);; Molecular Function: metal ion binding (GO:0046872);; Biological Process: response to stimulus (GO:0050896);;	--	[QI]	--	--	Cytochrome P450 87A3 GN=OSJNBa0088I22.16 OS=Oryza sativa subsp. japonica (Rice) PE=2 SV=3	PREDICTED: cytochrome P450 87A3-like isoform X1 [Prunus mume]
c61116.graph_c0	--	--	--	--	[R]	General function prediction only	Sulfotransferase domain	--	--
c25850.graph_c0	--	--	--	--	[S]	Function unknown	Uncharacterised conserved protein	--	PREDICTED: uncharacterized protein LOC101311320 isoform 1 [Fragaria vesca subsp. vesca]
c53261.graph_c0	--	--	--	--	[R]	General function prediction only	--	--	hypothetical protein PRUPE_ppa019056mg, partial [Prunus persica]
c20899.graph_c0	--	--	Cellular Component: exocyst (GO:0000145);; Biological Process: cell plate assembly (GO:0000919);; Cellular Component: nucleus (GO:0005634);; Cellular Component: cytosol (GO:0005829);; Cellular Component: plasma membrane (GO:0005886);; Biological Process: glycolytic process (GO:0006096);; Biological Process: protein targeting to vacuole (GO:0006623);; Biological Process: water transport (GO:000683…	K07195|0|pmum:103330982|exocyst complex component EXO70A1; K07195 exocyst complex component 7 (A)	[U]	Intracellular trafficking, secretion, and vesicular transport	Exo70 exocyst complex subunit	Exocyst complex component EXO70A1 GN=EXO70A1 OS=Arabidopsis thaliana (Mouse-ear cress) PE=1 SV=1	PREDICTED: exocyst complex component EXO70A1 [Prunus mume]
c32473.graph_c0	[R]	General function prediction only	Molecular Function: metalloendopeptidase activity (GO:0004222);; Biological Process: proteolysis (GO:0006508);; Molecular Function: metal ion binding (GO:0046872);;	K01412|0|fve:101302864|mitochondrial-processing peptidase subunit alpha-like; K01412 mitochondrial-processing peptidase subunit alpha [EC:3.4.24.64] (A)	[O]	Posttranslational modification, protein turnover, chaperones	Insulinase (Peptidase family M16);; Peptidase M16 inactive domain	Mitochondrial-processing peptidase subunit alpha (Precursor) GN=MPP OS=Solanum tuberosum (Potato) PE=1 SV=1	PREDICTED: mitochondrial-processing peptidase subunit alpha-like [Fragaria vesca subsp. vesca]
c31568.graph_c0	--	--	Cellular Component: endosome (GO:0005768);; Cellular Component: Golgi apparatus (GO:0005794);; Cellular Component: trans-Golgi network (GO:0005802);; Molecular Function: heme binding (GO:0020037);;	--	--	--	Ethylbenzene dehydrogenase	--	PREDICTED: uncharacterized protein LOC101311061 [Fragaria vesca subsp. vesca]
c18990.graph_c0	--	--	--	--	--	--	Myb-like DNA-binding domain	Telomere-binding protein 1 OS=Oryza sativa subsp. japonica (Rice) PE=1 SV=2	hypothetical protein PRUPE_ppa003052mg [Prunus persica]
c45351.graph_c0	[C]	Energy production and conversion	Cellular Component: mitochondrion (GO:0005739);; Molecular Function: oxidoreductase activity, acting on NAD(P)H (GO:0016651);; Cellular Component: membrane part (GO:0044425);; Biological Process: oxidation-reduction process (GO:0055114);;	--	[C]	Energy production and conversion	NADH-ubiquinone/plastoquinone oxidoreductase, chain 3	NADH-ubiquinone oxidoreductase chain 3 GN=ND3 OS=Tetraselmis subcordiformis (Marine green alga) PE=3 SV=1	NADH dehydrogenase subunit 3 [Blastocladiella emersonii]
c10888.graph_c0	--	--	--	K12189|1.75593e-115|tcc:TCM_016610|E2F/DP family winged-helix DNA-binding domain isoform 1; K12189 ESCRT-II complex subunit VPS25 (A)	[S]	Function unknown	ESCRT-II complex subunit	Vacuolar protein sorting-associated protein 25 GN=VPS25 OS=Arabidopsis thaliana (Mouse-ear cress) PE=1 SV=1	PREDICTED: vacuolar protein sorting-associated protein 25-like isoform 2 [Fragaria vesca subsp. vesca]
c23388.graph_c0	--	--	--	--	[PT]	--	--	Probable cyclic nucleotide-gated ion channel 3 GN=CNGC3 OS=Arabidopsis thaliana (Mouse-ear cress) PE=2 SV=2	PREDICTED: uncharacterized protein LOC103325420 isoform X2 [Prunus mume]
c60831.graph_c0	--	--	Molecular Function: enzyme inhibitor activity (GO:0004857);; Cellular Component: cell wall (GO:0005618);; Molecular Function: pectinesterase activity (GO:0030599);; Biological Process: cell wall modification (GO:0042545);; Biological Process: negative regulation of catalytic activity (GO:0043086);; Molecular Function: aspartyl esterase activity (GO:0045330);; Biological Process: pectin catabolic …	--	--	--	Pectinesterase	Pectinesterase 61 GN=K19E1.17 OS=Arabidopsis thaliana (Mouse-ear cress) PE=2 SV=1	unknown [Populus trichocarpa]
c8741.graph_c0	--	--	--	K00507|6.55447e-14|fve:101291166|palmitoyl-monogalactosyldiacylglycerol delta-7 desaturase, chloroplastic-like; K00507 stearoyl-CoA desaturase (delta-9 desaturase) [EC:1.14.19.1] (A)	[I]	Lipid transport and metabolism	--	Delta-9 acyl-lipid desaturase 1 GN=ADS1 OS=Arabidopsis thaliana (Mouse-ear cress) PE=2 SV=1	PREDICTED: palmitoyl-monogalactosyldiacylglycerol delta-7 desaturase, chloroplastic-like isoform 2 [Fragaria vesca subsp. vesca]
c46770.graph_c0	--	--	Molecular Function: binding (GO:0005488);; Biological Process: transcription, DNA-templated (GO:0006351);;	--	[K]	Transcription	SRF-type transcription factor (DNA-binding and dimerisation domain)	Agamous-like MADS-box protein AGL90 GN=AGL90 OS=Arabidopsis thaliana (Mouse-ear cress) PE=1 SV=2	PREDICTED: agamous-like MADS-box protein AGL80-like [Fragaria vesca subsp. vesca]
c62357.graph_c0	--	--	--	--	--	--	--	--	PREDICTED: U1 small nuclear ribonucleoprotein A-like [Fragaria vesca subsp. vesca]
c37896.graph_c0	--	--	--	K17906|0|fve:101298502|uncharacterized protein LOC101298502; K17906 autophagy-related protein 2 (A)	[U]	Intracellular trafficking, secretion, and vesicular transport	ATG C terminal domain;; N-terminal region of Chorein, a TM vesicle-mediated sorter	--	PREDICTED: uncharacterized protein LOC101298502 [Fragaria vesca subsp. vesca]
c28816.graph_c0	--	--	--	--	--	--	--	--	hypothetical protein PRUPE_ppa024358mg [Prunus persica]
c15917.graph_c0	--	--	--	K03859|4.21969e-11|pper:PRUPE_ppa022334mg|hypothetical protein; K03859 phosphatidylinositol glycan, class C (A)	--	--	--	--	hypothetical protein PRUPE_ppa022334mg [Prunus persica]
c30397.graph_c0	--	--	--	--	[S]	Function unknown	LETM1-like protein	--	PREDICTED: uncharacterized protein LOC103327876 [Prunus mume]
c36569.graph_c0	[G]	Carbohydrate transport and metabolism	Molecular Function: glycogen phosphorylase activity (GO:0008184);; Biological Process: response to cold (GO:0009409);; Biological Process: response to water deprivation (GO:0009414);; Cellular Component: amyloplast (GO:0009501);; Cellular Component: chloroplast stroma (GO:0009570);; Biological Process: starch biosynthetic process (GO:0019252);; Molecular Function: pyridoxal phosphate binding (GO:…	K00688|0|pxb:103951000|alpha-1,4 glucan phosphorylase L isozyme, chloroplastic/amyloplastic-like; K00688 starch phosphorylase [EC:2.4.1.1] (A)	[G]	Carbohydrate transport and metabolism	Carbohydrate phosphorylase	Alpha-1,4 glucan phosphorylase L isozyme, chloroplastic/amyloplastic (Precursor) OS=Ipomoea batatas (Sweet potato) PE=2 SV=1	PREDICTED: alpha-1,4 glucan phosphorylase L isozyme, chloroplastic/amyloplastic-like [Pyrus x bretschneideri]
c37613.graph_c0	--	--	Cellular Component: vacuolar membrane (GO:0005774);; Cellular Component: endoplasmic reticulum (GO:0005783);; Cellular Component: integral component of membrane (GO:0016021);; Biological Process: protein processing (GO:0016485);;	K06171|0|fve:101308133|nicastrin-like; K06171 nicastrin (A)	[TO]	--	Nicastrin	Nicastrin (Precursor) GN=At3g52640/At3g52650 OS=Arabidopsis thaliana (Mouse-ear cress) PE=2 SV=1	PREDICTED: nicastrin-like [Fragaria vesca subsp. vesca]
c29706.graph_c0	--	--	Biological Process: response to stimulus (GO:0050896);;	--	[U]	Intracellular trafficking, secretion, and vesicular transport	SNARE domain;; Snare region anchored in the vesicle membrane C-terminus	SNAP25 homologous protein SNAP33 OS=Arabidopsis thaliana (Mouse-ear cress) PE=1 SV=1	PREDICTED: SNAP25 homologous protein SNAP33-like [Fragaria vesca subsp. vesca]
c34424.graph_c0	--	--	--	--	--	--	Fasciclin domain	--	PREDICTED: uncharacterized protein LOC103332749 [Prunus mume]
c39734.graph_c0	[R]	General function prediction only	Molecular Function: desacetoxyvindoline 4-hydroxylase activity (GO:0050590);; Biological Process: oxidation-reduction process (GO:0055114);;	K06892|0|pxb:103961663|1-aminocyclopropane-1-carboxylate oxidase homolog 4-like; K06892 feruloyl-CoA ortho-hydroxylase [EC:1.14.11.-] (A)	[QR]	--	2OG-Fe(II) oxygenase superfamily;; non-haem dioxygenase in morphine synthesis N-terminal	1-aminocyclopropane-1-carboxylate oxidase homolog 1 GN=At1g06620 OS=Arabidopsis thaliana (Mouse-ear cress) PE=2 SV=1	PREDICTED: 1-aminocyclopropane-1-carboxylate oxidase homolog 4-like [Pyrus x bretschneideri]
c17862.graph_c0	[P]	Inorganic ion transport and metabolism	Molecular Function: magnesium ion binding (GO:0000287);; Molecular Function: phospholipid-translocating ATPase activity (GO:0004012);; Molecular Function: ATP binding (GO:0005524);; Biological Process: cation transport (GO:0006812);; Biological Process: phospholipid transport (GO:0015914);; Cellular Component: integral component of membrane (GO:0016021);; Molecular Function: cation-transporting A…	K01530|0|fve:101312556|putative phospholipid-transporting ATPase 4-like; K01530 phospholipid-translocating ATPase [EC:3.6.3.1] (A)	[R]	General function prediction only	haloacid dehalogenase-like hydrolase;; E1-E2 ATPase;; haloacid dehalogenase-like hydrolase;; Putative hydrolase of sodium-potassium ATPase alpha subunit	Putative phospholipid-transporting ATPase 4 GN=ALA4 OS=Arabidopsis thaliana (Mouse-ear cress) PE=3 SV=2	PREDICTED: putative phospholipid-transporting ATPase 4-like [Fragaria vesca subsp. vesca]
c8935.graph_c0	--	--	--	--	--	--	Domain of unknown function (DUF3511)	--	PREDICTED: uncharacterized protein LOC101302578 [Fragaria vesca subsp. vesca]
c46403.graph_c0	--	--	Cellular Component: plasma membrane (GO:0005886);; Molecular Function: hydrolase activity, acting on ester bonds (GO:0016788);;	K01114|2.65124e-19|eus:EUTSA_v10007332mg|hypothetical protein; K01114 phospholipase C [EC:3.1.4.3] (A)	--	--	--	Non-specific phospholipase C1 (Precursor) GN=NPC1 OS=Arabidopsis thaliana (Mouse-ear cress) PE=2 SV=1	hypothetical protein EUTSA_v10007332mg [Eutrema salsugineum]
c44329.graph_c0	--	--	Molecular Function: nucleic acid binding (GO:0003676);; Molecular Function: zinc ion binding (GO:0008270);; Biological Process: DNA integration (GO:0015074);;	--	[R]	General function prediction only	--	Endonuclease OS=Nicotiana tabacum (Common tobacco) PE=2 SV=1	PREDICTED: uncharacterized protein LOC103404876 [Malus domestica]
c18902.graph_c0	--	--	Molecular Function: protein serine/threonine kinase activity (GO:0004674);; Molecular Function: ATP binding (GO:0005524);; Biological Process: protein phosphorylation (GO:0006468);; Cellular Component: integral component of membrane (GO:0016021);;	--	--	--	Protein tyrosine kinase;; Protein kinase domain	Probable LRR receptor-like serine/threonine-protein kinase At2g23950 (Precursor) GN=At2g23950 OS=Arabidopsis thaliana (Mouse-ear cress) PE=2 SV=1	hypothetical protein PRUPE_ppa003371mg [Prunus persica]
c29779.graph_c0	--	--	--	--	--	--	--	--	PREDICTED: uncharacterized protein LOC103422832 [Malus domestica]
c28179.graph_c0	[M]	Cell wall/membrane/envelope biogenesis	Molecular Function: glycogenin glucosyltransferase activity (GO:0008466);;	--	[G]	Carbohydrate transport and metabolism	Glycosyl transferase family 8	UDP-glucuronate:xylan alpha-glucuronosyltransferase 2 GN=F17M5.90/F17M5.100 OS=Arabidopsis thaliana (Mouse-ear cress) PE=2 SV=1	PREDICTED: UDP-glucuronate:xylan alpha-glucuronosyltransferase 2-like [Fragaria vesca subsp. vesca]
c36837.graph_c0	[R]	General function prediction only	--	--	[R]	General function prediction only	RNA recognition motif. (a.k.a. RRM, RBD, or RNP domain);; RNA recognition motif (a.k.a. RRM, RBD, or RNP domain);; RNA recognition motif. (a.k.a. RRM, RBD, or RNP domain)	UBP1-associated proteins 1A GN=UBA1A OS=Arabidopsis thaliana (Mouse-ear cress) PE=1 SV=2	PREDICTED: uncharacterized protein LOC101314616 [Fragaria vesca subsp. vesca]
c18694.graph_c0	--	--	--	K01623|4.27581e-10|fve:101302070|probable fructose-bisphosphate aldolase 3, chloroplastic-like; K01623 fructose-bisphosphate aldolase, class I [EC:4.1.2.13] (A)	--	--	--	--	PREDICTED: probable fructose-bisphosphate aldolase 3, chloroplastic-like [Fragaria vesca subsp. vesca]
c32369.graph_c2	--	--	Molecular Function: methyltransferase activity (GO:0008168);; Biological Process: methylation (GO:0032259);;	--	--	--	Methyltransferase domain	Uncharacterized methyltransferase At2g41040, chloroplastic (Precursor) GN=At2g41040 OS=Arabidopsis thaliana (Mouse-ear cress) PE=2 SV=1	PREDICTED: uncharacterized methyltransferase At2g41040, chloroplastic-like [Fragaria vesca subsp. vesca]
c38533.graph_c0	[R]	General function prediction only	Molecular Function: GTPase activity (GO:0003924);; Molecular Function: GTP binding (GO:0005525);; Cellular Component: nucleus (GO:0005634);; Biological Process: GTP catabolic process (GO:0006184);; Biological Process: intracellular protein transport (GO:0006886);; Biological Process: nucleocytoplasmic transport (GO:0006913);; Biological Process: small GTPase mediated signal transduction (GO:00072…	K07936|8.5208e-41|sot:102577585|Ran/TC4-like protein; K07936 GTP-binding nuclear protein Ran (A)	[U]	Intracellular trafficking, secretion, and vesicular transport	--	GTP-binding nuclear protein Ran1 GN=RAN1 OS=Solanum lycopersicum (Tomato) PE=2 SV=1	GTP-binding nuclear protein Ran1 [Solanum lycopersicum]
c21180.graph_c1	--	--	Cellular Component: extracellular region (GO:0005576);; Cellular Component: vacuolar membrane (GO:0005774);; Cellular Component: plasma membrane (GO:0005886);; Molecular Function: lipid binding (GO:0008289);;	--	[V]	Defense mechanisms	LBP / BPI / CETP family, C-terminal domain;; LBP / BPI / CETP family, N-terminal domain	Putative BPI/LBP family protein At1g04970 (Precursor) GN=At1g04970 OS=Arabidopsis thaliana (Mouse-ear cress) PE=2 SV=1	PREDICTED: putative BPI/LBP family protein At1g04970-like [Fragaria vesca subsp. vesca]
c10600.graph_c0	--	--	--	K15188|6.93921e-08|pop:POPTR_0002s03360g|POPTRDRAFT_816053; cyclin family protein; K15188 cyclin T (A)	[D]	Cell cycle control, cell division, chromosome partitioning	--	Cyclin-T1-3 OS=Arabidopsis thaliana (Mouse-ear cress) PE=1 SV=2	hypothetical protein L484_021924 [Morus notabilis]
c35775.graph_c0	--	--	--	--	[T]	Signal transduction mechanisms	Leucine rich repeat;; Leucine Rich repeats (2 copies);; Leucine Rich Repeat;; Leucine rich repeat	Probable disease resistance protein At4g27220 GN=At4g27220 OS=Arabidopsis thaliana (Mouse-ear cress) PE=2 SV=1	PREDICTED: disease resistance protein At4g27190-like [Fragaria vesca subsp. vesca]
c55521.graph_c0	--	--	--	--	--	--	--	--	PREDICTED: putative F-box protein At5g62660 [Pyrus x bretschneideri]
c23037.graph_c0	[TDBLU]	--	Molecular Function: protein serine/threonine kinase activity (GO:0004674);; Molecular Function: ATP binding (GO:0005524);; Biological Process: DNA repair (GO:0006281);; Biological Process: telomere maintenance via telomerase (GO:0007004);; Biological Process: sister chromatid cohesion (GO:0007062);; Biological Process: synapsis (GO:0007129);; Biological Process: reciprocal meiotic recombination (…	K06640|0|pper:PRUPE_ppa018837mg|hypothetical protein; K06640 serine/threonine-protein kinase ATR [EC:2.7.11.1] (A)	[TBLD]	--	FAT domain;; Phosphatidylinositol 3- and 4-kinase;; FATC domain	Serine/threonine-protein kinase ATR GN=ATR OS=Arabidopsis thaliana (Mouse-ear cress) PE=2 SV=2	hypothetical protein PRUPE_ppa018837mg [Prunus persica]
c12713.graph_c0	--	--	--	--	--	--	--	--	PREDICTED: F-box only protein 8-like [Fragaria vesca subsp. vesca]
c53571.graph_c0	--	--	--	--	--	--	Plant transposon protein	--	PREDICTED: uncharacterized protein LOC101297155 [Fragaria vesca subsp. vesca]
c49621.graph_c0	--	--	Biological Process: defense response (GO:0006952);; Biological Process: response to biotic stimulus (GO:0009607);;	--	--	--	Pathogenesis-related protein Bet v I family;; Polyketide cyclase / dehydrase and lipid transport	MLP-like protein 34 GN=MLP34 OS=Arabidopsis thaliana (Mouse-ear cress) PE=2 SV=1	hypothetical protein PRUPE_ppa025363mg [Prunus persica]
c7620.graph_c0	--	--	--	--	--	--	Protein tyrosine kinase;; Protein kinase domain	Probable inactive receptor kinase At4g23740 (Precursor) GN=At4g23740 OS=Arabidopsis thaliana (Mouse-ear cress) PE=2 SV=1	PREDICTED: probable inactive receptor kinase At4g23740-like [Fragaria vesca subsp. vesca]
c36270.graph_c0	--	--	Biological Process: cellular process (GO:0009987);; Biological Process: protein transport (GO:0015031);; Molecular Function: purine ribonucleoside binding (GO:0032550);; Molecular Function: purine ribonucleotide binding (GO:0032555);; Molecular Function: purine ribonucleoside triphosphate binding (GO:0035639);; Cellular Component: intracellular membrane-bounded organelle (GO:0043231);; Cellular C…	K01883|7.64198e-13|pmum:103319724|cysteine--tRNA ligase, cytoplasmic; K01883 cysteinyl-tRNA synthetase [EC:6.1.1.16] (A)	[U]	Intracellular trafficking, secretion, and vesicular transport	--	GTP-binding protein SAR1B GN=SAR1B OS=Brassica campestris (Field mustard) PE=2 SV=1	PREDICTED: cysteine--tRNA ligase, cytoplasmic isoform X1 [Prunus mume]
c29770.graph_c0	--	--	--	--	--	--	Tubby C 2	Protein LURP-one-related 7 GN=At2g30270 OS=Arabidopsis thaliana (Mouse-ear cress) PE=2 SV=1	PREDICTED: protein LURP-one-related 7-like [Fragaria vesca subsp. vesca]
c27404.graph_c0	--	--	Molecular Function: tubulin-tyrosine ligase activity (GO:0004835);; Biological Process: cellular protein modification process (GO:0006464);; Cellular Component: chloroplast (GO:0009507);; Biological Process: transcription factor import into nucleus (GO:0042991);;	K16609|0|fve:101313358|tubulin--tyrosine ligase-like protein 12-like; K16609 tubulin--tyrosine ligase-like protein 12 (A)	[O]	Posttranslational modification, protein turnover, chaperones	Tubulin-tyrosine ligase family;; Leucine Rich repeats (2 copies);; Tubulin-tyrosine ligase family	--	PREDICTED: tubulin--tyrosine ligase-like protein 12-like [Fragaria vesca subsp. vesca]
c29163.graph_c0	--	--	--	--	[R]	General function prediction only	PPR repeat family;; PPR repeat;; PPR repeat;; Pentatricopeptide repeat domain;; Tetratricopeptide repeat;; Tetratricopeptide repeat	Putative pentatricopeptide repeat-containing protein At3g15930 GN=PCMP-E51 OS=Arabidopsis thaliana (Mouse-ear cress) PE=3 SV=2	PREDICTED: LOW QUALITY PROTEIN: putative pentatricopeptide repeat-containing protein At3g15930 [Prunus mume]
c21195.graph_c0	--	--	--	--	--	--	--	--	PREDICTED: uncharacterized protein LOC103931197 [Pyrus x bretschneideri]
c37100.graph_c1	[E]	Amino acid transport and metabolism	Molecular Function: L-threonine ammonia-lyase activity (GO:0004794);; Biological Process: isoleucine biosynthetic process (GO:0009097);; Molecular Function: pyridoxal phosphate binding (GO:0030170);;	K01754|0|fve:101314768|threonine dehydratase biosynthetic, chloroplastic-like; K01754 threonine dehydratase [EC:4.3.1.19] (A)	[E]	Amino acid transport and metabolism	Pyridoxal-phosphate dependent enzyme;; C-terminal regulatory domain of Threonine dehydratase	Threonine dehydratase biosynthetic, chloroplastic (Precursor) GN=OMR1 OS=Arabidopsis thaliana (Mouse-ear cress) PE=1 SV=1	PREDICTED: threonine dehydratase biosynthetic, chloroplastic-like [Fragaria vesca subsp. vesca]
c36873.graph_c0	[J]	Translation, ribosomal structure and biogenesis	Molecular Function: aminoacyl-tRNA editing activity (GO:0002161);; Molecular Function: valine-tRNA ligase activity (GO:0004832);; Molecular Function: ATP binding (GO:0005524);; Cellular Component: cytoplasm (GO:0005737);; Biological Process: valyl-tRNA aminoacylation (GO:0006438);; Biological Process: regulation of translational fidelity (GO:0006450);;	K01873|0|fve:101312966|valine--tRNA ligase-like; K01873 valyl-tRNA synthetase [EC:6.1.1.9] (A)	[J]	Translation, ribosomal structure and biogenesis	tRNA synthetases class I (I, L, M and V);; Anticodon-binding domain of tRNA;; tRNA synthetases class I (M);; Leucyl-tRNA synthetase, Domain 2;; tRNA synthetases class I (C) catalytic domain;; Protein kinase domain;; Protein tyrosine kinase	Valine--tRNA ligase GN=VALRS OS=Arabidopsis thaliana (Mouse-ear cress) PE=2 SV=2	PREDICTED: valine--tRNA ligase-like [Fragaria vesca subsp. vesca]
c31660.graph_c0	[O]	Posttranslational modification, protein turnover, chaperones	Biological Process: heme a biosynthetic process (GO:0006784);; Cellular Component: membrane (GO:0016020);; Molecular Function: oxidoreductase activity, acting on the CH-CH group of donors (GO:0016627);; Biological Process: oxidation-reduction process (GO:0055114);;	K02259|0|pmum:103335619|cytochrome c oxidase assembly protein COX15-like; K02259 cytochrome c oxidase assembly protein subunit 15 (A)	[O]	Posttranslational modification, protein turnover, chaperones	Cytochrome oxidase assembly protein;; Oleosin;; Cytochrome oxidase assembly protein	Cytochrome c oxidase assembly protein COX15 GN=COX15 OS=Arabidopsis thaliana (Mouse-ear cress) PE=2 SV=1	PREDICTED: cytochrome c oxidase assembly protein COX15-like [Prunus mume]
c8868.graph_c0	--	--	--	--	--	--	Late embryogenesis abundant protein	--	PREDICTED: uncharacterized protein LOC101303468 [Fragaria vesca subsp. vesca]
c29676.graph_c0	--	--	--	--	[O]	Posttranslational modification, protein turnover, chaperones	Ring finger domain;; RING-H2 zinc finger;; Zinc finger, C3HC4 type (RING finger);; Zinc finger, C3HC4 type (RING finger);; Zinc finger, C3HC4 type (RING finger)	E3 ubiquitin-protein ligase MBR1 GN=MBR1 OS=Arabidopsis thaliana (Mouse-ear cress) PE=1 SV=1	PREDICTED: uncharacterized protein LOC101312325 [Fragaria vesca subsp. vesca]
c19186.graph_c0	--	--	--	K11426|7.51954e-09|fve:101294525|histone-lysine N-methyltransferase ASHR1-like; K11426 SET and MYND domain-containing protein (A)	[B]	Chromatin structure and dynamics	--	Histone-lysine N-methyltransferase ASHR1 GN=T13L16.8 OS=Arabidopsis thaliana (Mouse-ear cress) PE=2 SV=2	PREDICTED: histone-lysine N-methyltransferase ASHR1-like [Fragaria vesca subsp. vesca]
c34388.graph_c0	--	--	Molecular Function: magnesium ion transmembrane transporter activity (GO:0015095);; Biological Process: magnesium ion transport (GO:0015693);; Cellular Component: membrane (GO:0016020);; Biological Process: transmembrane transport (GO:0055085);;	K16075|0|fve:101300111|magnesium transporter MRS2-I-like; K16075 magnesium transporter (A)	[P]	Inorganic ion transport and metabolism	CorA-like Mg2+ transporter protein	Magnesium transporter MRS2-I GN=MRS2-I OS=Oryza sativa subsp. indica (Rice) PE=3 SV=1	PREDICTED: magnesium transporter MRS2-I-like [Fragaria vesca subsp. vesca]
c12322.graph_c0	--	--	--	--	--	--	BAG domain;; IQ calmodulin-binding motif	BAG family molecular chaperone regulator 5, mitochondrial (Precursor) GN=BAG5 OS=Arabidopsis thaliana (Mouse-ear cress) PE=1 SV=1	uncharacterized protein LOC101312903 [Fragaria vesca]
c9423.graph_c0	--	--	--	--	--	--	CASC3/Barentsz eIF4AIII binding	--	PREDICTED: uncharacterized protein LOC101299879 [Fragaria vesca subsp. vesca]
c11313.graph_c0	--	--	--	--	[O]	Posttranslational modification, protein turnover, chaperones	Ring finger domain;; RING-H2 zinc finger;; Zinc finger, C3HC4 type (RING finger);; Zinc finger, C3HC4 type (RING finger);; Zinc finger, C3HC4 type (RING finger)	Putative RING-H2 finger protein ATL69 GN=ATL69 OS=Arabidopsis thaliana (Mouse-ear cress) PE=3 SV=1	PREDICTED: putative RING-H2 finger protein ATL21A-like [Fragaria vesca subsp. vesca]
c30497.graph_c0	--	--	Cellular Component: integral component of membrane (GO:0016021);;	--	[GE]	--	Triose-phosphate Transporter family;; UAA transporter family;; EamA-like transporter family	Probable sugar phosphate/phosphate translocator At3g11320 GN=At3g11320 OS=Arabidopsis thaliana (Mouse-ear cress) PE=2 SV=1	PREDICTED: probable sugar phosphate/phosphate translocator At3g11320-like [Fragaria vesca subsp. vesca]
c39094.graph_c0	--	--	--	--	--	--	--	--	PREDICTED: uncharacterized protein LOC103455891 [Malus domestica]
c30543.graph_c0	[I]	Lipid transport and metabolism	Molecular Function: lyase activity (GO:0016829);;	K05607|1.25508e-163|fve:101292604|methylglutaconyl-CoA hydratase, mitochondrial-like; K05607 methylglutaconyl-CoA hydratase [EC:4.2.1.18] (A)	[I]	Lipid transport and metabolism	Enoyl-CoA hydratase/isomerase family;; Enoyl-CoA hydratase/isomerase family	1,4-dihydroxy-2-naphthoyl-CoA synthase GN=menB OS=Cyanidium caldarium PE=3 SV=1	PREDICTED: methylglutaconyl-CoA hydratase, mitochondrial-like [Fragaria vesca subsp. vesca]
c23861.graph_c0	--	--	--	K12592|1.45263e-101|fve:101300692|uncharacterized protein LOC101300692; K12592 exosome complex protein LRP1 (A)	[L]	Replication, recombination and repair	Sas10/Utp3/C1D family	--	PREDICTED: uncharacterized protein LOC101300692 [Fragaria vesca subsp. vesca]
c28726.graph_c0	--	--	--	--	[R]	General function prediction only	PPR repeat family;; PPR repeat;; PPR repeat;; Pentatricopeptide repeat domain;; [2Fe-2S] binding domain	Pentatricopeptide repeat-containing protein At2g17525, mitochondrial (Precursor) GN=At2g17525 OS=Arabidopsis thaliana (Mouse-ear cress) PE=2 SV=2	PREDICTED: pentatricopeptide repeat-containing protein At2g17525, mitochondrial-like [Fragaria vesca subsp. vesca]
c36557.graph_c0	[R]	General function prediction only	Molecular Function: nucleic acid binding (GO:0003676);; Biological Process: cellular process (GO:0009987);; Cellular Component: intracellular part (GO:0044424);; Biological Process: single-organism process (GO:0044699);;	K12741|3.08449e-165|fve:101308619|uncharacterized protein LOC101308619; K12741 heterogeneous nuclear ribonucleoprotein A1/A3 (A)	[R]	General function prediction only	RNA recognition motif. (a.k.a. RRM, RBD, or RNP domain);; RNA recognition motif (a.k.a. RRM, RBD, or RNP domain);; RNA recognition motif. (a.k.a. RRM, RBD, or RNP domain)	UBP1-associated protein 2A GN=UBA2A OS=Arabidopsis thaliana (Mouse-ear cress) PE=1 SV=1	PREDICTED: uncharacterized protein LOC101308619 [Fragaria vesca subsp. vesca]
c37184.graph_c0	--	--	Cellular Component: spindle pole (GO:0000922);; Cellular Component: gamma-tubulin complex (GO:0000930);; Cellular Component: nuclear envelope (GO:0005635);; Biological Process: microtubule nucleation (GO:0007020);; Cellular Component: cytoplasmic side of plasma membrane (GO:0009898);; Molecular Function: tubulin binding (GO:0015631);;	K16570|0|pmum:103339396|gamma-tubulin complex component 3; K16570 gamma-tubulin complex component 3 (A)	[Z]	Cytoskeleton	Spc97 / Spc98 family	Gamma-tubulin complex component 3 GN=MPH15.2 OS=Arabidopsis thaliana (Mouse-ear cress) PE=1 SV=1	PREDICTED: gamma-tubulin complex component 3 [Prunus mume]
c28192.graph_c0	--	--	--	K10875|4.72142e-39|fve:101292751|DNA repair protein rhp54-like; K10875 DNA repair and recombination protein RAD54 and RAD54-like protein [EC:3.6.4.-] (A)	--	--	--	--	PREDICTED: DNA repair protein rhp54-like [Fragaria vesca subsp. vesca]
c28085.graph_c0	--	--	Molecular Function: SNAP receptor activity (GO:0005484);; Cellular Component: plasma membrane (GO:0005886);; Biological Process: protein targeting to membrane (GO:0006612);; Biological Process: response to abscisic acid (GO:0009737);; Biological Process: salicylic acid mediated signaling pathway (GO:0009863);; Biological Process: jasmonic acid mediated signaling pathway (GO:0009867);; Biological …	K08486|1.08808e-179|fve:101305777|syntaxin-121-like; K08486 syntaxin 1B/2/3 (A)	[U]	Intracellular trafficking, secretion, and vesicular transport	Syntaxin;; SNARE domain	Syntaxin-121 GN=F26K24.11 OS=Arabidopsis thaliana (Mouse-ear cress) PE=1 SV=1	PREDICTED: syntaxin-121-like [Fragaria vesca subsp. vesca]
c46623.graph_c0	--	--	--	--	--	--	--	--	PREDICTED: uncharacterized protein LOC101291734 [Fragaria vesca subsp. vesca]
c21356.graph_c1	--	--	Cellular Component: chloroplast envelope (GO:0009941);;	--	[R]	General function prediction only	--	--	hypothetical protein MIMGU_mgv1a016865mg [Erythranthe guttata]
c35463.graph_c0	--	--	--	--	[T]	Signal transduction mechanisms	Leucine Rich repeats (2 copies);; Leucine rich repeat;; Leucine Rich Repeat	Putative disease resistance protein At3g14460 GN=At3g14460 OS=Arabidopsis thaliana (Mouse-ear cress) PE=3 SV=1	PREDICTED: putative disease resistance protein RGA3 [Prunus mume]
c39144.graph_c0	[R]	General function prediction only	Molecular Function: nucleotide binding (GO:0000166);; Molecular Function: nucleic acid binding (GO:0003676);; Cellular Component: ribonucleoprotein complex (GO:0030529);;	K14411|3.53688e-52|fve:101313871|uncharacterized protein LOC101313871; K14411 RNA-binding protein Musashi (A)	[A]	RNA processing and modification	RNA recognition motif. (a.k.a. RRM, RBD, or RNP domain);; RNA recognition motif (a.k.a. RRM, RBD, or RNP domain);; Tryptophyllin-3 skin active peptide	Heterogeneous nuclear ribonucleoprotein 1 GN=RNP1 OS=Arabidopsis thaliana (Mouse-ear cress) PE=1 SV=1	PREDICTED: uncharacterized protein LOC101313871 [Fragaria vesca subsp. vesca]
c38105.graph_c0	[Z]	Cytoskeleton	Molecular Function: microtubule motor activity (GO:0003777);; Molecular Function: ATP binding (GO:0005524);; Cellular Component: nucleus (GO:0005634);; Cellular Component: cytoplasm (GO:0005737);; Cellular Component: kinesin complex (GO:0005871);; Cellular Component: microtubule (GO:0005874);; Biological Process: microtubule-based movement (GO:0007018);; Molecular Function: microtubule binding (G…	K10405|0|fve:101293857|kinesin-3-like; K10405 kinesin family member C1 (A)	[Z]	Cytoskeleton	Kinesin motor domain;; Oxygen evolving enhancer protein 3 (PsbQ)	Kinesin-1 GN=F7J7.210 OS=Arabidopsis thaliana (Mouse-ear cress) PE=2 SV=1	PREDICTED: kinesin-3-like [Fragaria vesca subsp. vesca]
c27810.graph_c0	[R]	General function prediction only	Molecular Function: sequence-specific DNA binding transcription factor activity (GO:0003700);; Cellular Component: nucleus (GO:0005634);; Cellular Component: chromosome (GO:0005694);; Biological Process: chromatin silencing (GO:0006342);; Molecular Function: zinc ion binding (GO:0008270);; Molecular Function: histone-lysine N-methyltransferase activity (GO:0018024);; Molecular Function: sequence-…	--	[BK]	--	SET domain;; Pre-SET motif	Histone-lysine N-methyltransferase SUVR5 GN=F27L4.9/F27L4.8/F27L4.7 OS=Arabidopsis thaliana (Mouse-ear cress) PE=1 SV=3	PREDICTED: histone-lysine N-methyltransferase SUVR5-like [Fragaria vesca subsp. vesca]
c31744.graph_c0	[R]	General function prediction only	--	K07297|0|fve:101311287|progestin and adipoQ receptor family member 4-like; K07297 adiponectin receptor (A)	[RT]	--	Haemolysin-III related	Heptahelical transmembrane protein 4 GN=HHP4 OS=Arabidopsis thaliana (Mouse-ear cress) PE=2 SV=1	PREDICTED: progestin and adipoQ receptor family member 4-like [Fragaria vesca subsp. vesca]
c36194.graph_c0	--	--	Cellular Component: chloroplast (GO:0009507);; Biological Process: carotenoid biosynthetic process (GO:0016117);; Molecular Function: oxidoreductase activity, acting on paired donors, with incorporation or reduction of molecular oxygen (GO:0016705);;	--	--	--	--	--	PREDICTED: uncharacterized protein LOC101301060 [Fragaria vesca subsp. vesca]
c26270.graph_c0	--	--	Molecular Function: nucleic acid binding (GO:0003676);; Biological Process: transcription, DNA-templated (GO:0006351);; Biological Process: hormone-mediated signaling pathway (GO:0009755);; Biological Process: regulation of biosynthetic process (GO:0009889);; Biological Process: organ development (GO:0048513);; Biological Process: reproductive structure development (GO:0048608);; Biological Proce…	--	--	--	AUX/IAA family	Auxin response factor 18 OS=Oryza sativa subsp. japonica (Rice) PE=2 SV=1	PREDICTED: auxin response factor 18-like [Fragaria vesca subsp. vesca]
c37070.graph_c1	[MG]	--	Molecular Function: catalytic activity (GO:0003824);; Biological Process: cellular metabolic process (GO:0044237);; Molecular Function: coenzyme binding (GO:0050662);;	--	[V]	Defense mechanisms	3-beta hydroxysteroid dehydrogenase/isomerase family;; NAD dependent epimerase/dehydratase family;; NADH(P)-binding;; Male sterility protein;; NmrA-like family;; Polysaccharide biosynthesis protein	Vestitone reductase OS=Medicago sativa (Alfalfa) PE=1 SV=1	PREDICTED: dihydroflavonol-4-reductase-like [Fragaria vesca subsp. vesca]
c42004.graph_c0	--	--	--	--	--	--	--	--	PREDICTED: pentatricopeptide repeat-containing protein At2g35030, mitochondrial-like [Fragaria vesca subsp. vesca]
c36315.graph_c0	--	--	--	--	[R]	General function prediction only	Leucine Rich repeats (2 copies);; Leucine rich repeat;; Leucine Rich Repeat;; Leucine Rich repeat;; Leucine rich repeat;; Leucine Rich repeats (2 copies);; Leucine Rich Repeat;; Leucine Rich Repeat;; Leucine Rich repeat	LRR receptor-like serine/threonine-protein kinase GSO1 (Precursor) GN=GSO1 OS=Arabidopsis thaliana (Mouse-ear cress) PE=2 SV=1	PREDICTED: probable leucine-rich repeat receptor-like protein kinase At1g35710-like [Fragaria vesca subsp. vesca]
c56956.graph_c0	--	--	Molecular Function: nucleic acid binding (GO:0003676);; Molecular Function: RNA-directed DNA polymerase activity (GO:0003964);; Molecular Function: zinc ion binding (GO:0008270);; Biological Process: DNA integration (GO:0015074);;	--	[R]	General function prediction only	Reverse transcriptase (RNA-dependent DNA polymerase)	Endonuclease OS=Nicotiana tabacum (Common tobacco) PE=2 SV=1	hypothetical protein VITISV_042574 [Vitis vinifera]
c31192.graph_c0	--	--	--	--	[PET]	--	--	Glutamate receptor 3.5 (Precursor) GN=T32F6.9 OS=Arabidopsis thaliana (Mouse-ear cress) PE=2 SV=2	hypothetical protein JCGZ_21517 [Jatropha curcas]
c33092.graph_c0	[OC]	--	Molecular Function: protein disulfide isomerase activity (GO:0003756);; Molecular Function: dolichyl-diphosphooligosaccharide-protein glycotransferase activity (GO:0004579);; Cellular Component: mitochondrion (GO:0005739);; Cellular Component: vacuolar membrane (GO:0005774);; Cellular Component: endoplasmic reticulum (GO:0005783);; Cellular Component: plasma membrane (GO:0005886);; Biological Pro…	K09580|0|fve:101292100|protein disulfide isomerase-like 1-4-like; K09580 protein disulfide-isomerase A1 [EC:5.3.4.1] (A)	[O]	Posttranslational modification, protein turnover, chaperones	Thioredoxin;; Thioredoxin-like domain;; Thioredoxin-like;; Thioredoxin-like;; Thioredoxin-like domain;; AhpC/TSA family;; Redoxin	Protein disulfide isomerase-like 1-4 (Precursor) GN=MUP24.6 OS=Arabidopsis thaliana (Mouse-ear cress) PE=1 SV=1	PREDICTED: protein disulfide isomerase-like 1-4-like [Fragaria vesca subsp. vesca]
c4851.graph_c0	[Q]	Secondary metabolites biosynthesis, transport and catabolism	--	--	[Q]	Secondary metabolites biosynthesis, transport and catabolism	Cytochrome P450	Psoralen synthase (Fragment) GN=CYP71AJ3 OS=Pastinaca sativa (Parsnip) PE=1 SV=1	PREDICTED: cytochrome P450 71A25-like [Fragaria vesca subsp. vesca]
c36633.graph_c0	[E]	Amino acid transport and metabolism	--	K01427|1.89887e-34|mdm:103452120|urease-like; K01427 urease [EC:3.5.1.5] (A)	--	--	--	Urease GN=URE OS=Arabidopsis thaliana (Mouse-ear cress) PE=3 SV=1	PREDICTED: urease-like [Malus domestica]
c38209.graph_c1	--	--	--	--	[R]	General function prediction only	--	--	hypothetical protein PRUPE_ppb016975mg [Prunus persica]
c30185.graph_c0	--	--	Molecular Function: phosphatidylinositol phospholipase C activity (GO:0004435);; Molecular Function: signal transducer activity (GO:0004871);; Molecular Function: calcium ion binding (GO:0005509);; Biological Process: lipid metabolic process (GO:0006629);; Biological Process: intracellular signal transduction (GO:0035556);;	K05857|0|fve:101302205|phosphoinositide phospholipase C 2-like; K05857 phosphatidylinositol phospholipase C, delta [EC:3.1.4.11] (A)	[T]	Signal transduction mechanisms	Phosphatidylinositol-specific phospholipase C, X domain;; Phosphatidylinositol-specific phospholipase C, Y domain;; Phosphoinositide-specific phospholipase C, efhand-like;; C2 domain	Phosphoinositide phospholipase C 2 GN=PLC2 OS=Arabidopsis thaliana (Mouse-ear cress) PE=1 SV=1	PREDICTED: phosphoinositide phospholipase C 2-like [Fragaria vesca subsp. vesca]
c38351.graph_c0	--	--	Molecular Function: carboxylic ester hydrolase activity (GO:0052689);;	--	[V]	Defense mechanisms	alpha/beta hydrolase fold	Probable carboxylesterase 18 GN=CXE18 OS=Arabidopsis thaliana (Mouse-ear cress) PE=1 SV=1	Putative carboxylesterase 18 [Glycine soja]
c36386.graph_c0	--	--	Molecular Function: transferase activity (GO:0016740);;	--	--	--	SAM dependent carboxyl methyltransferase	Probable S-adenosylmethionine-dependent methyltransferase At5g37990 GN=At5g37990 OS=Arabidopsis thaliana (Mouse-ear cress) PE=3 SV=2	PREDICTED: probable S-adenosylmethionine-dependent methyltransferase At5g37990-like [Fragaria vesca subsp. vesca]
c60326.graph_c0	--	--	Molecular Function: protein binding (GO:0005515);; Biological Process: cellular process (GO:0009987);; Cellular Component: intracellular organelle (GO:0043229);;	K10878|2.47542e-15|ppp:PHYPADRAFT_126981|hypothetical protein; K10878 meiotic recombination protein SPO11 (A)	[L]	Replication, recombination and repair	Type IIB DNA topoisomerase	DNA topoisomerase 6 subunit A {ECO:0000255|HAMAP-Rule:MF_03164} GN=F9G14.130 OS=Arabidopsis thaliana (Mouse-ear cress) PE=1 SV=1	predicted protein [Physcomitrella patens]
c14845.graph_c0	--	--	Cellular Component: mitochondrion (GO:0005739);;	--	--	--	--	--	conserved hypothetical protein [Ricinus communis]
c28459.graph_c0	[R]	General function prediction only	--	--	[A]	RNA processing and modification	RNA recognition motif. (a.k.a. RRM, RBD, or RNP domain);; RNA recognition motif (a.k.a. RRM, RBD, or RNP domain);; RNA recognition motif. (a.k.a. RRM, RBD, or RNP domain)	Polyadenylate-binding protein RBP45 GN=RBP45 OS=Nicotiana plumbaginifolia (Leadwort-leaved tobacco) PE=1 SV=1	PREDICTED: uncharacterized protein LOC101299818 [Fragaria vesca subsp. vesca]
c28623.graph_c0	--	--	--	--	[K]	Transcription	--	--	PREDICTED: uncharacterized protein LOC101296226 [Fragaria vesca subsp. vesca]
c44559.graph_c0	--	--	--	--	--	--	--	--	PREDICTED: uncharacterized protein LOC101300808 [Fragaria vesca subsp. vesca]
c27126.graph_c0	--	--	--	K07466|1.00488e-75|pper:PRUPE_ppa012918mg|hypothetical protein; K07466 replication factor A1 (A)	--	--	--	Uncharacterized protein At4g28440 GN=At4g28440 OS=Arabidopsis thaliana (Mouse-ear cress) PE=1 SV=1	hypothetical protein PRUPE_ppa012918mg [Prunus persica]
c37009.graph_c0	[O]	Posttranslational modification, protein turnover, chaperones	--	K09527|0|fve:101304598|uncharacterized protein LOC101304598; K09527 DnaJ homolog subfamily C member 7 (A)	[O]	Posttranslational modification, protein turnover, chaperones	TPR repeat;; DnaJ domain;; Tetratricopeptide repeat;; Tetratricopeptide repeat;; Tetratricopeptide repeat;; Tetratricopeptide repeat;; Tetratricopeptide repeat;; Tetratricopeptide repeat	TPR repeat-containing thioredoxin TTL1 GN=TTL1 OS=Arabidopsis thaliana (Mouse-ear cress) PE=1 SV=1	PREDICTED: uncharacterized protein LOC101304598 [Fragaria vesca subsp. vesca]
c25710.graph_c0	--	--	--	--	--	--	Protein of unknown function (DUF1442)	--	PREDICTED: uncharacterized protein LOC101299862 [Fragaria vesca subsp. vesca]
c25869.graph_c0	--	--	--	--	--	--	--	Superoxide dismutase [Cu-Zn] 2 GN=SODCC.5 OS=Solanum lycopersicum (Tomato) PE=3 SV=3	unnamed protein product [Vitis vinifera]
c8478.graph_c0	--	--	--	--	[O]	Posttranslational modification, protein turnover, chaperones	--	Tubulin-folding cofactor D GN=At3g60740 OS=Arabidopsis thaliana (Mouse-ear cress) PE=2 SV=1	PREDICTED: tubulin-folding cofactor D-like [Malus domestica]
c25503.graph_c0	--	--	--	--	--	--	--	--	PREDICTED: uncharacterized protein LOC103327079 [Prunus mume]
c47023.graph_c0	--	--	--	--	--	--	FBD	--	PREDICTED: F-box/LRR-repeat protein At3g26922-like [Prunus mume]
c37380.graph_c0	--	--	Molecular Function: catalytic activity (GO:0003824);; Biological Process: cellular metabolic process (GO:0044237);; Molecular Function: organic cyclic compound binding (GO:0097159);; Molecular Function: heterocyclic compound binding (GO:1901363);;	K12951|0|fve:101292630|uncharacterized protein LOC101292630; K12951 cation-transporting P-type ATPase D [EC:3.6.3.-] (A)	[R]	General function prediction only	HRDC domain	--	PREDICTED: uncharacterized protein LOC101292630 [Fragaria vesca subsp. vesca]
c17616.graph_c0	[JO]	--	Molecular Function: DNA binding (GO:0003677);; Molecular Function: chromatin binding (GO:0003682);; Cellular Component: nucleus (GO:0005634);;	K09522|0|pmum:103334690|dnaJ homolog subfamily C member 2-like; K09522 DnaJ homolog subfamily C member 2 (A)	[O]	Posttranslational modification, protein turnover, chaperones	DnaJ domain;; Myb-like DNA-binding domain;; Myb-like DNA-binding domain	Chaperone protein dnaJ 72 GN=T3K9.23 OS=Arabidopsis thaliana (Mouse-ear cress) PE=2 SV=1	PREDICTED: dnaJ homolog subfamily C member 2-like [Prunus mume]
c36910.graph_c2	--	--	Biological Process: drug transmembrane transport (GO:0006855);; Molecular Function: drug transmembrane transporter activity (GO:0015238);; Molecular Function: antiporter activity (GO:0015297);; Cellular Component: membrane (GO:0016020);;	--	[R]	General function prediction only	--	MATE efflux family protein 3, chloroplastic (Precursor) GN=DTX45 OS=Arabidopsis thaliana (Mouse-ear cress) PE=2 SV=2	PREDICTED: MATE efflux family protein 3, chloroplastic-like [Fragaria vesca subsp. vesca]
c36729.graph_c0	--	--	Molecular Function: ATP binding (GO:0005524);; Biological Process: protein folding (GO:0006457);; Biological Process: response to stress (GO:0006950);; Molecular Function: unfolded protein binding (GO:0051082);;	K04079|0|fve:101307057|heat shock protein 83-like; K04079 molecular chaperone HtpG (A)	[O]	Posttranslational modification, protein turnover, chaperones	Hsp90 protein;; Histidine kinase-, DNA gyrase B-, and HSP90-like ATPase;; Histidine kinase-, DNA gyrase B-, and HSP90-like ATPase	Heat shock protein 83 GN=HSP83A OS=Ipomoea nil (Japanese morning glory) PE=2 SV=1	PREDICTED: heat shock protein 83-like [Fragaria vesca subsp. vesca]
c33472.graph_c0	[O]	Posttranslational modification, protein turnover, chaperones	Molecular Function: ATP binding (GO:0005524);; Molecular Function: nucleoside-triphosphatase activity (GO:0017111);;	K08900|0|pmum:103338257|mitochondrial chaperone BCS1-like; K08900 mitochondrial chaperone BCS1 (A)	[O]	Posttranslational modification, protein turnover, chaperones	Domain associated at C-terminal with AAA;; ATPase family associated with various cellular activities (AAA);; AAA domain (dynein-related subfamily)	26S protease regulatory subunit 6A homolog B GN=F7G19.2 OS=Arabidopsis thaliana (Mouse-ear cress) PE=1 SV=3	PREDICTED: mitochondrial chaperone BCS1-like [Prunus mume]
c63391.graph_c0	--	--	--	--	--	--	S-adenosyl-L-methionine-dependent methyltransferase	--	--
c37338.graph_c0	[O]	Posttranslational modification, protein turnover, chaperones	--	--	[O]	Posttranslational modification, protein turnover, chaperones	DnaJ domain	DnaJ protein homolog (Precursor) GN=DNAJ1 OS=Cucumis sativus (Cucumber) PE=2 SV=1	PREDICTED: uncharacterized protein LOC101304665 [Fragaria vesca subsp. vesca]
c58537.graph_c0	--	--	Biological Process: lipid transport (GO:0006869);; Molecular Function: lipid binding (GO:0008289);;	--	--	--	--	Non-specific lipid-transfer protein 1 (Precursor) GN=LTP1 OS=Nicotiana tabacum (Common tobacco) PE=1 SV=1	PREDICTED: non-specific lipid-transfer protein 2-like [Solanum tuberosum]
c52264.graph_c0	--	--	--	--	--	--	--	Wall-associated receptor kinase-like 8 (Precursor) GN=WAKL8 OS=Arabidopsis thaliana (Mouse-ear cress) PE=2 SV=1	PREDICTED: wall-associated receptor kinase-like 2-like [Fragaria vesca subsp. vesca]
c38717.graph_c0	[J]	Translation, ribosomal structure and biogenesis	Cellular Component: cytoplasm (GO:0005737);; Biological Process: translational termination (GO:0006415);; Molecular Function: translation release factor activity, codon specific (GO:0016149);;	K03265|0|fve:101307979|eukaryotic peptide chain release factor subunit 1-3-like; K03265 peptide chain release factor subunit 1 (A)	[J]	Translation, ribosomal structure and biogenesis	eRF1 domain 2;; eRF1 domain 3;; eRF1 domain 1	Eukaryotic peptide chain release factor subunit 1-3 GN=ERF1-3 OS=Arabidopsis thaliana (Mouse-ear cress) PE=1 SV=1	PREDICTED: eukaryotic peptide chain release factor subunit 1-3-like [Fragaria vesca subsp. vesca]
c2232.graph_c0	--	--	Molecular Function: oxidoreductase activity (GO:0016491);; Biological Process: oxidation-reduction process (GO:0055114);;	--	[O]	Posttranslational modification, protein turnover, chaperones	--	--	PREDICTED: pentatricopeptide repeat-containing protein At4g38150-like [Fragaria vesca subsp. vesca]
c36966.graph_c0	--	--	--	--	--	--	Protein of unknown function (DUF1423)	VIN3-like protein 2 GN=F9N11.50 OS=Arabidopsis thaliana (Mouse-ear cress) PE=1 SV=1	PREDICTED: protein VERNALIZATION INSENSITIVE 3-like [Fragaria vesca subsp. vesca]
c27569.graph_c0	--	--	--	--	--	--	Nucleotide-diphospho-sugar transferase	UDP-D-xylose:L-fucose alpha-1,3-D-xylosyltransferase 2 GN=RGXT2 OS=Arabidopsis thaliana (Mouse-ear cress) PE=1 SV=1	PREDICTED: uncharacterized protein LOC101304249 [Fragaria vesca subsp. vesca]
c24892.graph_c0	--	--	--	--	[R]	General function prediction only	Reverse transcriptase (RNA-dependent DNA polymerase)	Uncharacterized mitochondrial protein AtMg01250 GN=AtMg01250 OS=Arabidopsis thaliana (Mouse-ear cress) PE=4 SV=1	hypothetical protein PRUPE_ppa022115mg [Prunus persica]
c16707.graph_c0	--	--	Molecular Function: peptidase activity (GO:0008233);; Biological Process: primary metabolic process (GO:0044238);; Biological Process: organic substance metabolic process (GO:0071704);;	--	[O]	Posttranslational modification, protein turnover, chaperones	Xylanase inhibitor N-terminal;; Xylanase inhibitor C-terminal;; Eukaryotic aspartyl protease	Protein ASPARTIC PROTEASE IN GUARD CELL 1 (Precursor) GN=ASPG1 OS=Arabidopsis thaliana (Mouse-ear cress) PE=1 SV=1	PREDICTED: aspartic proteinase nepenthesin-1-like [Fragaria vesca subsp. vesca]
c56318.graph_c0	[R]	General function prediction only	--	--	--	--	Haemolysin-III related	--	hypothetical protein CHLNCDRAFT_36267 [Chlorella variabilis]
c38085.graph_c0	--	--	Molecular Function: inositol-polyphosphate 5-phosphatase activity (GO:0004445);; Biological Process: response to water deprivation (GO:0009414);; Biological Process: response to wounding (GO:0009611);; Biological Process: response to ethylene (GO:0009723);; Biological Process: response to auxin (GO:0009733);; Biological Process: abscisic acid-activated signaling pathway (GO:0009738);; Biological …	--	[U]	Intracellular trafficking, secretion, and vesicular transport	--	Type I inositol 1,4,5-trisphosphate 5-phosphatase 2 GN=T6K21.190 OS=Arabidopsis thaliana (Mouse-ear cress) PE=1 SV=2	PREDICTED: type I inositol 1,4,5-trisphosphate 5-phosphatase 2-like [Fragaria vesca subsp. vesca]
c33311.graph_c0	[E]	Amino acid transport and metabolism	Molecular Function: folic acid binding (GO:0005542);; Biological Process: metabolic process (GO:0008152);; Molecular Function: transferase activity (GO:0016740);;	--	--	--	Essential protein Yae1, N terminal;; Formiminotransferase domain, N-terminal subdomain	--	PREDICTED: formimidoyltransferase-cyclodeaminase-like [Fragaria vesca subsp. vesca]
c29836.graph_c0	--	--	--	--	--	--	Aluminium induced protein;; Glutamine amidotransferase domain	Stem-specific protein TSJT1 GN=TSJT1 OS=Nicotiana tabacum (Common tobacco) PE=2 SV=1	PREDICTED: stem-specific protein TSJT1-like [Malus domestica]
c9682.graph_c0	--	--	Biological Process: regulation of cellular process (GO:0050794);;	K12130|1.1339e-62|fve:101305309|two-component response regulator-like APRR5-like; K12130 pseudo-response regulator 5 (A)	[K]	Transcription	CCT motif	Two-component response regulator-like APRR5 GN=APRR5 OS=Arabidopsis thaliana (Mouse-ear cress) PE=1 SV=2	PREDICTED: two-component response regulator-like APRR5-like [Fragaria vesca subsp. vesca]
c36691.graph_c1	[O]	Posttranslational modification, protein turnover, chaperones	Molecular Function: acid-amino acid ligase activity (GO:0016881);;	K10688|6.58227e-91|pxb:103937826|probable ubiquitin-conjugating enzyme E2 18; K10688 ubiquitin-conjugating enzyme E2 W [EC:6.3.2.19] (A)	[O]	Posttranslational modification, protein turnover, chaperones	Ubiquitin-conjugating enzyme;; Prokaryotic E2 family B	Probable ubiquitin-conjugating enzyme E2 18 GN=UBC18 OS=Arabidopsis thaliana (Mouse-ear cress) PE=2 SV=1	PREDICTED: probable ubiquitin-conjugating enzyme E2 18 [Malus domestica]
c53075.graph_c0	--	--	--	--	--	--	--	--	PREDICTED: uncharacterized protein LOC103959710 [Pyrus x bretschneideri]
c37547.graph_c1	[M]	Cell wall/membrane/envelope biogenesis	Molecular Function: nucleotide binding (GO:0000166);; Biological Process: sister chromatid cohesion (GO:0007062);; Biological Process: photomorphogenesis (GO:0009640);; Biological Process: seed germination (GO:0009845);; Biological Process: embryonic pattern specification (GO:0009880);; Biological Process: regulation of flower development (GO:0009909);; Biological Process: primary shoot apical me…	K11789|0|fve:101306259|DDB1- and CUL4-associated factor homolog 1-like; K11789 HIV-1 Vpr-binding protein (A)	[D]	Cell cycle control, cell division, chromosome partitioning	GTP-binding protein LepA C-terminus	DDB1- and CUL4-associated factor homolog 1 GN=DCAF1 OS=Arabidopsis thaliana (Mouse-ear cress) PE=1 SV=2	PREDICTED: DDB1- and CUL4-associated factor homolog 1-like [Fragaria vesca subsp. vesca]
c10246.graph_c0	--	--	--	--	--	--	--	--	PREDICTED: uncharacterized protein LOC101307441 [Fragaria vesca subsp. vesca]
c27586.graph_c0	--	--	--	--	[R]	General function prediction only	PPR repeat family;; PPR repeat;; PPR repeat;; Pentatricopeptide repeat domain;; Evolutionarily conserved signalling intermediate in Toll pathway;; Region in Clathrin and VPS	Pentatricopeptide repeat-containing protein At1g77360, mitochondrial (Precursor) GN=At1g77360 OS=Arabidopsis thaliana (Mouse-ear cress) PE=2 SV=2	PREDICTED: pentatricopeptide repeat-containing protein At1g77360, mitochondrial-like [Fragaria vesca subsp. vesca]
c27438.graph_c0	--	--	Biological Process: carbohydrate metabolic process (GO:0005975);; Molecular Function: hydrolase activity (GO:0016787);;	K08235|2.02e-77|fve:101297608|probable xyloglucan endotransglucosylase/hydrolase protein 23-like; K08235 xyloglucan:xyloglucosyl transferase [EC:2.4.1.207] (A)	--	--	Glycosyl hydrolases family 16;; Xyloglucan endo-transglycosylase (XET) C-terminus	Probable xyloglucan endotransglucosylase/hydrolase protein 23 (Precursor) GN=F14M19.90 OS=Arabidopsis thaliana (Mouse-ear cress) PE=2 SV=1	PREDICTED: probable xyloglucan endotransglucosylase/hydrolase protein 23-like [Fragaria vesca subsp. vesca]
c32727.graph_c0	--	--	Biological Process: transition metal ion transport (GO:0000041);; Molecular Function: peroxidase activity (GO:0004601);; Biological Process: response to oxidative stress (GO:0006979);; Molecular Function: heme binding (GO:0020037);; Molecular Function: metal ion binding (GO:0046872);; Biological Process: oxidation-reduction process (GO:0055114);;	K00430|0|fve:101296138|peroxidase 25-like; K00430 peroxidase [EC:1.11.1.7] (A)	--	--	Peroxidase	Peroxidase 25 (Precursor) GN=T26J13.7 OS=Arabidopsis thaliana (Mouse-ear cress) PE=2 SV=2	PREDICTED: peroxidase 25-like [Fragaria vesca subsp. vesca]
c35263.graph_c0	[J]	Translation, ribosomal structure and biogenesis	Molecular Function: mRNA binding (GO:0003729);; Cellular Component: chloroplast (GO:0009507);;	--	[J]	Translation, ribosomal structure and biogenesis	JAB1/Mov34/MPN/PAD-1 ubiquitin protease;; Pumilio-family RNA binding repeat;; Pumilio-family RNA binding repeat;; JAB1/Mov34/MPN/PAD-1 ubiquitin protease	Putative pumilio homolog 7, chloroplastic (Precursor) GN=APUM7 OS=Arabidopsis thaliana (Mouse-ear cress) PE=3 SV=2	PREDICTED: uncharacterized protein LOC101292317 [Fragaria vesca subsp. vesca]
c42809.graph_c0	[V]	Defense mechanisms	--	K03327|2.14603e-94|fve:101301941|MATE efflux family protein 9-like; K03327 multidrug resistance protein, MATE family (A)	[R]	General function prediction only	MatE	MATE efflux family protein LAL5 GN=MDB19.3 OS=Arabidopsis thaliana (Mouse-ear cress) PE=2 SV=1	PREDICTED: MATE efflux family protein 9-like [Fragaria vesca subsp. vesca]
c3781.graph_c0	--	--	--	--	[R]	General function prediction only	PPR repeat;; PPR repeat family;; PPR repeat;; Pentatricopeptide repeat domain	Putative pentatricopeptide repeat-containing protein At1g68930 GN=PCMP-H22 OS=Arabidopsis thaliana (Mouse-ear cress) PE=3 SV=1	PREDICTED: putative pentatricopeptide repeat-containing protein At1g68930-like [Fragaria vesca subsp. vesca]
c31383.graph_c0	--	--	Molecular Function: GTPase activity (GO:0003924);; Molecular Function: signal transducer activity (GO:0004871);; Molecular Function: GTP binding (GO:0005525);; Biological Process: GTP catabolic process (GO:0006184);; Biological Process: G-protein coupled receptor signaling pathway (GO:0007186);; Molecular Function: G-protein beta/gamma-subunit complex binding (GO:0031683);;	K04640|1.65956e-136|fve:101297561|guanine nucleotide-binding protein alpha-1 subunit-like; K04640 guanine nucleotide-binding protein subunit alpha, other (A)	[DT]	--	G-protein alpha subunit;; G-protein alpha subunit	Guanine nucleotide-binding protein alpha-1 subunit GN=GPA1 OS=Arabidopsis thaliana (Mouse-ear cress) PE=1 SV=1	PREDICTED: guanine nucleotide-binding protein alpha-1 subunit-like [Fragaria vesca subsp. vesca]
c51164.graph_c0	--	--	--	--	--	--	--	--	PREDICTED: uncharacterized protein LOC101314761 [Fragaria vesca subsp. vesca]
c6055.graph_c0	--	--	--	--	[R]	General function prediction only	--	Putative ribonuclease H protein At1g65750 GN=At1g65750 OS=Arabidopsis thaliana (Mouse-ear cress) PE=3 SV=1	PREDICTED: putative ribonuclease H protein At1g65750-like [Fragaria vesca subsp. vesca]
c24795.graph_c0	[Z]	Cytoskeleton	Molecular Function: actin binding (GO:0003779);; Molecular Function: structural constituent of cytoskeleton (GO:0005200);; Molecular Function: ATP binding (GO:0005524);; Cellular Component: cytosol (GO:0005829);; Cellular Component: Arp2/3 protein complex (GO:0005885);; Biological Process: multidimensional cell growth (GO:0009825);; Biological Process: trichome morphogenesis (GO:0010090);; Biolog…	K18584|3.72954e-16|zma:100281189|cl6346_1; LOC100281189; K18584 actin-related protein 3 (A)	[Z]	Cytoskeleton	Actin	Actin-related protein 3 OS=Oryza sativa subsp. japonica (Rice) PE=2 SV=1	hypothetical protein VITISV_016828 [Vitis vinifera]
c31842.graph_c0	[R]	General function prediction only	Biological Process: metabolic process (GO:0008152);; Molecular Function: methyltransferase activity (GO:0008168);;	K06980|0|fve:101299581|putative transferase CAF17 homolog, mitochondrial-like; K06980 (A)	[K]	Transcription	Aminomethyltransferase folate-binding domain;; Glycine cleavage T-protein C-terminal barrel domain	--	PREDICTED: putative transferase CAF17 homolog, mitochondrial-like [Fragaria vesca subsp. vesca]
c59262.graph_c0	--	--	--	K18811|1.38721e-45|fve:101295490|cyclin-D3-1-like; K18811 cyclin D5, plant (A)	[D]	Cell cycle control, cell division, chromosome partitioning	--	Cyclin-D4-1 OS=Oryza sativa subsp. japonica (Rice) PE=2 SV=2	PREDICTED: cyclin-D3-1-like [Fragaria vesca subsp. vesca]
c56271.graph_c0	--	--	--	--	--	--	SAM dependent carboxyl methyltransferase	Probable caffeine synthase 2 GN=TCS2 OS=Camellia sinensis (Tea) PE=2 SV=1	putative S-adenosylmethionine-dependent methyltransferase [Morus notabilis]
c34898.graph_c0	--	--	Molecular Function: protein serine/threonine kinase activity (GO:0004674);; Molecular Function: ATP binding (GO:0005524);; Biological Process: protein phosphorylation (GO:0006468);;	--	[T]	Signal transduction mechanisms	--	Probable receptor-like protein kinase At5g15080 GN=At5g15080 OS=Arabidopsis thaliana (Mouse-ear cress) PE=2 SV=1	PREDICTED: probable receptor-like protein kinase At5g15080-like [Fragaria vesca subsp. vesca]
c32747.graph_c0	--	--	Biological Process: amino acid transmembrane transport (GO:0003333);; Biological Process: regulation of meristem growth (GO:0010075);; Molecular Function: amino acid transmembrane transporter activity (GO:0015171);; Cellular Component: integral component of membrane (GO:0016021);;	--	[E]	Amino acid transport and metabolism	Transmembrane amino acid transporter protein	Lysine histidine transporter-like 8 GN=AATL1 OS=Arabidopsis thaliana (Mouse-ear cress) PE=1 SV=1	PREDICTED: lysine histidine transporter-like 8-like [Fragaria vesca subsp. vesca]
c31140.graph_c0	[R]	General function prediction only	Cellular Component: nucleus (GO:0005634);; Molecular Function: zinc ion binding (GO:0008270);; Molecular Function: histone-lysine N-methyltransferase activity (GO:0018024);; Biological Process: histone lysine methylation (GO:0034968);;	--	[BK]	--	PHD-zinc-finger like domain;; SET domain;; PHD-like zinc-binding domain	Histone-lysine N-methyltransferase ATX3 GN=F15G16.130 OS=Arabidopsis thaliana (Mouse-ear cress) PE=2 SV=2	PREDICTED: histone-lysine N-methyltransferase ATX3-like [Fragaria vesca subsp. vesca]
c36978.graph_c0	[G]	Carbohydrate transport and metabolism	--	--	[R]	General function prediction only	Haloacid dehalogenase-like hydrolase;; HAD-hyrolase-like	--	PREDICTED: uncharacterized protein YKR070W-like isoform X4 [Populus euphratica]
c14723.graph_c0	--	--	--	K12875|0|fve:101301983|uncharacterized protein LOC101301983; K12875 apoptotic chromatin condensation inducer in the nucleus (A)	[B]	Chromatin structure and dynamics	SAP domain	--	PREDICTED: uncharacterized protein LOC101301983 [Fragaria vesca subsp. vesca]
c62281.graph_c0	--	--	Cellular Component: plasma membrane (GO:0005886);; Cellular Component: plasmodesma (GO:0009506);; Biological Process: auxin polar transport (GO:0009926);; Biological Process: vernalization response (GO:0010048);; Molecular Function: ATPase activity (GO:0016887);; Molecular Function: transmembrane transporter activity (GO:0022857);; Biological Process: anthocyanin accumulation in tissues in respon…	K05658|7.71461e-22|fve:101310047|ABC transporter B family member 15-like; K05658 ATP-binding cassette, subfamily B (MDR/TAP), member 1 [EC:3.6.3.44] (A)	[Q]	Secondary metabolites biosynthesis, transport and catabolism	--	ABC transporter B family member 15 GN=MZF16.16 OS=Arabidopsis thaliana (Mouse-ear cress) PE=3 SV=1	PREDICTED: ABC transporter B family member 15-like [Fragaria vesca subsp. vesca]
c33287.graph_c0	--	--	Molecular Function: aspartic-type endopeptidase activity (GO:0004190);; Biological Process: proteolysis (GO:0006508);;	--	[O]	Posttranslational modification, protein turnover, chaperones	Xylanase inhibitor N-terminal;; Xylanase inhibitor C-terminal;; Eukaryotic aspartyl protease	Protein ASPARTIC PROTEASE IN GUARD CELL 1 (Precursor) GN=ASPG1 OS=Arabidopsis thaliana (Mouse-ear cress) PE=1 SV=1	PREDICTED: protein ASPARTIC PROTEASE IN GUARD CELL 1-like [Fragaria vesca subsp. vesca]
c31167.graph_c0	--	--	--	--	--	--	Plant calmodulin-binding domain	--	PREDICTED: uncharacterized protein LOC101302185 isoform 1 [Fragaria vesca subsp. vesca]
c40361.graph_c0	--	--	--	--	--	--	--	--	PREDICTED: probable WRKY transcription factor 23-like [Fragaria vesca subsp. vesca]
c46431.graph_c0	--	--	--	--	[R]	General function prediction only	PPR repeat family;; PPR repeat;; PPR repeat;; Pentatricopeptide repeat domain	Putative pentatricopeptide repeat-containing protein At3g25060, mitochondrial (Precursor) GN=PCMP-E96 OS=Arabidopsis thaliana (Mouse-ear cress) PE=3 SV=1	PREDICTED: pentatricopeptide repeat-containing protein At1g11290-like [Fragaria vesca subsp. vesca]
c29555.graph_c0	--	--	Biological Process: pentose-phosphate shunt (GO:0006098);; Cellular Component: chloroplast thylakoid membrane (GO:0009535);; Cellular Component: chloroplast stroma (GO:0009570);; Cellular Component: chloroplast envelope (GO:0009941);; Biological Process: isopentenyl diphosphate biosynthetic process, methylerythritol 4-phosphate pathway (GO:0019288);; Biological Process: metal ion transport (GO:00…	--	--	--	--	--	PREDICTED: uncharacterized protein LOC101309568 [Fragaria vesca subsp. vesca]
c15473.graph_c0	[R]	General function prediction only	--	--	[R]	General function prediction only	WD domain, G-beta repeat;; Nucleoporin Nup120/160;; Nup133 N terminal like	DENN domain and WD repeat-containing protein SCD1 {ECO:0000305} OS=Arabidopsis thaliana (Mouse-ear cress) PE=1 SV=1	PREDICTED: probable E3 ubiquitin ligase complex SCF subunit sconB-like [Fragaria vesca subsp. vesca]
c13790.graph_c0	--	--	--	--	[R]	General function prediction only	Reverse transcriptase-like	Putative ribonuclease H protein At1g65750 GN=At1g65750 OS=Arabidopsis thaliana (Mouse-ear cress) PE=3 SV=1	PREDICTED: putative ribonuclease H protein At1g65750-like [Fragaria vesca subsp. vesca]
c18952.graph_c0	--	--	Biological Process: maltose metabolic process (GO:0000023);; Molecular Function: methyltransferase activity (GO:0008168);; Biological Process: mRNA modification (GO:0016556);; Biological Process: starch biosynthetic process (GO:0019252);; Biological Process: methylation (GO:0032259);;	--	[IR]	--	Methyltransferase domain;; Methyltransferase domain;; Methyltransferase domain;; Methionine biosynthesis protein MetW;; Putative S-adenosyl-L-methionine-dependent methyltransferase	--	PREDICTED: uncharacterized protein LOC101309189 [Fragaria vesca subsp. vesca]
c58740.graph_c0	--	--	Molecular Function: DNA binding (GO:0003677);; Molecular Function: DNA-directed RNA polymerase activity (GO:0003899);; Cellular Component: DNA-directed RNA polymerase II, core complex (GO:0005665);; Biological Process: transcription from RNA polymerase II promoter (GO:0006366);;	K03006|8.19792e-32|fve:101311314|DNA-directed RNA polymerase II subunit RPB1-like; K03006 DNA-directed RNA polymerase II subunit RPB1 [EC:2.7.7.6] (A)	[K]	Transcription	RNA polymerase Rpb1, domain 6	DNA-directed RNA polymerase II subunit 1 GN=F4B14.70 OS=Arabidopsis thaliana (Mouse-ear cress) PE=1 SV=3	RNA polymerase II largest subunit, partial [Gunnera chilensis]
c36951.graph_c0	--	--	--	--	[R]	General function prediction only	PPR repeat family;; PPR repeat;; PPR repeat;; Pentatricopeptide repeat domain;; Transcription factor IIIC subunit delta N-term;; WD domain, G-beta repeat;; Putative zinc-finger of transcription factor IIIC complex	Pentatricopeptide repeat-containing protein At4g14190, chloroplastic (Precursor) GN=At4g14190 OS=Arabidopsis thaliana (Mouse-ear cress) PE=2 SV=2	PREDICTED: uncharacterized protein LOC101299663 [Fragaria vesca subsp. vesca]
c34983.graph_c0	--	--	--	--	--	--	Plant protein of unknown function	UPF0481 protein At3g47200 GN=At3g47200 OS=Arabidopsis thaliana (Mouse-ear cress) PE=2 SV=1	PREDICTED: UPF0481 protein At3g47200-like [Fragaria vesca subsp. vesca]
c29596.graph_c0	--	--	Biological Process: maltose metabolic process (GO:0000023);; Cellular Component: chloroplast (GO:0009507);; Biological Process: photosystem II assembly (GO:0010207);; Biological Process: starch biosynthetic process (GO:0019252);; Biological Process: positive regulation of catalytic activity (GO:0043085);;	--	--	--	Domain of unknown function (DUF1995);; DnaJ domain;; 4Fe-4S single cluster domain	--	PREDICTED: uncharacterized protein LOC101296877 [Fragaria vesca subsp. vesca]
c38335.graph_c0	--	--	Molecular Function: beta-galactosidase activity (GO:0004565);; Cellular Component: cell wall (GO:0005618);;	--	[G]	Carbohydrate transport and metabolism	--	Beta-galactosidase 4 (Precursor) GN=BGAL4 OS=Arabidopsis thaliana (Mouse-ear cress) PE=1 SV=1	PREDICTED: beta-galactosidase-like [Eucalyptus grandis]
c25450.graph_c0	[U]	Intracellular trafficking, secretion, and vesicular transport	Biological Process: protein import into nucleus, docking (GO:0000059);; Cellular Component: nuclear pore (GO:0005643);; Molecular Function: Ran GTPase binding (GO:0008536);; Molecular Function: protein transporter activity (GO:0008565);; Cellular Component: chloroplast (GO:0009507);; Biological Process: plant-type cell wall cellulose metabolic process (GO:0052541);; Biological Process: cell wall …	K14293|0|fve:101311481|importin subunit beta-1-like; K14293 importin subunit beta-1 (A)	[YU]	--	HEAT repeat;; HEAT-like repeat;; Importin-beta N-terminal domain;; HEAT repeats;; Vacuolar 14 Fab1-binding region	Importin subunit beta-1 {ECO:0000305} OS=Arabidopsis thaliana (Mouse-ear cress) PE=1 SV=1	PREDICTED: importin subunit beta-1-like [Fragaria vesca subsp. vesca]
c25091.graph_c0	--	--	--	--	--	--	--	--	PREDICTED: uncharacterized protein LOC103329424 [Prunus mume]
c34734.graph_c0	[RTKL]	--	Molecular Function: protein serine/threonine kinase activity (GO:0004674);; Molecular Function: ATP binding (GO:0005524);; Biological Process: protein phosphorylation (GO:0006468);;	--	[T]	Signal transduction mechanisms	Protein tyrosine kinase;; Protein kinase domain	Proline-rich receptor-like protein kinase PERK5 GN=PERK5 OS=Arabidopsis thaliana (Mouse-ear cress) PE=2 SV=1	PREDICTED: proline-rich receptor-like protein kinase PERK7-like [Fragaria vesca subsp. vesca]
c21018.graph_c0	--	--	--	--	[C]	Energy production and conversion	CBS domain	SNF1-related protein kinase regulatory subunit gamma-1 GN=T8P19.40 OS=Arabidopsis thaliana (Mouse-ear cress) PE=1 SV=2	PREDICTED: SNF1-related protein kinase regulatory subunit gamma-1-like [Fragaria vesca subsp. vesca]
c38933.graph_c0	[R]	General function prediction only	--	K14411|2.54489e-103|fve:101314729|uncharacterized protein LOC101314729; K14411 RNA-binding protein Musashi (A)	[A]	RNA processing and modification	RNA recognition motif. (a.k.a. RRM, RBD, or RNP domain);; RNA recognition motif (a.k.a. RRM, RBD, or RNP domain);; RNA recognition motif. (a.k.a. RRM, RBD, or RNP domain)	Heterogeneous nuclear ribonucleoprotein 1 GN=RNP1 OS=Arabidopsis thaliana (Mouse-ear cress) PE=1 SV=1	PREDICTED: uncharacterized protein LOC101314729 [Fragaria vesca subsp. vesca]
c32554.graph_c0	--	--	--	--	--	--	--	--	PREDICTED: uncharacterized protein LOC101302476 [Fragaria vesca subsp. vesca]
c4676.graph_c0	--	--	--	--	--	--	GAG-pre-integrase domain	--	--
c27112.graph_c0	--	--	--	--	--	--	Plant protein of unknown function	UPF0481 protein At3g47200 GN=At3g47200 OS=Arabidopsis thaliana (Mouse-ear cress) PE=2 SV=1	PREDICTED: UPF0481 protein At3g47200-like [Fragaria vesca subsp. vesca]
c53072.graph_c0	--	--	Biological Process: response to sucrose (GO:0009744);; Biological Process: response to glucose (GO:0009749);; Biological Process: response to fructose (GO:0009750);;	--	--	--	Dormancy/auxin associated protein	Auxin-repressed 12.5 kDa protein OS=Fragaria ananassa (Strawberry) PE=2 SV=1	hypothetical protein POPTR_0004s04670g [Populus trichocarpa]
c41416.graph_c0	--	--	--	--	--	--	--	GDSL esterase/lipase At3g14820 (Precursor) GN=At3g14820 OS=Arabidopsis thaliana (Mouse-ear cress) PE=3 SV=2	PREDICTED: GDSL esterase/lipase At1g20120-like [Fragaria vesca subsp. vesca]
c16565.graph_c1	[LKJ]	--	Molecular Function: translation initiation factor activity (GO:0003743);; Molecular Function: ATP binding (GO:0005524);; Cellular Component: nucleolus (GO:0005730);; Cellular Component: cytosol (GO:0005829);; Cellular Component: plasma membrane (GO:0005886);; Biological Process: translational initiation (GO:0006413);; Molecular Function: ATP-dependent helicase activity (GO:0008026);; Cellular Com…	K03257|3.81455e-121|sot:102595924|eukaryotic initiation factor 4A-15-like; K03257 translation initiation factor 4A (A)	[J]	Translation, ribosomal structure and biogenesis	DEAD/DEAH box helicase;; Type III restriction enzyme, res subunit	Eukaryotic initiation factor 4A-9 OS=Nicotiana tabacum (Common tobacco) PE=2 SV=1	elongation initiation factor 4A [Sesamum indicum]
c34497.graph_c0	--	--	Molecular Function: transporter activity (GO:0005215);; Cellular Component: mitochondrion (GO:0005739);; Biological Process: transport (GO:0006810);; Cellular Component: chloroplast envelope (GO:0009941);; Cellular Component: integral component of membrane (GO:0016021);;	K15283|3.79676e-166|fve:101299978|phosphoenolpyruvate/phosphate translocator 2, chloroplastic-like; K15283 solute carrier family 35, member E1 (A)	[GE]	--	EamA-like transporter family;; Triose-phosphate Transporter family;; EamA-like transporter family;; UAA transporter family	Phosphoenolpyruvate/phosphate translocator 2, chloroplastic (Precursor) OS=Oryza sativa subsp. japonica (Rice) PE=2 SV=1	PREDICTED: phosphoenolpyruvate/phosphate translocator 2, chloroplastic-like [Fragaria vesca subsp. vesca]
c29878.graph_c0	[J]	Translation, ribosomal structure and biogenesis	--	K02896|5.20035e-82|mdm:103447989|probable ribosome biogenesis protein RLP24; K02896 large subunit ribosomal protein L24e (A)	[J]	Translation, ribosomal structure and biogenesis	Ribosomal protein L24e	Probable ribosome biogenesis protein RLP24 GN=At2g44860 OS=Arabidopsis thaliana (Mouse-ear cress) PE=2 SV=1	PREDICTED: probable ribosome biogenesis protein RLP24 [Malus domestica]
c33438.graph_c0	[L]	Replication, recombination and repair	Molecular Function: nucleic acid binding (GO:0003676);; Molecular Function: catalytic activity (GO:0003824);; Biological Process: DNA metabolic process (GO:0006259);;	--	[R]	General function prediction only	Reverse transcriptase (RNA-dependent DNA polymerase);; Integrase core domain	RNA-directed DNA polymerase homolog OS=Oenothera berteroana (Bertero&apos;s evening primrose) PE=4 SV=1	PREDICTED: uncharacterized protein LOC103337735 [Prunus mume]
c41420.graph_c0	--	--	--	--	--	--	--	--	hypothetical protein PRUPE_ppa022272mg [Prunus persica]
c30382.graph_c0	--	--	--	--	[I]	Lipid transport and metabolism	--	Patellin-3 GN=PATL3 OS=Arabidopsis thaliana (Mouse-ear cress) PE=1 SV=2	hypothetical protein CISIN_1g009270mg [Citrus sinensis]
c30052.graph_c0	--	--	--	--	--	--	--	F-box/LRR-repeat protein At3g58940 GN=At3g58940 OS=Arabidopsis thaliana (Mouse-ear cress) PE=2 SV=1	PREDICTED: FBD-associated F-box protein At4g10400-like isoform X2 [Pyrus x bretschneideri]
c38873.graph_c0	[R]	General function prediction only	Biological Process: mitotic G2 phase (GO:0000085);; Cellular Component: nucleus (GO:0005634);; Cellular Component: cytosol (GO:0005829);; Biological Process: glycolytic process (GO:0006096);; Biological Process: N-terminal protein myristoylation (GO:0006499);; Biological Process: protein targeting to vacuole (GO:0006623);; Biological Process: fatty acid beta-oxidation (GO:0006635);; Biological Pr…	K03030|2.20848e-58|ath:AT5G23540|26S proteasome non-ATPase regulatory subunit 14; K03030 26S proteasome regulatory subunit N11 (A)	[O]	Posttranslational modification, protein turnover, chaperones	JAB1/Mov34/MPN/PAD-1 ubiquitin protease	26S proteasome non-ATPase regulatory subunit 14 homolog GN=RPN11 OS=Arabidopsis thaliana (Mouse-ear cress) PE=1 SV=1	proteasome non-ATPase regulatory subunit, partial [Micromeria hyssopifolia]
c35158.graph_c0	[R]	General function prediction only	Biological Process: karyogamy (GO:0000741);; Cellular Component: nucleolus (GO:0005730);; Biological Process: mRNA export from nucleus (GO:0006406);; Biological Process: protein import into nucleus (GO:0006606);; Biological Process: embryo sac egg cell differentiation (GO:0009560);; Cellular Component: Cul4-RING E3 ubiquitin ligase complex (GO:0080008);;	K14788|0|fve:101308921|nucleolar protein 10-like; K14788 ribosome biogenesis protein ENP2 (A)	[R]	General function prediction only	--	--	PREDICTED: nucleolar protein 10-like [Fragaria vesca subsp. vesca]
c30900.graph_c0	--	--	Cellular Component: nucleus (GO:0005634);; Cellular Component: cytoplasm (GO:0005737);; Biological Process: response to zinc ion (GO:0010043);;	--	[R]	General function prediction only	Galactose oxidase, central domain;; Kelch motif;; Kelch motif;; Galactose oxidase, central domain;; Kelch motif;; Kelch motif	Nitrile-specifier protein 5 GN=NSP5 OS=Arabidopsis thaliana (Mouse-ear cress) PE=2 SV=1	PREDICTED: nitrile-specifier protein 5-like [Fragaria vesca subsp. vesca]
c32378.graph_c0	--	--	Biological Process: metabolic process (GO:0008152);; Molecular Function: peptidase activity (GO:0008233);; Molecular Function: oxidoreductase activity (GO:0016491);;	--	[O]	Posttranslational modification, protein turnover, chaperones	Cathepsin propeptide inhibitor domain (I29);; Papain family cysteine protease	Senescence-specific cysteine protease SAG39 {ECO:0000305} (Precursor) OS=Oryza sativa subsp. indica (Rice) PE=3 SV=1	PREDICTED: fruit bromelain-like [Fragaria vesca subsp. vesca]
c57706.graph_c0	--	--	Biological Process: response to desiccation (GO:0009269);;	--	--	--	--	Late embryogenesis abundant protein Lea14-A GN=LEA14-A OS=Gossypium hirsutum (Upland cotton) PE=2 SV=1	PREDICTED: desiccation protectant protein Lea14 homolog [Fragaria vesca subsp. vesca]
c53168.graph_c0	[O]	Posttranslational modification, protein turnover, chaperones	Molecular Function: ATP binding (GO:0005524);;	K03283|3.38698e-41|cmo:103498164|heat shock cognate 70 kDa protein; K03283 heat shock 70kDa protein 1/8 (A)	[O]	Posttranslational modification, protein turnover, chaperones	Hsp70 protein	Heat shock cognate 70 kDa protein GN=HSP70 OS=Petunia hybrida (Petunia) PE=2 SV=1	hypothetical protein CISIN_1g036208mg, partial [Citrus sinensis]
c32883.graph_c0	[H]	Coenzyme transport and metabolism	Biological Process: Mo-molybdopterin cofactor biosynthetic process (GO:0006777);;	K03635|1.17868e-108|fve:101307434|molybdopterin synthase catalytic subunit-like; K03635 molybdopterin synthase catalytic subunit [EC:2.8.1.12] (A)	[H]	Coenzyme transport and metabolism	MoaE protein	Molybdopterin synthase catalytic subunit {ECO:0000255|HAMAP-Rule:MF_03052} GN=At2g43760 OS=Arabidopsis thaliana (Mouse-ear cress) PE=2 SV=1	PREDICTED: molybdopterin synthase catalytic subunit-like [Fragaria vesca subsp. vesca]
c29865.graph_c0	--	--	--	--	[O]	Posttranslational modification, protein turnover, chaperones	Clp amino terminal domain	Chaperone protein ClpB1 GN=F1O17.2 OS=Arabidopsis thaliana (Mouse-ear cress) PE=1 SV=2	PREDICTED: uncharacterized protein LOC101291949 [Fragaria vesca subsp. vesca]
c34227.graph_c0	--	--	--	--	--	--	Domain of unknown function (DUF4283)	--	--
c28707.graph_c0	--	--	--	--	--	--	B3 DNA binding domain	B3 domain-containing protein REM16 GN=F17M5.40 OS=Arabidopsis thaliana (Mouse-ear cress) PE=2 SV=1	PREDICTED: putative B3 domain-containing protein Os03g0621600-like [Fragaria vesca subsp. vesca]
c34397.graph_c0	[R]	General function prediction only	Biological Process: cell division (GO:0051301);;	K03363|0|fve:101292920|anaphase-promoting complex subunit cdc20-like; K03363 cell division cycle 20, cofactor of APC complex (A)	[DO]	--	WD domain, G-beta repeat;; Eukaryotic translation initiation factor eIF2A;; WD domain, G-beta repeat	Cell division cycle 20.1, cofactor of APC complex GN=F17M5.30 OS=Arabidopsis thaliana (Mouse-ear cress) PE=1 SV=1	PREDICTED: anaphase-promoting complex subunit cdc20-like [Fragaria vesca subsp. vesca]
c34216.graph_c0	--	--	--	--	--	--	NB-ARC domain;; Arabidopsis broad-spectrum mildew resistance protein RPW8	Probable disease resistance protein At5g66900 GN=At5g66900 OS=Arabidopsis thaliana (Mouse-ear cress) PE=3 SV=1	PREDICTED: probable disease resistance protein At5g66900-like [Fragaria vesca subsp. vesca]
c52251.graph_c0	--	--	--	--	--	--	--	--	hypothetical protein L484_005228 [Morus notabilis]
c15861.graph_c0	--	--	Molecular Function: sequence-specific DNA binding transcription factor activity (GO:0003700);; Cellular Component: nucleus (GO:0005634);; Biological Process: regulation of transcription, DNA-templated (GO:0006355);; Molecular Function: sequence-specific DNA binding (GO:0043565);;	--	[K]	Transcription	Homeobox KN domain;; Homeobox domain	Homeobox protein knotted-1-like 3 GN=KNAT3 OS=Arabidopsis thaliana (Mouse-ear cress) PE=1 SV=1	PREDICTED: homeobox protein knotted-1-like 6 isoform X1 [Malus domestica]
c60048.graph_c0	--	--	--	K17086|1.84741e-39|fve:101301144|transmembrane 9 superfamily member 4-like; K17086 transmembrane 9 superfamily member 2/4 (A)	[U]	Intracellular trafficking, secretion, and vesicular transport	Endomembrane protein 70	Transmembrane 9 superfamily member 7 {ECO:0000305} (Precursor) OS=Arabidopsis thaliana (Mouse-ear cress) PE=2 SV=1	PREDICTED: transmembrane 9 superfamily member 4-like [Fragaria vesca subsp. vesca]
c60111.graph_c0	[C]	Energy production and conversion	Molecular Function: oxidoreductase activity, acting on the aldehyde or oxo group of donors, NAD or NADP as acceptor (GO:0016620);; Biological Process: single-organism metabolic process (GO:0044710);;	--	[C]	Energy production and conversion	Aldehyde dehydrogenase family	Succinate-semialdehyde dehydrogenase, mitochondrial (Precursor) OS=Oryza sativa subsp. japonica (Rice) PE=3 SV=1	hypothetical protein F443_01260 [Phytophthora parasitica P1569]
c44140.graph_c0	--	--	--	--	--	--	--	--	PREDICTED: uncharacterized protein LOC101303354 [Fragaria vesca subsp. vesca]
c43142.graph_c0	--	--	Cellular Component: mitochondrion (GO:0005739);; Biological Process: sodium ion transport (GO:0006814);; Biological Process: water transport (GO:0006833);; Cellular Component: chloroplast thylakoid (GO:0009534);; Biological Process: response to salt stress (GO:0009651);; Biological Process: response to fructose (GO:0009750);; Biological Process: plant-type cell wall biogenesis (GO:0009832);; Cell…	--	--	--	--	Dicarboxylate transporter 1, chloroplastic (Precursor) GN=DIT1 OS=Arabidopsis thaliana (Mouse-ear cress) PE=1 SV=1	PREDICTED: dicarboxylate transporter 1, chloroplastic [Sesamum indicum]
c5796.graph_c0	--	--	--	--	--	--	--	--	PREDICTED: F-box protein CPR30-like [Fragaria vesca subsp. vesca]
c30760.graph_c0	--	--	Cellular Component: plasma membrane (GO:0005886);;	--	--	--	--	Uncharacterized membrane protein At3g27390 GN=At3g27390 OS=Arabidopsis thaliana (Mouse-ear cress) PE=1 SV=2	PREDICTED: uncharacterized membrane protein At3g27390-like [Fragaria vesca subsp. vesca]
c28832.graph_c0	--	--	Biological Process: abscisic acid-activated signaling pathway (GO:0009738);;	K14496|4.38023e-112|fve:101305807|abscisic acid receptor PYL6-like; K14496 abscisic acid receptor PYR/PYL family (A)	--	--	Polyketide cyclase / dehydrase and lipid transport;; Pathogenesis-related protein Bet v I family;; Polyketide cyclase / dehydrase and lipid transport	Abscisic acid receptor PYL6 OS=Arabidopsis thaliana (Mouse-ear cress) PE=1 SV=1	PREDICTED: abscisic acid receptor PYL6-like [Fragaria vesca subsp. vesca]
c10454.graph_c0	--	--	Molecular Function: sequence-specific DNA binding transcription factor activity (GO:0003700);; Biological Process: regulation of transcription, DNA-templated (GO:0006355);;	--	--	--	GRAS domain family	Nodulation-signaling pathway 1 protein GN=NSP1 OS=Medicago truncatula (Barrel medic) PE=1 SV=1	hypothetical protein PRUPE_ppa022653mg [Prunus persica]
c8806.graph_c0	--	--	Cellular Component: integral component of membrane (GO:0016021);;	--	[E]	Amino acid transport and metabolism	Transmembrane amino acid transporter protein	Lysine histidine transporter-like 8 GN=AATL1 OS=Arabidopsis thaliana (Mouse-ear cress) PE=1 SV=1	PREDICTED: lysine histidine transporter-like 8-like [Fragaria vesca subsp. vesca]
c18034.graph_c0	--	--	--	K15601|1.03259e-88|fve:101311232|uncharacterized protein LOC101311232; K15601 lysine-specific demethylase 3 [EC:1.14.11.-] (A)	[K]	Transcription	JmjC domain, hydroxylase	Lysine-specific demethylase JMJ25 GN=MLP3.6 OS=Arabidopsis thaliana (Mouse-ear cress) PE=1 SV=1	PREDICTED: uncharacterized protein LOC101311232 [Fragaria vesca subsp. vesca]
c25431.graph_c0	--	--	Molecular Function: ubiquitin-protein transferase activity (GO:0004842);; Biological Process: ubiquitin-dependent protein catabolic process (GO:0006511);; Biological Process: protein ubiquitination (GO:0016567);; Biological Process: negative regulation of transcription, DNA-templated (GO:0045892);;	--	[R]	General function prediction only	Galactose oxidase, central domain;; Galactose oxidase, central domain;; Kelch motif;; Kelch motif;; Kelch motif;; Kelch motif;; F-box domain	F-box/kelch-repeat protein At1g51550 GN=At1g51550 OS=Arabidopsis thaliana (Mouse-ear cress) PE=2 SV=1	PREDICTED: F-box/kelch-repeat protein At1g51550-like [Fragaria vesca subsp. vesca]
c37470.graph_c1	[R]	General function prediction only	--	--	[S]	Function unknown	WD domain, G-beta repeat;; WD domain, G-beta repeat	Transcription initiation factor TFIID subunit 5 GN=TAF5 OS=Arabidopsis thaliana (Mouse-ear cress) PE=1 SV=1	PREDICTED: uncharacterized protein LOC101310847 [Fragaria vesca subsp. vesca]
c22277.graph_c0	--	--	--	--	[Q]	Secondary metabolites biosynthesis, transport and catabolism	Multicopper oxidase	Laccase-14 (Precursor) GN=LAC14 OS=Arabidopsis thaliana (Mouse-ear cress) PE=2 SV=1	PREDICTED: putative laccase-9-like [Fragaria vesca subsp. vesca]
c37905.graph_c0	--	--	--	--	--	--	--	--	PREDICTED: uncharacterized protein LOC101305574 [Fragaria vesca subsp. vesca]
c16550.graph_c0	[R]	General function prediction only	Molecular Function: desacetoxyvindoline 4-hydroxylase activity (GO:0050590);; Biological Process: oxidation-reduction process (GO:0055114);;	K06892|2.83807e-117|fve:101305320|1-aminocyclopropane-1-carboxylate oxidase homolog 1-like; K06892 feruloyl-CoA ortho-hydroxylase [EC:1.14.11.-] (A)	[QR]	--	2OG-Fe(II) oxygenase superfamily;; non-haem dioxygenase in morphine synthesis N-terminal	1-aminocyclopropane-1-carboxylate oxidase homolog 6 GN=At1g04350 OS=Arabidopsis thaliana (Mouse-ear cress) PE=2 SV=1	PREDICTED: 1-aminocyclopropane-1-carboxylate oxidase homolog 1-like [Fragaria vesca subsp. vesca]
c28697.graph_c0	--	--	Molecular Function: beta-galactosidase activity (GO:0004565);; Biological Process: carbohydrate metabolic process (GO:0005975);;	--	[G]	Carbohydrate transport and metabolism	--	Beta-galactosidase 2 (Precursor) GN=BGAL2 OS=Arabidopsis thaliana (Mouse-ear cress) PE=2 SV=2	PREDICTED: beta-galactosidase-like [Fragaria vesca subsp. vesca]
c37555.graph_c0	[RTKL]	--	Molecular Function: protein kinase activity (GO:0004672);; Biological Process: phosphorylation (GO:0016310);;	--	[R]	General function prediction only	Protein kinase domain;; Protein tyrosine kinase	Protein kinase PVPK-1 OS=Phaseolus vulgaris (Kidney bean) PE=2 SV=1	PREDICTED: protein kinase PVPK-1-like [Fragaria vesca subsp. vesca]
c36632.graph_c0	[RTKL]	--	--	--	--	--	Alpha/beta hydrolase family;; Alpha/beta hydrolase family;; alpha/beta hydrolase fold	Putative methylesterase 13, chloroplastic (Precursor) GN=MES13 OS=Arabidopsis thaliana (Mouse-ear cress) PE=2 SV=1	PREDICTED: putative methylesterase 13, chloroplastic-like [Fragaria vesca subsp. vesca]
c6668.graph_c0	[L]	Replication, recombination and repair	--	--	[R]	General function prediction only	--	--	PREDICTED: uncharacterized protein LOC101290910 [Fragaria vesca subsp. vesca]
c24359.graph_c0	[K]	Transcription	Biological Process: RNA splicing, via endonucleolytic cleavage and ligation (GO:0000394);; Cellular Component: DNA-directed RNA polymerase IV complex (GO:0000418);; Cellular Component: DNA-directed RNA polymerase V complex (GO:0000419);; Molecular Function: DNA binding (GO:0003677);; Molecular Function: DNA-directed RNA polymerase activity (GO:0003899);; Cellular Component: DNA-directed RNA polym…	K03008|2.62284e-73|pxb:103964138|DNA-directed RNA polymerases II, IV and V subunit 11; K03008 DNA-directed RNA polymerase II subunit RPB11 (A)	[K]	Transcription	RNA polymerase Rpb3/Rpb11 dimerisation domain;; RNA polymerase Rpb3/Rpb11 dimerisation domain	DNA-directed RNA polymerases II, IV and V subunit 11 GN=At3g52090 OS=Arabidopsis thaliana (Mouse-ear cress) PE=1 SV=1	PREDICTED: DNA-directed RNA polymerase II subunit RPB11-like isoform 2 [Fragaria vesca subsp. vesca]
c30195.graph_c0	[I]	Lipid transport and metabolism	Biological Process: sulfur amino acid metabolic process (GO:0000096);; Biological Process: glycine catabolic process (GO:0006546);; Biological Process: unsaturated fatty acid biosynthetic process (GO:0006636);; Biological Process: oxidoreduction coenzyme metabolic process (GO:0006733);; Biological Process: vitamin metabolic process (GO:0006766);; Biological Process: cellular amino acid biosynthet…	K00991|1.35926e-153|pmum:103318940|2-C-methyl-D-erythritol 4-phosphate cytidylyltransferase, chloroplastic; K00991 2-C-methyl-D-erythritol 4-phosphate cytidylyltransferase [EC:2.7.7.60] (A)	--	--	2-C-methyl-D-erythritol 4-phosphate cytidylyltransferase;; MobA-like NTP transferase domain	2-C-methyl-D-erythritol 4-phosphate cytidylyltransferase, chloroplastic (Precursor) GN=T8K22.20 OS=Arabidopsis thaliana (Mouse-ear cress) PE=1 SV=1	PREDICTED: 2-C-methyl-D-erythritol 4-phosphate cytidylyltransferase, chloroplastic isoform X1 [Prunus mume]
c25292.graph_c0	--	--	--	--	[E]	Amino acid transport and metabolism	Transmembrane amino acid transporter protein	Probable proline transporter 2 GN=LOC_Os07g01090 OS=Oryza sativa subsp. japonica (Rice) PE=2 SV=1	PREDICTED: proline transporter 1-like [Fragaria vesca subsp. vesca]
c33270.graph_c0	[P]	Inorganic ion transport and metabolism	Molecular Function: serine-type endopeptidase activity (GO:0004252);; Biological Process: proteolysis (GO:0006508);; Molecular Function: 2-alkenal reductase [NAD(P)] activity (GO:0032440);; Biological Process: oxidation-reduction process (GO:0055114);;	--	[O]	Posttranslational modification, protein turnover, chaperones	Pyridine nucleotide-disulphide oxidoreductase;; Flavin-binding monooxygenase-like;; L-lysine 6-monooxygenase (NADPH-requiring);; Pyridine nucleotide-disulphide oxidoreductase;; Pyridine nucleotide-disulphide oxidoreductase;; Thi4 family;; FAD binding domain;; NAD(P)-binding Rossmann-like domain;; FAD-NAD(P)-binding;; Glucose inhibited division protein A;; PDZ domain;; Trypsin	Protease Do-like 2, chloroplastic (Precursor) GN=DEGP2 OS=Arabidopsis thaliana (Mouse-ear cress) PE=1 SV=2	PREDICTED: protease Do-like 2, chloroplastic-like [Fragaria vesca subsp. vesca]
c25181.graph_c0	--	--	--	--	--	--	--	UDP-glycosyltransferase 76F1 GN=UGT76F1 OS=Arabidopsis thaliana (Mouse-ear cress) PE=2 SV=1	--
c35316.graph_c0	[R]	General function prediction only	Molecular Function: structural molecule activity (GO:0005198);; Biological Process: intracellular protein transport (GO:0006886);; Biological Process: vesicle-mediated transport (GO:0016192);; Molecular Function: myosin heavy chain kinase activity (GO:0016905);; Cellular Component: membrane coat (GO:0030117);;	K17302|0|fve:101298235|coatomer subunit beta'-2-like; K17302 coatomer, subunit beta' (A)	[U]	Intracellular trafficking, secretion, and vesicular transport	Coatomer WD associated region;; WD domain, G-beta repeat	Coatomer subunit beta&apos;-2 GN=At1g52360 OS=Arabidopsis thaliana (Mouse-ear cress) PE=2 SV=1	PREDICTED: coatomer subunit beta&apos;-2-like [Fragaria vesca subsp. vesca]
c43756.graph_c0	--	--	--	--	[R]	General function prediction only	PPR repeat;; PPR repeat family;; Pentatricopeptide repeat domain;; PPR repeat	Pentatricopeptide repeat-containing protein At1g30610, chloroplastic (Precursor) GN=EMB2279 OS=Arabidopsis thaliana (Mouse-ear cress) PE=2 SV=1	PREDICTED: pentatricopeptide repeat-containing protein At1g30610, chloroplastic-like [Fragaria vesca subsp. vesca]
c27048.graph_c0	--	--	Molecular Function: enzyme inhibitor activity (GO:0004857);; Cellular Component: extracellular region (GO:0005576);; Cellular Component: plant-type cell wall (GO:0009505);; Biological Process: proline transport (GO:0015824);; Molecular Function: pectinesterase activity (GO:0030599);; Biological Process: cell wall modification (GO:0042545);; Biological Process: negative regulation of catalytic act…	K01051|0|fve:101310153|pectinesterase/pectinesterase inhibitor PPE8B-like; K01051 pectinesterase [EC:3.1.1.11] (A)	--	--	Pectinesterase;; Plant invertase/pectin methylesterase inhibitor	Pectinesterase PPE8B (Precursor) OS=Prunus persica (Peach) PE=2 SV=1	PREDICTED: pectinesterase/pectinesterase inhibitor PPE8B-like [Fragaria vesca subsp. vesca]
c8371.graph_c0	--	--	Molecular Function: electron carrier activity (GO:0009055);; Molecular Function: protein disulfide oxidoreductase activity (GO:0015035);; Biological Process: cell redox homeostasis (GO:0045454);;	K03676|4.88945e-34|mdm:103452977|monothiol glutaredoxin-S2; K03676 glutaredoxin 3 (A)	[O]	Posttranslational modification, protein turnover, chaperones	--	Monothiol glutaredoxin-S7 OS=Arabidopsis thaliana (Mouse-ear cress) PE=3 SV=2	PREDICTED: monothiol glutaredoxin-S2 [Malus domestica]
c41861.graph_c0	--	--	--	--	--	--	Wall-associated receptor kinase galacturonan-binding	Wall-associated receptor kinase-like 8 (Precursor) GN=WAKL8 OS=Arabidopsis thaliana (Mouse-ear cress) PE=2 SV=1	PREDICTED: wall-associated receptor kinase 2-like [Fragaria vesca subsp. vesca]
c33819.graph_c0	--	--	--	--	--	--	--	--	PREDICTED: uncharacterized protein LOC101314767 [Fragaria vesca subsp. vesca]
c28645.graph_c0	[T]	Signal transduction mechanisms	Molecular Function: protein serine/threonine phosphatase activity (GO:0004722);; Biological Process: protein dephosphorylation (GO:0006470);; Molecular Function: metal ion binding (GO:0046872);;	K01102|7.90005e-178|fve:101294091|probable protein phosphatase 2C 38-like; K01102 pyruvate dehydrogenase phosphatase [EC:3.1.3.43] (A)	[T]	Signal transduction mechanisms	Protein phosphatase 2C	Probable protein phosphatase 2C 38 GN=At3g12620 OS=Arabidopsis thaliana (Mouse-ear cress) PE=2 SV=1	PREDICTED: probable protein phosphatase 2C 38-like [Fragaria vesca subsp. vesca]
c35568.graph_c1	--	--	--	--	--	--	Retrotransposon gag protein	--	--
c12688.graph_c0	--	--	--	--	--	--	--	Protein ENDOSPERM DEFECTIVE 1 GN=F6E13.32 OS=Arabidopsis thaliana (Mouse-ear cress) PE=1 SV=1	hypothetical protein PRUPE_ppa003523mg [Prunus persica]
c15772.graph_c0	--	--	--	--	[O]	Posttranslational modification, protein turnover, chaperones	--	--	hypothetical protein L484_000173 [Morus notabilis]
c18735.graph_c0	[O]	Posttranslational modification, protein turnover, chaperones	--	--	[C]	Energy production and conversion	--	--	PREDICTED: stomatin-like protein 2-like [Fragaria vesca subsp. vesca]
c25853.graph_c0	--	--	Molecular Function: 1-phosphatidylinositol binding (GO:0005545);; Cellular Component: clathrin coat (GO:0030118);; Molecular Function: clathrin binding (GO:0030276);; Biological Process: clathrin coat assembly (GO:0048268);;	--	[TU]	--	ANTH domain	Putative clathrin assembly protein At5g35200 GN=At5g35200 OS=Arabidopsis thaliana (Mouse-ear cress) PE=1 SV=1	PREDICTED: putative clathrin assembly protein At5g35200-like [Fragaria vesca subsp. vesca]
c27009.graph_c0	--	--	--	K09284|8.70219e-153|fve:101309390|ethylene-responsive transcription factor RAP2-7-like; K09284 AP2-like factor, euAP2 lineage (A)	--	--	AP2 domain	Ethylene-responsive transcription factor RAP2-7 GN=T17D12.11 OS=Arabidopsis thaliana (Mouse-ear cress) PE=2 SV=2	PREDICTED: ethylene-responsive transcription factor RAP2-7-like [Fragaria vesca subsp. vesca]
c40061.graph_c0	--	--	Molecular Function: protein serine/threonine kinase activity (GO:0004674);; Molecular Function: non-membrane spanning protein tyrosine kinase activity (GO:0004715);; Molecular Function: ATP binding (GO:0005524);; Biological Process: protein phosphorylation (GO:0006468);;	--	[T]	Signal transduction mechanisms	Carbohydrate-binding protein of the ER;; Di-glucose binding within endoplasmic reticulum	Probable receptor-like protein kinase At5g24010 (Precursor) GN=At5g24010 OS=Arabidopsis thaliana (Mouse-ear cress) PE=1 SV=1	PREDICTED: probable receptor-like protein kinase At5g24010-like [Fragaria vesca subsp. vesca]
c36812.graph_c0	--	--	--	--	--	--	--	--	PREDICTED: uncharacterized protein LOC101291080 [Fragaria vesca subsp. vesca]
c27096.graph_c0	[E]	Amino acid transport and metabolism	Molecular Function: chorismate mutase activity (GO:0004106);; Cellular Component: cytosol (GO:0005829);; Biological Process: glucose catabolic process (GO:0006007);; Biological Process: aromatic amino acid family biosynthetic process (GO:0009073);; Cellular Component: plastid (GO:0009536);; Molecular Function: L-ascorbate peroxidase activity (GO:0016688);; Biological Process: chorismate metabolic…	K01850|1.40978e-177|fve:101305282|chorismate mutase, chloroplastic-like; K01850 chorismate mutase [EC:5.4.99.5] (A)	[E]	Amino acid transport and metabolism	--	Chorismate mutase 1, chloroplastic (Precursor) GN=CM1 OS=Arabidopsis thaliana (Mouse-ear cress) PE=1 SV=3	PREDICTED: chorismate mutase, chloroplastic-like [Fragaria vesca subsp. vesca]
c34170.graph_c0	[R]	General function prediction only	Cellular Component: mitochondrion (GO:0005739);; Biological Process: tRNA processing (GO:0008033);; Molecular Function: tRNA (guanine-N1-)-methyltransferase activity (GO:0009019);; Biological Process: methylation (GO:0032259);;	K15429|0|fve:101295262|LOW QUALITY PROTEIN: tRNA (guanine(37)-N1)-methyltransferase 2-like; K15429 tRNA (guanine37-N1)-methyltransferase [EC:2.1.1.228] (A)	[A]	RNA processing and modification	Met-10+ like-protein	tRNA (guanine(37)-N1)-methyltransferase 2 {ECO:0000255|HAMAP-Rule:MF_03152} GN=VIT_11s0016g04350 OS=Vitis vinifera (Grape) PE=3 SV=1	PREDICTED: LOW QUALITY PROTEIN: tRNA (guanine(37)-N1)-methyltransferase 2-like [Fragaria vesca subsp. vesca]
c8579.graph_c0	--	--	--	--	--	--	--	--	PREDICTED: uncharacterized protein LOC103336976 [Prunus mume]
c32512.graph_c0	--	--	Molecular Function: metal ion binding (GO:0046872);;	--	[O]	Posttranslational modification, protein turnover, chaperones	Ring finger domain;; RING-H2 zinc finger;; Zinc finger, C3HC4 type (RING finger)	Probable E3 ubiquitin-protein ligase HIP1 OS=Oryza sativa subsp. japonica (Rice) PE=1 SV=2	PREDICTED: uncharacterized protein LOC101297110 [Fragaria vesca subsp. vesca]
c39949.graph_c0	[RTKL]	--	Biological Process: MAPK cascade (GO:0000165);; Molecular Function: MAP kinase activity (GO:0004707);; Molecular Function: ATP binding (GO:0005524);; Biological Process: protein phosphorylation (GO:0006468);;	K04371|1.55258e-120|fve:101290762|mitogen-activated protein kinase 4-like; K04371 mitogen-activated protein kinase 1/3 [EC:2.7.11.24] (A)	[T]	Signal transduction mechanisms	Protein kinase domain	Mitogen-activated protein kinase 2 GN=P0438H08.24 OS=Oryza sativa subsp. japonica (Rice) PE=2 SV=1	PREDICTED: mitogen-activated protein kinase 4-like [Fragaria vesca subsp. vesca]
c53340.graph_c0	--	--	--	K06640|3.62796e-73|fve:101306989|serine/threonine-protein kinase ATR-like; K06640 serine/threonine-protein kinase ATR [EC:2.7.11.1] (A)	[TBLD]	--	--	Serine/threonine-protein kinase ATR GN=OsI_023634 OS=Oryza sativa subsp. indica (Rice) PE=3 SV=2	PREDICTED: serine/threonine-protein kinase ATR-like [Fragaria vesca subsp. vesca]
c38505.graph_c0	--	--	Cellular Component: integral component of membrane (GO:0016021);;	--	[V]	Defense mechanisms	Inhibitor of apoptosis-promoting Bax1	Bax inhibitor 1 GN=BI-1 OS=Arabidopsis thaliana (Mouse-ear cress) PE=1 SV=1	PREDICTED: bax inhibitor 1-like isoform 2 [Fragaria vesca subsp. vesca]
c25078.graph_c0	--	--	Biological Process: protein glycosylation (GO:0006486);; Biological Process: protein transport (GO:0015031);; Biological Process: intracellular transport (GO:0046907);;	K14007|2.43173e-14|pmum:103344489|protein transport protein Sec24-like At3g07100; K14007 protein transport protein SEC24 (A)	[U]	Intracellular trafficking, secretion, and vesicular transport	--	Protein transport protein Sec24-like At3g07100 GN=At3g07100 OS=Arabidopsis thaliana (Mouse-ear cress) PE=2 SV=2	PREDICTED: protein transport protein Sec24-like At3g07100 [Prunus mume]
c27731.graph_c0	[T]	Signal transduction mechanisms	Molecular Function: phosphoprotein phosphatase activity (GO:0004721);; Cellular Component: nucleus (GO:0005634);; Cellular Component: cytoplasm (GO:0005737);;	K15423|0|pper:PRUPE_ppa009146mg|hypothetical protein; K15423 serine/threonine-protein phosphatase 4 catalytic subunit [EC:3.1.3.16] (A)	[GT]	--	Calcineurin-like phosphoesterase	Serine/threonine-protein phosphatase PP-X isozyme 2 GN=PPX2 OS=Arabidopsis thaliana (Mouse-ear cress) PE=2 SV=2	hypothetical protein PRUPE_ppa009146mg [Prunus persica]
c26559.graph_c0	--	--	--	--	--	--	No apical meristem (NAM) protein	NAC transcription factor 25 GN=At1g61110 OS=Arabidopsis thaliana (Mouse-ear cress) PE=2 SV=1	PREDICTED: NAC transcription factor ONAC010-like [Fragaria vesca subsp. vesca]
c29502.graph_c0	[LO]	--	--	K02213|1.70363e-108|fve:101298986|cell division control protein 6 homolog; K02213 cell division control protein 6 (A)	[LD]	--	AAA domain	--	PREDICTED: cell division control protein 6 homolog [Fragaria vesca subsp. vesca]
c38946.graph_c0	--	--	Molecular Function: zinc ion binding (GO:0008270);;	--	[A]	RNA processing and modification	RING-variant domain	--	PREDICTED: uncharacterized protein LOC101303916 [Fragaria vesca subsp. vesca]
c20632.graph_c0	--	--	--	--	--	--	--	--	PREDICTED: uncharacterized protein LOC101301293 [Fragaria vesca subsp. vesca]
c20550.graph_c0	--	--	--	--	--	--	No apical meristem (NAM) protein	NAC domain-containing protein 21/22 OS=Arabidopsis thaliana (Mouse-ear cress) PE=1 SV=2	PREDICTED: NAC domain-containing protein 72-like [Fragaria vesca subsp. vesca]
c21415.graph_c0	--	--	--	--	--	--	Protein of unknown function (DUF295)	Putative F-box protein At1g65770 GN=At1g65770 OS=Arabidopsis thaliana (Mouse-ear cress) PE=4 SV=1	PREDICTED: putative F-box protein At1g65770-like [Fragaria vesca subsp. vesca]
c40325.graph_c0	--	--	Molecular Function: ATP binding (GO:0005524);; Biological Process: glucose catabolic process (GO:0006007);; Biological Process: ATP catabolic process (GO:0006200);; Biological Process: transport (GO:0006810);; Biological Process: response to sucrose (GO:0009744);; Biological Process: flavonoid biosynthetic process (GO:0009813);; Biological Process: response to UV-B (GO:0010224);; Molecular Functi…	K12608|1.5179e-31|fve:101307408|ABC transporter I family member 20-like; K12608 CCR4-NOT complex subunit CAF16 (A)	[RK]	--	--	ABC transporter I family member 20 GN=T1E22.30 OS=Arabidopsis thaliana (Mouse-ear cress) PE=2 SV=1	PREDICTED: ABC transporter I family member 20-like [Fragaria vesca subsp. vesca]
c28541.graph_c0	[F]	Nucleotide transport and metabolism	Biological Process: RNA splicing, via endonucleolytic cleavage and ligation (GO:0000394);; Molecular Function: adenylate kinase activity (GO:0004017);; Biological Process: transcription from RNA polymerase II promoter (GO:0006366);; Biological Process: unidimensional cell growth (GO:0009826);; Molecular Function: oxidoreductase activity (GO:0016491);; Biological Process: nucleotide phosphorylatio…	K18532|5.50546e-103|fve:101293302|adenylate kinase isoenzyme 6-like isoform 1; K18532 adenylate kinase [EC:2.7.4.3] (A)	[F]	Nucleotide transport and metabolism	AAA domain;; AAA domain;; Adenylate kinase;; ATPase family associated with various cellular activities (AAA)	Adenylate kinase isoenzyme 6 homolog {ECO:0000255|HAMAP-Rule:MF_03173} GN=AAK6 OS=Arabidopsis thaliana (Mouse-ear cress) PE=1 SV=1	PREDICTED: adenylate kinase isoenzyme 6-like isoform 1 [Fragaria vesca subsp. vesca]
c34115.graph_c0	--	--	--	--	[R]	General function prediction only	PPR repeat family;; PPR repeat;; PPR repeat;; Pentatricopeptide repeat domain	Pentatricopeptide repeat-containing protein At3g62470, mitochondrial (Precursor) GN=At3g62470 OS=Arabidopsis thaliana (Mouse-ear cress) PE=2 SV=1	PREDICTED: pentatricopeptide repeat-containing protein At1g71060, mitochondrial-like [Fragaria vesca subsp. vesca]
c53099.graph_c0	--	--	--	--	--	--	--	--	PREDICTED: uncharacterized protein LOC101305788 [Fragaria vesca subsp. vesca]
c39601.graph_c0	--	--	Cellular Component: plastid (GO:0009536);;	K03016|3.30588e-92|fve:101300927|DNA-directed RNA polymerases I, II, and III subunit rpabc3-like; K03016 DNA-directed RNA polymerases I, II, and III subunit RPABC3 (A)	[K]	Transcription	RNA polymerase Rpb8	DNA-directed RNA polymerases II, IV and V subunit 8B GN=T16L24.150 OS=Arabidopsis thaliana (Mouse-ear cress) PE=1 SV=1	PREDICTED: DNA-directed RNA polymerases I, II, and III subunit rpabc3-like [Fragaria vesca subsp. vesca]
c52528.graph_c0	--	--	Molecular Function: metal ion binding (GO:0046872);;	--	--	--	--	--	PREDICTED: uncharacterized protein LOC101310401 [Fragaria vesca subsp. vesca]
c32930.graph_c0	--	--	--	--	--	--	--	--	hypothetical protein PRUPE_ppa008861mg [Prunus persica]
c31796.graph_c0	--	--	Molecular Function: magnesium ion transmembrane transporter activity (GO:0015095);; Biological Process: magnesium ion transport (GO:0015693);; Cellular Component: membrane (GO:0016020);;	--	[S]	Function unknown	Magnesium transporter NIPA;; Multidrug resistance efflux transporter;; EamA-like transporter family;; Eukaryotic protein of unknown function (DUF914)	Probable magnesium transporter NIPA6 GN=At2g21120 OS=Arabidopsis thaliana (Mouse-ear cress) PE=2 SV=1	PREDICTED: magnesium transporter NIPA2-like [Fragaria vesca subsp. vesca]
c39498.graph_c0	--	--	Cellular Component: Golgi apparatus (GO:0005794);; Biological Process: protein glycosylation (GO:0006486);; Cellular Component: integral component of membrane (GO:0016021);; Molecular Function: galactosylxylosylprotein 3-beta-galactosyltransferase activity (GO:0047220);;	--	[G]	Carbohydrate transport and metabolism	--	Probable beta-1,3-galactosyltransferase 2 GN=B3GALT2 OS=Arabidopsis thaliana (Mouse-ear cress) PE=2 SV=1	PREDICTED: probable beta-1,3-galactosyltransferase 2 isoform X1 [Nelumbo nucifera]
c29625.graph_c0	[R]	General function prediction only	--	K14787|1.48027e-78|pper:PRUPE_ppa001609mg|hypothetical protein; K14787 multiple RNA-binding domain-containing protein 1 (A)	[R]	General function prediction only	RNA recognition motif. (a.k.a. RRM, RBD, or RNP domain);; RNA recognition motif (a.k.a. RRM, RBD, or RNP domain)	--	hypothetical protein PRUPE_ppa001609mg [Prunus persica]
c36180.graph_c0	--	--	Molecular Function: SNAP receptor activity (GO:0005484);; Cellular Component: trans-Golgi network (GO:0005802);; Biological Process: protein targeting to vacuole (GO:0006623);; Biological Process: membrane fusion (GO:0006944);; Cellular Component: membrane (GO:0016020);; Cellular Component: trans-Golgi network transport vesicle (GO:0030140);; Biological Process: Golgi vesicle transport (GO:004819…	K08498|4.22574e-105|fve:101297330|syntaxin-61-like; K08498 syntaxin 6 (A)	[U]	Intracellular trafficking, secretion, and vesicular transport	SNARE domain;; Syntaxin 6, N-terminal	Syntaxin-61 GN=F3M18.7 OS=Arabidopsis thaliana (Mouse-ear cress) PE=1 SV=1	PREDICTED: syntaxin-61-like [Fragaria vesca subsp. vesca]
c21049.graph_c0	[R]	General function prediction only	Molecular Function: nucleotide binding (GO:0000166);; Molecular Function: nucleic acid binding (GO:0003676);;	K13201|0|fve:101295193|nucleolysin TIAR-like; K13201 nucleolysin TIA-1/TIAR (A)	[R]	General function prediction only	RNA recognition motif. (a.k.a. RRM, RBD, or RNP domain);; RNA recognition motif (a.k.a. RRM, RBD, or RNP domain);; RNA recognition motif. (a.k.a. RRM, RBD, or RNP domain)	Oligouridylate-binding protein 1 GN=UBP1 OS=Nicotiana plumbaginifolia (Leadwort-leaved tobacco) PE=2 SV=1	PREDICTED: nucleolysin TIAR-like [Fragaria vesca subsp. vesca]
c32435.graph_c0	--	--	--	--	--	--	Arabidopsis broad-spectrum mildew resistance protein RPW8	--	PREDICTED: uncharacterized protein LOC103949321 [Pyrus x bretschneideri]
c21346.graph_c0	--	--	--	--	--	--	--	--	hypothetical protein PRUPE_ppa014191mg [Prunus persica]
c35467.graph_c1	--	--	Molecular Function: protein kinase activity (GO:0004672);; Biological Process: phosphorylation (GO:0016310);;	--	[T]	Signal transduction mechanisms	--	Serine/threonine-protein kinase-like protein At1g28390 GN=At1g28390 OS=Arabidopsis thaliana (Mouse-ear cress) PE=2 SV=1	PREDICTED: serine/threonine-protein kinase-like protein At3g51990-like [Fragaria vesca subsp. vesca]
c12849.graph_c0	[J]	Translation, ribosomal structure and biogenesis	Molecular Function: 3'-5'-exoribonuclease activity (GO:0000175);; Molecular Function: RNA binding (GO:0003723);; Molecular Function: polyribonucleotide nucleotidyltransferase activity (GO:0004654);; Biological Process: RNA processing (GO:0006396);; Biological Process: mRNA catabolic process (GO:0006402);;	K00962|0|fve:101304521|probable polyribonucleotide nucleotidyltransferase 1, chloroplastic-like; K00962 polyribonucleotide nucleotidyltransferase [EC:2.7.7.8] (A)	[R]	General function prediction only	3' exoribonuclease family, domain 1;; 3' exoribonuclease family, domain 2;; S1 RNA binding domain;; Polyribonucleotide nucleotidyltransferase, RNA binding domain;; KH domain	Probable polyribonucleotide nucleotidyltransferase 1, chloroplastic (Precursor) GN=OSJNBa0050F10.4 OS=Oryza sativa subsp. japonica (Rice) PE=2 SV=1	PREDICTED: probable polyribonucleotide nucleotidyltransferase 1, chloroplastic-like [Fragaria vesca subsp. vesca]
c23329.graph_c0	--	--	--	--	--	--	Protein of unknown function DUF260	LOB domain-containing protein 18 GN=F4L23.7 OS=Arabidopsis thaliana (Mouse-ear cress) PE=2 SV=2	PREDICTED: LOB domain-containing protein 30-like [Fragaria vesca subsp. vesca]
c33667.graph_c0	--	--	Molecular Function: aminoacyl-tRNA editing activity (GO:0002161);; Biological Process: regulation of translational fidelity (GO:0006450);;	--	--	--	--	--	PREDICTED: uncharacterized protein LOC101307119 [Fragaria vesca subsp. vesca]
c28826.graph_c0	[I]	Lipid transport and metabolism	--	K00645|0|fve:101307471|malonyl-CoA-acyl carrier protein transacylase, mitochondrial-like; K00645 [acyl-carrier-protein] S-malonyltransferase [EC:2.3.1.39] (A)	[I]	Lipid transport and metabolism	Acyl transferase domain	--	PREDICTED: malonyl-CoA-acyl carrier protein transacylase, mitochondrial-like [Fragaria vesca subsp. vesca]
c56082.graph_c0	--	--	--	--	[R]	General function prediction only	--	Uncharacterized mitochondrial protein AtMg01250 GN=AtMg01250 OS=Arabidopsis thaliana (Mouse-ear cress) PE=4 SV=1	PREDICTED: putative ribonuclease H protein At1g65750-like [Fragaria vesca subsp. vesca]
c29787.graph_c0	--	--	Cellular Component: integral component of membrane (GO:0016021);; Biological Process: transmembrane transport (GO:0055085);;	--	[GE]	--	Triose-phosphate Transporter family;; UAA transporter family	Uncharacterized membrane protein At1g06890 GN=At1g06890 OS=Arabidopsis thaliana (Mouse-ear cress) PE=1 SV=1	PREDICTED: uncharacterized membrane protein At1g06890-like [Fragaria vesca subsp. vesca]
c52377.graph_c0	--	--	--	--	--	--	--	--	PREDICTED: uncharacterized protein LOC103422839 [Malus domestica]
c46115.graph_c0	--	--	--	--	[R]	General function prediction only	Reverse transcriptase (RNA-dependent DNA polymerase)	Uncharacterized mitochondrial protein AtMg01250 GN=AtMg01250 OS=Arabidopsis thaliana (Mouse-ear cress) PE=4 SV=1	PREDICTED: putative ribonuclease H protein At1g65750-like [Fragaria vesca subsp. vesca]
c22599.graph_c0	[P]	Inorganic ion transport and metabolism	Molecular Function: ammonium transmembrane transporter activity (GO:0008519);; Cellular Component: integral component of membrane (GO:0016021);; Biological Process: ammonium transmembrane transport (GO:0072488);;	K03320|5.90722e-52|fve:101298049|uncharacterized protein LOC101298049; K03320 ammonium transporter, Amt family (A)	[P]	Inorganic ion transport and metabolism	Ammonium Transporter Family	Ammonium transporter 1 member 2 GN=AMT1-2 OS=Solanum lycopersicum (Tomato) PE=2 SV=1	PREDICTED: uncharacterized protein LOC101298049 [Fragaria vesca subsp. vesca]
c20508.graph_c0	--	--	--	--	[O]	Posttranslational modification, protein turnover, chaperones	Ring finger domain;; RING-H2 zinc finger;; Zinc finger, C3HC4 type (RING finger);; Zinc finger, C3HC4 type (RING finger);; Anaphase-promoting complex subunit 11 RING-H2 finger	NEP1-interacting protein-like 2 GN=ATL24 OS=Arabidopsis thaliana (Mouse-ear cress) PE=1 SV=2	PREDICTED: NEP1-interacting protein-like 2-like [Fragaria vesca subsp. vesca]
c60838.graph_c0	--	--	Molecular Function: nucleic acid binding (GO:0003676);; Molecular Function: zinc ion binding (GO:0008270);; Biological Process: DNA integration (GO:0015074);;	--	--	--	gag-polypeptide of LTR copia-type;; Retrotransposon gag protein	--	hypothetical protein VITISV_010143 [Vitis vinifera]
c18851.graph_c0	--	--	--	--	--	--	--	--	PREDICTED: uncharacterized protein LOC103444400 [Malus domestica]
c14288.graph_c0	--	--	--	--	--	--	--	--	hypothetical protein M569_00588, partial [Genlisea aurea]
c27623.graph_c0	--	--	--	--	--	--	Domain of unknown function (DUF4283)	--	PREDICTED: uncharacterized protein LOC102621950 [Citrus sinensis]
c49873.graph_c0	--	--	--	--	--	--	--	Phenolic glucoside malonyltransferase 2 GN=PMAT2 OS=Arabidopsis thaliana (Mouse-ear cress) PE=1 SV=1	PREDICTED: phenolic glucoside malonyltransferase 2-like [Fragaria vesca subsp. vesca]
c22633.graph_c0	--	--	--	--	[R]	General function prediction only	PPR repeat;; PPR repeat family;; Pentatricopeptide repeat domain;; PPR repeat	Pentatricopeptide repeat-containing protein At2g34400 OS=Arabidopsis thaliana (Mouse-ear cress) PE=3 SV=2	PREDICTED: pentatricopeptide repeat-containing protein At2g34400-like [Fragaria vesca subsp. vesca]
c50033.graph_c0	--	--	Biological Process: defense response (GO:0006952);; Molecular Function: ADP binding (GO:0043531);;	--	--	--	NB-ARC domain	TMV resistance protein N GN=N OS=Nicotiana glutinosa (Tobacco) PE=1 SV=1	potential resistance protein [Rosa roxburghii]
c30267.graph_c0	[O]	Posttranslational modification, protein turnover, chaperones	Biological Process: ubiquitin-dependent protein catabolic process (GO:0006511);; Cellular Component: cullin-RING ubiquitin ligase complex (GO:0031461);; Molecular Function: ubiquitin protein ligase binding (GO:0031625);;	K03347|6.15435e-76|fve:101295717|cullin-1-like; K03347 cullin 1 (A)	[D]	Cell cycle control, cell division, chromosome partitioning	Cullin family	Cullin-1 GN=CUL1 OS=Arabidopsis thaliana (Mouse-ear cress) PE=1 SV=1	PREDICTED: cullin-1-like [Fragaria vesca subsp. vesca]
c37551.graph_c1	[E]	Amino acid transport and metabolism	--	K08776|0|fve:101304606|puromycin-sensitive aminopeptidase-like; K08776 puromycin-sensitive aminopeptidase [EC:3.4.11.-] (A)	[EO]	--	ERAP1-like C-terminal domain;; Peptidase family M1;; Peptidase MA superfamily	Aminopeptidase M1 GN=APM1 OS=Arabidopsis thaliana (Mouse-ear cress) PE=1 SV=1	Npepps [Gossypium arboreum]
c26141.graph_c0	--	--	Molecular Function: nucleotide binding (GO:0000166);; Molecular Function: protein kinase activity (GO:0004672);; Molecular Function: phosphoprotein phosphatase activity (GO:0004721);; Biological Process: metabolic process (GO:0008152);;	--	[T]	Signal transduction mechanisms	--	Probable protein phosphatase 2C 5 GN=At1g09160 OS=Arabidopsis thaliana (Mouse-ear cress) PE=2 SV=1	PREDICTED: probable protein phosphatase 2C 15-like [Fragaria vesca subsp. vesca]
c21090.graph_c0	[RTKL]	--	--	K13412|2.579e-163|fve:101293654|calcium-dependent protein kinase 8-like; K13412 calcium-dependent protein kinase [EC:2.7.11.1] (A)	[T]	Signal transduction mechanisms	Protein kinase domain;; Protein tyrosine kinase;; Lipopolysaccharide kinase (Kdo/WaaP) family	Calcium-dependent protein kinase 7 GN=CPK7 OS=Arabidopsis thaliana (Mouse-ear cress) PE=2 SV=1	PREDICTED: calcium-dependent protein kinase 8-like [Fragaria vesca subsp. vesca]
c7120.graph_c0	--	--	--	--	--	--	Opacity-associated protein A N-terminal motif	--	--
c9615.graph_c0	--	--	Biological Process: intracellular protein transport (GO:0006886);; Molecular Function: protein transmembrane transporter activity (GO:0008320);; Cellular Component: integral component of membrane (GO:0016021);;	--	[U]	Intracellular trafficking, secretion, and vesicular transport	emp24/gp25L/p24 family/GOLD	Transmembrane emp24 domain-containing protein p24delta9 (Precursor) GN=At1g26690 OS=Arabidopsis thaliana (Mouse-ear cress) PE=2 SV=1	hypothetical protein PRUPE_ppb009532mg [Prunus persica]
c37965.graph_c0	--	--	Cellular Component: chloroplast (GO:0009507);; Molecular Function: [ribulose-bisphosphate carboxylase]-lysine N-methyltransferase activity (GO:0030785);; Biological Process: methylation (GO:0032259);;	K00592|0|fve:101298121|ribulose-1,5 bisphosphate carboxylase/oxygenase large subunit N-methyltransferase, chloroplastic-like; K00592 [ribulose-bisphosphate carboxylase]-lysine N-methyltransferase [EC:2.1.1.127] (A)	[R]	General function prediction only	Rubisco LSMT substrate-binding;; SET domain;; GDP-fucose protein O-fucosyltransferase	Ribulose-1,5 bisphosphate carboxylase/oxygenase large subunit N-methyltransferase, chloroplastic (Precursor) GN=RBCMT OS=Pisum sativum (Garden pea) PE=1 SV=1	PREDICTED: ribulose-1,5 bisphosphate carboxylase/oxygenase large subunit N-methyltransferase, chloroplastic-like [Fragaria vesca subsp. vesca]
c35837.graph_c0	--	--	--	--	[U]	Intracellular trafficking, secretion, and vesicular transport	Peroxisomal biogenesis factor 11 (PEX11)	Peroxisomal membrane protein 11C GN=T1N6.24 OS=Arabidopsis thaliana (Mouse-ear cress) PE=1 SV=1	PREDICTED: F-box protein At4g00755-like [Fragaria vesca subsp. vesca]
c13645.graph_c0	--	--	Molecular Function: binding (GO:0005488);;	K11968|1.09305e-54|fve:101303780|probable E3 ubiquitin-protein ligase ARI8-like; K11968 ariadne-1 (A)	[O]	Posttranslational modification, protein turnover, chaperones	--	Probable E3 ubiquitin-protein ligase ARI8 GN=ARI8 OS=Arabidopsis thaliana (Mouse-ear cress) PE=2 SV=1	PREDICTED: probable E3 ubiquitin-protein ligase ARI8-like [Fragaria vesca subsp. vesca]
c18795.graph_c0	--	--	--	--	--	--	Dof domain, zinc finger	Dof zinc finger protein DOF1.4 GN=DOF1.4 OS=Arabidopsis thaliana (Mouse-ear cress) PE=2 SV=1	PREDICTED: uncharacterized protein LOC101312704 [Fragaria vesca subsp. vesca]
c39091.graph_c0	--	--	Molecular Function: structural constituent of ribosome (GO:0003735);; Biological Process: translation (GO:0006412);; Cellular Component: cytosolic large ribosomal subunit (GO:0022625);;	K02923|2.85533e-37|pper:PRUPE_ppa014441mg|hypothetical protein; K02923 large subunit ribosomal protein L38e (A)	[J]	Translation, ribosomal structure and biogenesis	Ribosomal L38e protein family	60S ribosomal protein L38 GN=RPL38B OS=Arabidopsis thaliana (Mouse-ear cress) PE=3 SV=1	hypothetical protein POPTR_0007s01660g [Populus trichocarpa]
c32233.graph_c0	[G]	Carbohydrate transport and metabolism	--	--	[G]	Carbohydrate transport and metabolism	Histidine phosphatase superfamily (branch 1);; AAA domain;; AAA domain;; PPR repeat family;; PPR repeat;; PPR repeat;; Pentatricopeptide repeat domain;; Tetratricopeptide repeat	Probable 2-carboxy-D-arabinitol-1-phosphatase {ECO:0000305} (Precursor) OS=Arabidopsis thaliana (Mouse-ear cress) PE=1 SV=1	PREDICTED: pentatricopeptide repeat-containing protein At5g48910-like [Fragaria vesca subsp. vesca]
c26452.graph_c0	--	--	--	--	--	--	--	--	PREDICTED: transmembrane protein 63C-like [Fragaria vesca subsp. vesca]
c10584.graph_c0	--	--	Biological Process: gynoecium development (GO:0048467);;	--	--	--	--	Probable transcriptional regulator SLK2 GN=SLK2 OS=Arabidopsis thaliana (Mouse-ear cress) PE=2 SV=1	PREDICTED: uncharacterized protein LOC101300963 [Fragaria vesca subsp. vesca]
c25775.graph_c0	--	--	--	--	[I]	Lipid transport and metabolism	CRAL/TRIO domain;; CRAL/TRIO, N-terminal domain;; Divergent CRAL/TRIO domain	Phosphatidylinositol/phosphatidylcholine transfer protein SFH10 GN=SFH10 OS=Arabidopsis thaliana (Mouse-ear cress) PE=3 SV=1	PREDICTED: uncharacterized protein LOC101297004 [Fragaria vesca subsp. vesca]
c56536.graph_c0	--	--	--	--	[R]	General function prediction only	--	Topless-related protein 1 OS=Arabidopsis thaliana (Mouse-ear cress) PE=1 SV=3	unnamed protein product [Vitis vinifera]
c7989.graph_c0	[G]	Carbohydrate transport and metabolism	Molecular Function: ribose-5-phosphate isomerase activity (GO:0004751);; Cellular Component: cytoplasm (GO:0005737);; Biological Process: pentose-phosphate shunt, non-oxidative branch (GO:0009052);; Biological Process: cellulose biosynthetic process (GO:0030244);; Biological Process: uridine biosynthetic process (GO:0046109);; Biological Process: response to karrikin (GO:0080167);;	K01807|8.82835e-28|fve:101313549|probable ribose-5-phosphate isomerase-like; K01807 ribose 5-phosphate isomerase A [EC:5.3.1.6] (A)	[G]	Carbohydrate transport and metabolism	--	Probable ribose-5-phosphate isomerase 2 GN=RPI2 OS=Arabidopsis thaliana (Mouse-ear cress) PE=1 SV=1	PREDICTED: probable ribose-5-phosphate isomerase-like [Fragaria vesca subsp. vesca]
c24811.graph_c0	--	--	--	--	--	--	--	--	PREDICTED: F-box/FBD/LRR-repeat protein At1g13570-like [Fragaria vesca subsp. vesca]
c47609.graph_c0	--	--	--	K10706|7.38534e-56|fve:101314669|uncharacterized protein LOC101314669; K10706 senataxin [EC:3.6.4.-] (A)	--	--	--	--	PREDICTED: uncharacterized protein LOC101314669 [Fragaria vesca subsp. vesca]
c2444.graph_c0	--	--	--	--	--	--	--	--	PREDICTED: uncharacterized protein LOC103944675 [Pyrus x bretschneideri]
c33964.graph_c1	--	--	Cellular Component: 1,3-beta-D-glucan synthase complex (GO:0000148);; Molecular Function: 1,3-beta-D-glucan synthase activity (GO:0003843);; Biological Process: (1->3)-beta-D-glucan biosynthetic process (GO:0006075);;	K11000|0|fve:101299942|callose synthase 9-like; K11000 callose synthase [EC:2.4.1.-] (A)	[M]	Cell wall/membrane/envelope biogenesis	1,3-beta-glucan synthase component	Callose synthase 9 GN=T1B9.18 OS=Arabidopsis thaliana (Mouse-ear cress) PE=2 SV=2	PREDICTED: callose synthase 9-like [Fragaria vesca subsp. vesca]
c60308.graph_c0	--	--	--	--	--	--	--	--	PREDICTED: protein FAR1-RELATED SEQUENCE 5-like [Fragaria vesca subsp. vesca]
c24937.graph_c0	--	--	Biological Process: sodium ion transport (GO:0006814);; Molecular Function: bile acid:sodium symporter activity (GO:0008508);; Cellular Component: integral component of membrane (GO:0016021);;	K03453|3.36986e-14|fve:101315268|sodium/pyruvate cotransporter BASS2, chloroplastic-like; K03453 bile acid:Na+ symporter, BASS family (A)	--	--	--	--	PREDICTED: sodium/pyruvate cotransporter BASS2, chloroplastic-like [Fragaria vesca subsp. vesca]
c41270.graph_c0	--	--	--	--	--	--	--	--	--
c59737.graph_c0	--	--	Molecular Function: copper ion binding (GO:0005507);;	--	[P]	Inorganic ion transport and metabolism	Metallothionein	Metallothionein-like protein type 2 GN=MTI OS=Ricinus communis (Castor bean) PE=3 SV=1	unknown [Populus trichocarpa]
c56834.graph_c0	--	--	--	--	[R]	General function prediction only	Leucine Rich Repeat	Tyrosine-sulfated glycopeptide receptor 1 GN=PSYR1 OS=Arabidopsis thaliana (Mouse-ear cress) PE=2 SV=1	PREDICTED: tyrosine-sulfated glycopeptide receptor 1-like [Fragaria vesca subsp. vesca]
c31425.graph_c0	--	--	--	--	--	--	--	--	PREDICTED: uncharacterized protein LOC101291443 [Fragaria vesca subsp. vesca]
c10013.graph_c0	[E]	Amino acid transport and metabolism	Biological Process: cell fate specification (GO:0001708);; Biological Process: amino acid transmembrane transport (GO:0003333);; Molecular Function: L-tyrosine transmembrane transporter activity (GO:0005302);; Biological Process: purine nucleobase transport (GO:0006863);; Biological Process: tyrosine transport (GO:0015828);; Cellular Component: membrane (GO:0016020);;	--	--	--	Tryptophan/tyrosine permease family;; Transmembrane amino acid transporter protein	--	PREDICTED: uncharacterized protein LOC103338950 isoform X1 [Prunus mume]
c22365.graph_c1	--	--	--	--	--	--	--	--	PREDICTED: uncharacterized protein LOC103444400 [Malus domestica]
c34152.graph_c0	--	--	--	--	--	--	Protein of unknown function (DUF3119)	--	PREDICTED: uncharacterized protein LOC101296996 [Fragaria vesca subsp. vesca]
c2300.graph_c0	--	--	--	--	[D]	Cell cycle control, cell division, chromosome partitioning	--	--	PREDICTED: uncharacterized protein LOC101297391 [Fragaria vesca subsp. vesca]
c33398.graph_c1	--	--	Molecular Function: ubiquitin thiolesterase activity (GO:0004221);; Cellular Component: intracellular (GO:0005622);; Biological Process: ubiquitin-dependent protein catabolic process (GO:0006511);; Molecular Function: omega peptidase activity (GO:0008242);;	K05610|6.52663e-23|pmum:103320965|ubiquitin carboxyl-terminal hydrolase isozyme L5; K05610 ubiquitin carboxyl-terminal hydrolase L5 [EC:3.4.19.12] (A)	[O]	Posttranslational modification, protein turnover, chaperones	--	--	Ubiquitin carboxyl-terminal hydrolase isozyme L5 [Morus notabilis]
c28502.graph_c0	[S]	Function unknown	Cellular Component: endoplasmic reticulum membrane (GO:0005789);; Biological Process: GPI anchor biosynthetic process (GO:0006506);; Cellular Component: integral component of membrane (GO:0016021);; Molecular Function: transferase activity, transferring acyl groups (GO:0016746);;	K05283|0|fve:101309935|uncharacterized protein At4g17910-like; K05283 phosphatidylinositol glycan, class W [EC:2.3.-.-] (A)	[S]	Function unknown	GWT1	Uncharacterized protein At4g17910 (Precursor) GN=At4g17910 OS=Arabidopsis thaliana (Mouse-ear cress) PE=2 SV=2	PREDICTED: uncharacterized protein At4g17910-like [Fragaria vesca subsp. vesca]
c39674.graph_c0	--	--	Molecular Function: DNA binding (GO:0003677);; Molecular Function: sequence-specific DNA binding transcription factor activity (GO:0003700);; Biological Process: regulation of transcription, DNA-templated (GO:0006355);; Molecular Function: protein dimerization activity (GO:0046983);;	--	--	--	Helix-loop-helix DNA-binding domain	Transcription factor bHLH35 GN=MUL3.10 OS=Arabidopsis thaliana (Mouse-ear cress) PE=2 SV=1	PREDICTED: transcription factor bHLH35-like [Fragaria vesca subsp. vesca]
c26604.graph_c0	--	--	--	--	[R]	General function prediction only	DYW family of nucleic acid deaminases;; PPR repeat;; PPR repeat family;; Pentatricopeptide repeat domain;; PPR repeat	Putative pentatricopeptide repeat-containing protein At1g68930 GN=PCMP-H22 OS=Arabidopsis thaliana (Mouse-ear cress) PE=3 SV=1	PREDICTED: putative pentatricopeptide repeat-containing protein At1g68930-like [Fragaria vesca subsp. vesca]
c34825.graph_c0	[O]	Posttranslational modification, protein turnover, chaperones	Molecular Function: ATP binding (GO:0005524);; Biological Process: fatty acid beta-oxidation (GO:0006635);; Molecular Function: microtubule-severing ATPase activity (GO:0008568);; Biological Process: protein import into peroxisome matrix (GO:0016558);;	K13254|0|pmum:103331816|spastin; K13254 spastin [EC:3.6.4.3] (A)	[O]	Posttranslational modification, protein turnover, chaperones	ATPase family associated with various cellular activities (AAA);; MIT (microtubule interacting and transport) domain;; Holliday junction DNA helicase ruvB N-terminus;; AAA domain (Cdc48 subfamily);; Vps4 C terminal oligomerisation domain;; AAA domain (dynein-related subfamily)	Katanin p60 ATPase-containing subunit A1 {ECO:0000255|HAMAP-Rule:MF_03023} GN=At1g80350 OS=Arabidopsis thaliana (Mouse-ear cress) PE=1 SV=1	PREDICTED: spastin isoform X1 [Prunus mume]
c36507.graph_c0	--	--	--	--	--	--	--	--	PREDICTED: WUSCHEL-related homeobox 1-like [Fragaria vesca subsp. vesca]
c60419.graph_c0	--	--	--	--	[D]	Cell cycle control, cell division, chromosome partitioning	--	--	hypothetical protein PRUPE_ppa018009m2g, partial [Prunus persica]
c20410.graph_c0	[R]	General function prediction only	--	K06990|7.59555e-89|fve:101303086|protein MEMO1-like; K06990 (A)	[R]	General function prediction only	Memo-like protein	--	PREDICTED: protein MEMO1-like [Fragaria vesca subsp. vesca]
c28875.graph_c0	[G]	Carbohydrate transport and metabolism	Molecular Function: ribokinase activity (GO:0004747);; Biological Process: D-ribose metabolic process (GO:0006014);; Molecular Function: fructokinase activity (GO:0008865);; Biological Process: phosphorylation (GO:0016310);;	K00847|0|fve:101304321|putative fructokinase-5-like; K00847 fructokinase [EC:2.7.1.4] (A)	[G]	Carbohydrate transport and metabolism	pfkB family carbohydrate kinase	Probable fructokinase-7 OS=Arabidopsis thaliana (Mouse-ear cress) PE=1 SV=1	PREDICTED: putative fructokinase-5-like [Fragaria vesca subsp. vesca]
c15359.graph_c0	[R]	General function prediction only	Cellular Component: cytosol (GO:0005829);;	--	[R]	General function prediction only	Ankyrin repeats (3 copies);; Ankyrin repeat;; Ankyrin repeats (many copies);; Ankyrin repeats (many copies);; Ankyrin repeat	Ankyrin repeat domain-containing protein EMB506, chloroplastic (Precursor) GN=EMB506 OS=Arabidopsis thaliana (Mouse-ear cress) PE=1 SV=1	PREDICTED: tankyrase-2-like [Fragaria vesca subsp. vesca]
c28825.graph_c0	--	--	--	--	--	--	NPH3 family	BTB/POZ domain-containing protein At5g66560 GN=At5g66560 OS=Arabidopsis thaliana (Mouse-ear cress) PE=2 SV=2	PREDICTED: BTB/POZ domain-containing protein At5g66560-like [Fragaria vesca subsp. vesca]
c43679.graph_c0	--	--	Biological Process: DNA recombination (GO:0006310);; Biological Process: chromosome segregation (GO:0007059);; Biological Process: synapsis (GO:0007129);;	--	--	--	--	Protein PRD1 GN=PRD1 OS=Arabidopsis thaliana (Mouse-ear cress) PE=1 SV=3	PREDICTED: protein PRD1-like [Fragaria vesca subsp. vesca]
c54006.graph_c0	--	--	Cellular Component: membrane (GO:0016020);;	--	--	--	--	WAT1-related protein At1g70260 GN=At1g70260 OS=Arabidopsis thaliana (Mouse-ear cress) PE=2 SV=1	PREDICTED: auxin-induced protein 5NG4-like [Fragaria vesca subsp. vesca]
c39625.graph_c0	--	--	--	--	--	--	--	--	hypothetical protein PRUPE_ppa013404mg [Prunus persica]
c34903.graph_c1	[GER]	--	Cellular Component: integral component of membrane (GO:0016021);; Biological Process: transmembrane transport (GO:0055085);;	K15277|0|pper:PRUPE_ppa007802mg|hypothetical protein; K15277 solute carrier family 35 (adenosine 3'-phospho 5'-phosphosulfate transporter), member B3 (A)	[G]	Carbohydrate transport and metabolism	UAA transporter family;; Triose-phosphate Transporter family	UDP-galactose/UDP-glucose transporter 4 GN=UTR4 OS=Arabidopsis thaliana (Mouse-ear cress) PE=2 SV=1	PREDICTED: UDP-galactose/UDP-glucose transporter 2-like isoform X3 [Pyrus x bretschneideri]
c31046.graph_c0	[R]	General function prediction only	Cellular Component: vacuole (GO:0005773);; Cellular Component: plasma membrane (GO:0005886);;	--	[R]	General function prediction only	C2 domain	ADP-ribosylation factor GTPase-activating protein AGD12 GN=F7J7.100 OS=Arabidopsis thaliana (Mouse-ear cress) PE=1 SV=1	PREDICTED: probable ADP-ribosylation factor GTPase-activating protein AGD13-like isoform 2 [Fragaria vesca subsp. vesca]
c29782.graph_c1	--	--	Cellular Component: vacuole (GO:0005773);; Biological Process: proteolysis (GO:0006508);; Molecular Function: cysteine-type peptidase activity (GO:0008234);;	K01373|0|fve:101294426|cysteine proteinase 15A-like; K01373 cathepsin F [EC:3.4.22.41] (A)	[O]	Posttranslational modification, protein turnover, chaperones	Papain family cysteine protease;; Cathepsin propeptide inhibitor domain (I29)	Cysteine proteinase 15A (Precursor) OS=Pisum sativum (Garden pea) PE=2 SV=1	PREDICTED: cysteine proteinase 15A-like [Fragaria vesca subsp. vesca]
c24506.graph_c0	[L]	Replication, recombination and repair	Molecular Function: hydrolase activity, acting on ester bonds (GO:0016788);; Biological Process: single-organism cellular process (GO:0044763);; Biological Process: nucleic acid metabolic process (GO:0090304);;	K10746|0|pmum:103325046|exonuclease 1; K10746 exonuclease 1 [EC:3.1.-.-] (A)	[L]	Replication, recombination and repair	XPG I-region;; XPG N-terminal domain	Exonuclease 1 GN=EXO1 OS=Arabidopsis thaliana (Mouse-ear cress) PE=2 SV=2	PREDICTED: exonuclease 1 [Prunus mume]
c41619.graph_c0	--	--	--	--	--	--	RWP-RK domain;; Helix-turn-helix domain, rpiR family;; M protein trans-acting positive regulator (MGA) HTH domain;; Bacterial regulatory protein, Fis family	--	--
c49848.graph_c0	--	--	--	--	[R]	General function prediction only	--	--	hypothetical protein CISIN_1g0203502mg, partial [Citrus sinensis]
c24264.graph_c0	--	--	--	--	[S]	Function unknown	Protein of unknown function (DUF1649)	--	PREDICTED: uncharacterized protein LOC101305269 [Fragaria vesca subsp. vesca]
c18881.graph_c0	--	--	Molecular Function: transferase activity, transferring glycosyl groups (GO:0016757);;	--	--	--	--	--	PREDICTED: UDP-glycosyltransferase 73B3-like [Fragaria vesca subsp. vesca]
c23128.graph_c0	--	--	Molecular Function: binding (GO:0005488);;	--	--	--	MuDR family transposase;; MULE transposase domain;; SWIM zinc finger	--	PREDICTED: uncharacterized protein LOC101301918 [Fragaria vesca subsp. vesca]
c3972.graph_c0	--	--	--	--	--	--	--	--	PREDICTED: uncharacterized protein LOC101307612 [Fragaria vesca subsp. vesca]
c9823.graph_c0	--	--	--	--	--	--	Protein of unknown function (DUF630)	--	PREDICTED: uncharacterized protein LOC101294200 [Fragaria vesca subsp. vesca]
c26723.graph_c0	[MG]	--	--	--	[R]	General function prediction only	NADH(P)-binding;; NAD dependent epimerase/dehydratase family	Uncharacterized protein At1g32220, chloroplastic (Precursor) GN=At1g32220 OS=Arabidopsis thaliana (Mouse-ear cress) PE=2 SV=1	PREDICTED: uncharacterized protein At1g32220, chloroplastic-like [Fragaria vesca subsp. vesca]
c28169.graph_c0	[RTKL]	--	--	--	--	--	Protein kinase domain;; Protein tyrosine kinase;; Leucine rich repeat;; Leucine Rich repeats (2 copies);; Leucine Rich Repeat;; Leucine rich repeat N-terminal domain;; Leucine Rich repeat;; Leucine rich repeat	Probable receptor protein kinase TMK1 (Precursor) GN=TMK1 OS=Arabidopsis thaliana (Mouse-ear cress) PE=1 SV=1	PREDICTED: probable receptor protein kinase TMK1-like [Fragaria vesca subsp. vesca]
c36336.graph_c0	--	--	--	--	[R]	General function prediction only	Kelch motif;; Kelch motif;; Kelch motif;; Kelch motif;; Galactose oxidase, central domain;; Galactose oxidase, central domain	F-box/kelch-repeat protein SKIP6 GN=SKIP6 OS=Arabidopsis thaliana (Mouse-ear cress) PE=1 SV=1	PREDICTED: F-box/kelch-repeat protein SKIP6-like [Fragaria vesca subsp. vesca]
c13557.graph_c0	[KL]	--	Molecular Function: DNA binding (GO:0003677);; Molecular Function: helicase activity (GO:0004386);; Molecular Function: ATP binding (GO:0005524);; Molecular Function: transferase activity (GO:0016740);;	--	[K]	Transcription	SNF2 family N-terminal domain;; Helicase conserved C-terminal domain;; Class II histone deacetylase complex subunits 2 and 3;; DEAD/DEAH box helicase;; Type III restriction enzyme, res subunit	ATP-dependent DNA helicase DDM1 GN=At5g66750 OS=Arabidopsis thaliana (Mouse-ear cress) PE=1 SV=1	PREDICTED: ATP-dependent DNA helicase DDM1-like [Fragaria vesca subsp. vesca]
c32259.graph_c0	--	--	Molecular Function: nucleic acid binding (GO:0003676);; Molecular Function: exonuclease activity (GO:0004527);; Cellular Component: mitochondrion (GO:0005739);; Biological Process: pyrimidine ribonucleotide biosynthetic process (GO:0009220);;	K18416|7.99625e-178|pxb:103932657|uncharacterized exonuclease domain-containing protein At3g15140; K18416 3'-5' exoribonuclease 1 [EC:3.1.-.-] (A)	[L]	Replication, recombination and repair	Exonuclease	Uncharacterized exonuclease domain-containing protein At3g15140 GN=At3g15140 OS=Arabidopsis thaliana (Mouse-ear cress) PE=2 SV=1	PREDICTED: uncharacterized exonuclease domain-containing protein At3g15140 [Pyrus x bretschneideri]
c38978.graph_c1	--	--	Cellular Component: plasma membrane (GO:0005886);;	--	--	--	Plant protein of unknown function (DUF641)	--	PREDICTED: uncharacterized protein LOC101299519 [Fragaria vesca subsp. vesca]
c1220.graph_c0	--	--	--	--	[R]	General function prediction only	Endonuclease/Exonuclease/phosphatase family	--	hypothetical protein PRUPE_ppa020120mg [Prunus persica]
c17388.graph_c0	--	--	--	--	--	--	Protein of unknown function (DUF640)	Protein LIGHT-DEPENDENT SHORT HYPOCOTYLS 10 GN=F14N22 OS=Arabidopsis thaliana (Mouse-ear cress) PE=1 SV=1	hypothetical protein L484_003806 [Morus notabilis]
c27490.graph_c0	[J]	Translation, ribosomal structure and biogenesis	Molecular Function: translation initiation factor activity (GO:0003743);; Biological Process: DNA-templated transcription, elongation (GO:0006354);; Biological Process: translational initiation (GO:0006413);; Cellular Component: chloroplast (GO:0009507);; Biological Process: thylakoid membrane organization (GO:0010027);;	K02518|1.30872e-46|pper:PRUPE_ppa011787mg|hypothetical protein; K02518 translation initiation factor IF-1 (A)	--	--	Translation initiation factor 1A / IF-1	Translation initiation factor IF-1, chloroplastic (Precursor) GN=infA OS=Mesembryanthemum crystallinum (Common ice plant) PE=2 SV=1	hypothetical protein PRUPE_ppa011787mg [Prunus persica]
c47009.graph_c0	--	--	Cellular Component: integral component of membrane (GO:0016021);; Molecular Function: cellulose synthase (UDP-forming) activity (GO:0016760);; Biological Process: cellulose biosynthetic process (GO:0030244);;	--	--	--	Cellulose synthase	Cellulose synthase-like protein E6 GN=P0556A05.32 OS=Oryza sativa subsp. japonica (Rice) PE=2 SV=1	PREDICTED: cellulose synthase-like protein E1-like [Fragaria vesca subsp. vesca]
c22228.graph_c0	--	--	--	--	--	--	--	--	hypothetical protein CH29B_p069 (chloroplast) (chloroplast) [Chlorella sp. ArM0029B]
c9740.graph_c0	--	--	--	--	--	--	DENN (AEX-3) domain;; uDENN domain;; Stabilization of polarity axis	DENN domain and WD repeat-containing protein SCD1 {ECO:0000305} OS=Arabidopsis thaliana (Mouse-ear cress) PE=1 SV=1	PREDICTED: uncharacterized protein LOC101291858 [Fragaria vesca subsp. vesca]
c36450.graph_c0	--	--	--	--	[R]	General function prediction only	zinc-binding in reverse transcriptase	Putative ribonuclease H protein At1g65750 GN=At1g65750 OS=Arabidopsis thaliana (Mouse-ear cress) PE=3 SV=1	PREDICTED: putative ribonuclease H protein At1g65750-like [Fragaria vesca subsp. vesca]
c35381.graph_c0	--	--	--	--	[R]	General function prediction only	PPR repeat family;; PPR repeat;; PPR repeat;; Pentatricopeptide repeat domain	Pentatricopeptide repeat-containing protein At2g36240 GN=At2g36240 OS=Arabidopsis thaliana (Mouse-ear cress) PE=2 SV=1	PREDICTED: pentatricopeptide repeat-containing protein At2g36240 [Prunus mume]
c38266.graph_c0	--	--	--	K13348|3.74311e-146|fve:101306984|uncharacterized protein LOC101306984; K13348 protein Mpv17 (A)	[R]	General function prediction only	Mpv17 / PMP22 family;; RNA recognition motif. (a.k.a. RRM, RBD, or RNP domain);; RNA recognition motif (a.k.a. RRM, RBD, or RNP domain);; RNA recognition motif. (a.k.a. RRM, RBD, or RNP domain)	Glycine-rich RNA-binding protein 4, mitochondrial (Precursor) GN=At3g23830 OS=Arabidopsis thaliana (Mouse-ear cress) PE=2 SV=1	PREDICTED: uncharacterized protein LOC101306984 [Fragaria vesca subsp. vesca]
c50700.graph_c0	--	--	Cellular Component: mitochondrion (GO:0005739);;	--	--	--	--	Putative cytochrome c biogenesis ccmF-like mitochondrial protein GN=CCMFC OS=Arabidopsis thaliana (Mouse-ear cress) PE=1 SV=2	cytochrome c biogenesis FC (mitochondrion) [Vaccinium macrocarpon]
c45068.graph_c0	--	--	Molecular Function: nucleic acid binding (GO:0003676);; Molecular Function: zinc ion binding (GO:0008270);;	--	[R]	General function prediction only	PPR repeat family;; PPR repeat;; PPR repeat;; Pentatricopeptide repeat domain	Putative pentatricopeptide repeat-containing protein At2g01510 OS=Arabidopsis thaliana (Mouse-ear cress) PE=3 SV=1	PREDICTED: putative pentatricopeptide repeat-containing protein At2g01510-like [Fragaria vesca subsp. vesca]
c15960.graph_c0	[TZDR]	--	--	K13448|3.69282e-77|fve:101298441|probable calcium-binding protein CML36-like; K13448 calcium-binding protein CML (A)	[T]	Signal transduction mechanisms	EF hand;; EF-hand domain pair;; EF-hand domain;; EF hand;; EF-hand domain pair	Probable calcium-binding protein CML36 GN=CML36 OS=Arabidopsis thaliana (Mouse-ear cress) PE=2 SV=1	PREDICTED: probable calcium-binding protein CML36-like [Fragaria vesca subsp. vesca]
c23343.graph_c0	[I]	Lipid transport and metabolism	Molecular Function: hydrolase activity (GO:0016787);;	--	[I]	Lipid transport and metabolism	Alpha/beta hydrolase family;; Alpha/beta hydrolase family;; Putative lysophospholipase;; alpha/beta hydrolase fold;; Phospholipase/Carboxylesterase;; Thioesterase domain;; Prolyl oligopeptidase family	Caffeoylshikimate esterase GN=CSE OS=Arabidopsis thaliana (Mouse-ear cress) PE=1 SV=1	PREDICTED: monoglyceride lipase-like [Fragaria vesca subsp. vesca]
c30166.graph_c0	--	--	--	--	--	--	--	--	PREDICTED: uncharacterized protein LOC103431686 isoform X1 [Malus domestica]
c10114.graph_c0	--	--	--	--	--	--	--	--	PREDICTED: putative ribonuclease H protein At1g65750-like [Fragaria vesca subsp. vesca]
c32299.graph_c0	[R]	General function prediction only	--	K14787|0|fve:101305145|multiple RNA-binding domain-containing protein 1-like; K14787 multiple RNA-binding domain-containing protein 1 (A)	[R]	General function prediction only	RNA recognition motif. (a.k.a. RRM, RBD, or RNP domain);; RNA recognition motif (a.k.a. RRM, RBD, or RNP domain);; RNA recognition motif. (a.k.a. RRM, RBD, or RNP domain);; Limkain b1	RNA-binding protein CP33, chloroplastic {ECO:0000305} (Precursor) OS=Arabidopsis thaliana (Mouse-ear cress) PE=2 SV=1	PREDICTED: multiple RNA-binding domain-containing protein 1-like [Fragaria vesca subsp. vesca]
c31308.graph_c0	[L]	Replication, recombination and repair	Biological Process: DNA repair (GO:0006281);; Molecular Function: DNA-3-methylbase glycosylase activity (GO:0043733);;	K01247|2.13859e-121|fve:101299123|DNA-3-methyladenine glycosylase 1-like; K01247 DNA-3-methyladenine glycosylase II [EC:3.2.2.21] (A)	[L]	Replication, recombination and repair	HhH-GPD superfamily base excision DNA repair protein	--	PREDICTED: DNA-3-methyladenine glycosylase 1-like [Fragaria vesca subsp. vesca]
c24819.graph_c0	--	--	Molecular Function: hydrolase activity, hydrolyzing O-glycosyl compounds (GO:0004553);; Biological Process: metabolic process (GO:0008152);; Molecular Function: galactinol-raffinose galactosyltransferase activity (GO:0047268);;	K06611|0|fve:101307049|stachyose synthase-like; K06611 stachyose synthetase [EC:2.4.1.67] (A)	--	--	Raffinose synthase or seed imbibition protein Sip1	Stachyose synthase (Precursor) GN=STS1 OS=Pisum sativum (Garden pea) PE=1 SV=1	PREDICTED: stachyose synthase-like [Fragaria vesca subsp. vesca]
c31005.graph_c0	[G]	Carbohydrate transport and metabolism	Molecular Function: alpha,alpha-trehalose-phosphate synthase (UDP-forming) activity (GO:0003825);; Biological Process: trehalose biosynthetic process (GO:0005992);;	K16055|2.98526e-141|fve:101298299|alpha,alpha-trehalose-phosphate synthase [UDP-forming] 1-like; K16055 trehalose 6-phosphate synthase/phosphatase [EC:2.4.1.15 3.1.3.12] (A)	[G]	Carbohydrate transport and metabolism	Glycosyltransferase family 20	Alpha,alpha-trehalose-phosphate synthase [UDP-forming] 1 GN=TPS1 OS=Arabidopsis thaliana (Mouse-ear cress) PE=1 SV=1	PREDICTED: alpha,alpha-trehalose-phosphate synthase [UDP-forming] 1-like [Fragaria vesca subsp. vesca]
c38951.graph_c0	--	--	Molecular Function: structural molecule activity (GO:0005198);; Cellular Component: chloroplast thylakoid (GO:0009534);; Cellular Component: chloroplast envelope (GO:0009941);; Biological Process: cysteine biosynthetic process (GO:0019344);; Biological Process: photosynthesis, light reaction (GO:0019684);; Biological Process: glucosinolate biosynthetic process (GO:0019761);; Biological Process: c…	--	--	--	PAP_fibrillin	Probable plastid-lipid-associated protein 8, chloroplastic (Precursor) GN=F28I16_90 OS=Arabidopsis thaliana (Mouse-ear cress) PE=2 SV=1	PREDICTED: probable plastid-lipid-associated protein 8, chloroplastic [Pyrus x bretschneideri]
c32646.graph_c0	--	--	--	--	--	--	--	--	GTPase-activating protein [Rosa rugosa]
c22662.graph_c0	--	--	--	K00863|3.36791e-13|pper:PRUPE_ppa003341mg|hypothetical protein; K00863 dihydroxyacetone kinase [EC:2.7.1.29] (A)	[G]	Carbohydrate transport and metabolism	--	Putative 3,4-dihydroxy-2-butanone kinase GN=DHBK OS=Solanum lycopersicum (Tomato) PE=2 SV=1	hypothetical protein MIMGU_mgv1a003787mg [Erythranthe guttata]
c13937.graph_c0	--	--	--	--	--	--	--	Protein GAMETE EXPRESSED 1 (Precursor) GN=GEX1 OS=Arabidopsis thaliana (Mouse-ear cress) PE=1 SV=1	PREDICTED: protein GAMETE EXPRESSED 1-like [Fragaria vesca subsp. vesca]
c38789.graph_c0	[K]	Transcription	Biological Process: mRNA splicing, via spliceosome (GO:0000398);; Molecular Function: nucleic acid binding (GO:0003676);; Cellular Component: spliceosomal complex (GO:0005681);; Cellular Component: small nucleolar ribonucleoprotein complex (GO:0005732);; Cellular Component: cytosol (GO:0005829);;	K11097|4.51962e-53|fve:101293407|small nuclear ribonucleoprotein E-like isoform 1; K11097 small nuclear ribonucleoprotein E (A)	[A]	RNA processing and modification	LSM domain	Sm-like protein LSM5 {ECO:0000305} OS=Arabidopsis thaliana (Mouse-ear cress) PE=1 SV=1	PREDICTED: small nuclear ribonucleoprotein E-like isoform 1 [Fragaria vesca subsp. vesca]
c33677.graph_c0	--	--	Biological Process: RNA splicing, via endonucleolytic cleavage and ligation (GO:0000394);; Biological Process: phosphatidylinositol biosynthetic process (GO:0006661);; Biological Process: methionine biosynthetic process (GO:0009086);; Cellular Component: integral component of membrane (GO:0016021);; Biological Process: vesicle-mediated transport (GO:0016192);;	--	[U]	Intracellular trafficking, secretion, and vesicular transport	Got1/Sft2-like family;; Got1/Sft2-like family	--	PREDICTED: vesicle transport protein SFT2B-like isoform 1 [Fragaria vesca subsp. vesca]
c61411.graph_c0	--	--	Biological Process: lipid metabolic process (GO:0006629);; Molecular Function: O-acyltransferase activity (GO:0008374);; Molecular Function: phospholipid:diacylglycerol acyltransferase activity (GO:0046027);;	K00679|1.20169e-52|sly:101266485|putative phospholipid:diacylglycerol acyltransferase 2; K00679 phospholipid:diacylglycerol acyltransferase [EC:2.3.1.158] (A)	[I]	Lipid transport and metabolism	Lecithin:cholesterol acyltransferase	Putative phospholipid:diacylglycerol acyltransferase 2 GN=PDAT2 OS=Arabidopsis thaliana (Mouse-ear cress) PE=3 SV=1	hypothetical protein [Ipomoea trifida]
c49331.graph_c0	--	--	Molecular Function: protein serine/threonine kinase activity (GO:0004674);; Molecular Function: ATP binding (GO:0005524);; Biological Process: protein phosphorylation (GO:0006468);; Biological Process: recognition of pollen (GO:0048544);;	--	--	--	S-locus glycoprotein family	Putative receptor protein kinase ZmPK1 (Precursor) GN=PK1 OS=Zea mays (Maize) PE=2 SV=2	PREDICTED: putative receptor protein kinase ZmPK1-like [Fragaria vesca subsp. vesca]
c31577.graph_c0	--	--	--	--	--	--	Arabidopsis phospholipase-like protein (PEARLI 4)	--	PREDICTED: uncharacterized protein LOC101314427 isoform 1 [Fragaria vesca subsp. vesca]
c28591.graph_c0	[D]	Cell cycle control, cell division, chromosome partitioning	--	K05868|0|fve:101293729|putative cyclin-B3-1-like; K05868 cyclin B (A)	[D]	Cell cycle control, cell division, chromosome partitioning	Cyclin, N-terminal domain;; Cyclin, C-terminal domain	Putative cyclin-B3-1 GN=CYCB3-1 OS=Arabidopsis thaliana (Mouse-ear cress) PE=3 SV=2	PREDICTED: putative cyclin-B3-1-like [Fragaria vesca subsp. vesca]
c8912.graph_c0	[C]	Energy production and conversion	Molecular Function: malate dehydrogenase (decarboxylating) (NAD+) activity (GO:0004471);; Molecular Function: ATP binding (GO:0005524);; Biological Process: glycolytic process (GO:0006096);; Biological Process: malate metabolic process (GO:0006108);; Biological Process: water transport (GO:0006833);; Biological Process: hyperosmotic response (GO:0006972);; Biological Process: Golgi organization (…	K00028|0|fve:101311414|NAD-dependent malic enzyme 62 kDa isoform, mitochondrial-like; K00028 malate dehydrogenase (decarboxylating) [EC:1.1.1.39] (A)	[C]	Energy production and conversion	Malic enzyme, NAD binding domain;; Malic enzyme, N-terminal domain	NAD-dependent malic enzyme 62 kDa isoform, mitochondrial (Precursor) OS=Solanum tuberosum (Potato) PE=1 SV=1	PREDICTED: NAD-dependent malic enzyme 62 kDa isoform, mitochondrial-like [Fragaria vesca subsp. vesca]
c45650.graph_c0	--	--	--	--	[R]	General function prediction only	--	Pentatricopeptide repeat-containing protein At4g19890 GN=At4g19890 OS=Arabidopsis thaliana (Mouse-ear cress) PE=2 SV=1	PREDICTED: pentatricopeptide repeat-containing protein At4g19890-like [Fragaria vesca subsp. vesca]
c23569.graph_c0	--	--	--	--	[R]	General function prediction only	--	--	PREDICTED: putative ribonuclease H protein At1g65750-like [Fragaria vesca subsp. vesca]
c27893.graph_c0	--	--	Biological Process: ceramide metabolic process (GO:0006672);; Cellular Component: integral component of membrane (GO:0016021);; Molecular Function: hydrolase activity, acting on carbon-nitrogen (but not peptide) bonds, in linear amides (GO:0016811);;	--	--	--	Ceramidase	--	PREDICTED: uncharacterized protein LOC101309638 [Fragaria vesca subsp. vesca]
c36684.graph_c0	--	--	Molecular Function: RNA binding (GO:0003723);;	--	[L]	Replication, recombination and repair	CRS1 / YhbY (CRM) domain;; Serine hydroxymethyltransferase	Uncharacterized CRM domain-containing protein At3g25440, chloroplastic (Precursor) GN=At3g25440 OS=Arabidopsis thaliana (Mouse-ear cress) PE=2 SV=1	PREDICTED: uncharacterized CRM domain-containing protein At3g25440, chloroplastic [Pyrus x bretschneideri]
c36296.graph_c0	[P]	Inorganic ion transport and metabolism	--	K01530|0|fve:101312818|putative phospholipid-transporting ATPase 9-like; K01530 phospholipid-translocating ATPase [EC:3.6.3.1] (A)	[R]	General function prediction only	E1-E2 ATPase	Putative phospholipid-transporting ATPase 9 GN=ALA9 OS=Arabidopsis thaliana (Mouse-ear cress) PE=3 SV=1	PREDICTED: putative phospholipid-transporting ATPase 9-like [Fragaria vesca subsp. vesca]
c30836.graph_c0	[F]	Nucleotide transport and metabolism	Molecular Function: serine-tRNA ligase activity (GO:0004828);; Molecular Function: uridine kinase activity (GO:0004849);; Molecular Function: ATP binding (GO:0005524);; Cellular Component: cytoplasm (GO:0005737);; Biological Process: UMP biosynthetic process (GO:0006222);; Biological Process: seryl-tRNA aminoacylation (GO:0006434);; Biological Process: regulation of flower development (GO:0009909…	--	[TZ]	--	Phosphoribulokinase / Uridine kinase family;; CYTH domain	Putative uracil phosphoribosyltransferase GN=UKL3 OS=Arabidopsis thaliana (Mouse-ear cress) PE=2 SV=1	PREDICTED: uridine-cytidine kinase C-like [Fragaria vesca subsp. vesca]
c36926.graph_c0	--	--	--	--	--	--	--	--	hypothetical protein AMTR_s00061p00179720 [Amborella trichopoda]
c36692.graph_c0	--	--	--	--	--	--	Tumour suppressing sub-chromosomal transferable candidate 4;; Myb/SANT-like DNA-binding domain	--	PREDICTED: uncharacterized protein LOC101290925 [Fragaria vesca subsp. vesca]
c53446.graph_c0	--	--	--	--	--	--	Leucine Rich repeats (2 copies);; Leucine Rich Repeat	TMV resistance protein N GN=N OS=Nicotiana glutinosa (Tobacco) PE=1 SV=1	hypothetical protein PRUPE_ppa018131mg [Prunus persica]
c9620.graph_c0	--	--	--	--	--	--	--	TMV resistance protein N GN=N OS=Nicotiana glutinosa (Tobacco) PE=1 SV=1	PREDICTED: TMV resistance protein N-like [Fragaria vesca subsp. vesca]
c21171.graph_c0	--	--	Molecular Function: protein serine/threonine kinase activity (GO:0004674);; Molecular Function: ATP binding (GO:0005524);; Biological Process: protein phosphorylation (GO:0006468);; Cellular Component: integral component of membrane (GO:0016021);;	--	--	--	Leucine Rich repeats (2 copies);; Protein tyrosine kinase;; Protein kinase domain;; Leucine rich repeat;; Leucine rich repeat N-terminal domain;; Leucine Rich Repeat;; Leucine Rich repeat;; Leucine rich repeat	Probable LRR receptor-like serine/threonine-protein kinase At2g23950 (Precursor) GN=At2g23950 OS=Arabidopsis thaliana (Mouse-ear cress) PE=2 SV=1	PREDICTED: probable LRR receptor-like serine/threonine-protein kinase At2g23950 [Prunus mume]
c38854.graph_c0	--	--	Molecular Function: RNA binding (GO:0003723);; Cellular Component: chloroplast (GO:0009507);;	--	--	--	--	50S ribosomal protein 6, chloroplastic (Precursor) GN=PSRP6 OS=Arabidopsis thaliana (Mouse-ear cress) PE=3 SV=1	PREDICTED: 50S ribosomal protein 6, chloroplastic-like [Fragaria vesca subsp. vesca]
c55120.graph_c0	--	--	--	K08472|1.13737e-29|fve:101308015|MLO-like protein 1-like; K08472 mlo protein (A)	--	--	Mlo family	MLO-like protein 1 GN=T10P11.12 OS=Arabidopsis thaliana (Mouse-ear cress) PE=1 SV=1	PREDICTED: MLO-like protein 1-like [Fragaria vesca subsp. vesca]
c31320.graph_c0	--	--	--	--	--	--	--	--	PREDICTED: putative dual specificity protein phosphatase DSP8-like [Fragaria vesca subsp. vesca]
c29198.graph_c0	--	--	Molecular Function: DNA binding (GO:0003677);; Molecular Function: sequence-specific DNA binding transcription factor activity (GO:0003700);; Cellular Component: nucleus (GO:0005634);; Biological Process: regulation of transcription, DNA-templated (GO:0006355);; Molecular Function: protein dimerization activity (GO:0046983);;	--	[K]	Transcription	K-box region;; SRF-type transcription factor (DNA-binding and dimerisation domain)	MADS-box protein CMB1 GN=CMB1 OS=Dianthus caryophyllus (Carnation) PE=2 SV=1	PREDICTED: MADS-box protein CMB1-like [Fragaria vesca subsp. vesca]
c27725.graph_c0	[R]	General function prediction only	--	--	[R]	General function prediction only	Ankyrin repeats (many copies);; Ankyrin repeats (3 copies);; Ankyrin repeats (many copies);; Ankyrin repeat;; Ankyrin repeat	Ankyrin repeat domain-containing protein EMB506, chloroplastic (Precursor) GN=EMB506 OS=Arabidopsis thaliana (Mouse-ear cress) PE=1 SV=1	PREDICTED: putative ankyrin repeat protein RF_0381-like [Fragaria vesca subsp. vesca]
c10078.graph_c0	--	--	--	K04354|6.23794e-13|cic:CICLE_v100253982m|hypothetical protein; K04354 serine/threonine-protein phosphatase 2A regulatory subunit B (A)	[T]	Signal transduction mechanisms	--	Serine/threonine protein phosphatase 2A 55 kDa regulatory subunit B beta isoform OS=Oryza sativa subsp. japonica (Rice) PE=2 SV=1	hypothetical protein CICLE_v100253982mg, partial [Citrus clementina]
c41161.graph_c0	--	--	Biological Process: response to stress (GO:0006950);;	--	--	--	Universal stress protein family	Universal stress protein A-like protein GN=At3g01520 OS=Arabidopsis thaliana (Mouse-ear cress) PE=1 SV=2	hypothetical protein PRUPE_ppa012501mg [Prunus persica]
c37820.graph_c0	[DZ]	--	Molecular Function: ion binding (GO:0043167);;	--	--	--	Regulator of chromosome condensation (RCC1) repeat;; Regulator of chromosome condensation (RCC1) repeat;; Transcription factor regulating root and shoot growth via Pin3;; FYVE zinc finger;; Transcription factor BRX N-terminal domain;; Meiotic cell cortex C-terminal pleckstrin homology;; PPR repeat family;; PPR repeat;; Pentatricopeptide repeat domain;; PPR repeat;; Tetratricopeptide repeat	Pentatricopeptide repeat-containing protein At1g26900, mitochondrial (Precursor) GN=PCMP-E54 OS=Arabidopsis thaliana (Mouse-ear cress) PE=2 SV=1	PREDICTED: uncharacterized protein LOC101307114 [Fragaria vesca subsp. vesca]
c6197.graph_c0	--	--	--	--	--	--	--	--	PREDICTED: uncharacterized protein LOC101314761 [Fragaria vesca subsp. vesca]
c37514.graph_c1	[RTKL]	--	Molecular Function: protein serine/threonine kinase activity (GO:0004674);; Molecular Function: ATP binding (GO:0005524);; Biological Process: protein phosphorylation (GO:0006468);; Cellular Component: integral component of membrane (GO:0016021);;	K13415|0|fve:101312480|systemin receptor SR160-like; K13415 protein brassinosteroid insensitive 1 [EC:2.7.10.1 2.7.11.1] (A)	--	--	Leucine rich repeat;; Leucine Rich repeats (2 copies);; Protein kinase domain;; Protein tyrosine kinase;; Leucine Rich Repeat;; Leucine Rich repeat;; Leucine rich repeat;; Leucine rich repeat N-terminal domain;; DDE superfamily endonuclease	Systemin receptor SR160 (Precursor) OS=Solanum peruvianum (Peruvian tomato) PE=1 SV=1	PREDICTED: systemin receptor SR160-like [Fragaria vesca subsp. vesca]
c24192.graph_c0	--	--	--	--	--	--	--	G-type lectin S-receptor-like serine/threonine-protein kinase At1g61500 (Precursor) GN=At1g61500 OS=Arabidopsis thaliana (Mouse-ear cress) PE=2 SV=2	PREDICTED: G-type lectin S-receptor-like serine/threonine-protein kinase At1g61480 [Malus domestica]
c7083.graph_c0	[O]	Posttranslational modification, protein turnover, chaperones	Biological Process: protein peptidyl-prolyl isomerization (GO:0000413);; Biological Process: RNA methylation (GO:0001510);; Molecular Function: peptidyl-prolyl cis-trans isomerase activity (GO:0003755);; Cellular Component: mitochondrion (GO:0005739);; Cellular Component: Golgi apparatus (GO:0005794);; Cellular Component: cytosol (GO:0005829);; Biological Process: rRNA processing (GO:0006364);; B…	--	[O]	Posttranslational modification, protein turnover, chaperones	--	Peptidyl-prolyl cis-trans isomerase CYP19-3 GN=F18O21.30 OS=Arabidopsis thaliana (Mouse-ear cress) PE=2 SV=2	PREDICTED: peptidyl-prolyl cis-trans isomerase CYP19-3-like [Malus domestica]
c22018.graph_c0	[K]	Transcription	--	K03027|0|fve:101292588|DNA-directed RNA polymerases I and III subunit rpac1-like; K03027 DNA-directed RNA polymerases I and III subunit RPAC1 (A)	[K]	Transcription	RNA polymerase Rpb3/RpoA insert domain;; RNA polymerase Rpb3/Rpb11 dimerisation domain	DNA-directed RNA polymerases II, IV and V subunit 3 GN=At2g15430 OS=Arabidopsis thaliana (Mouse-ear cress) PE=1 SV=1	PREDICTED: DNA-directed RNA polymerases I and III subunit rpac1-like [Fragaria vesca subsp. vesca]
c20408.graph_c0	--	--	--	--	--	--	Complex 1 protein (LYR family);; Complex1_LYR-like	--	PREDICTED: uncharacterized protein LOC101294165 [Fragaria vesca subsp. vesca]
c38402.graph_c0	[J]	Translation, ribosomal structure and biogenesis	--	--	[R]	General function prediction only	Reverse transcriptase (RNA-dependent DNA polymerase);; zinc-binding in reverse transcriptase;; Reverse transcriptase-like;; Endonuclease/Exonuclease/phosphatase family	Putative ribonuclease H protein At1g65750 GN=At1g65750 OS=Arabidopsis thaliana (Mouse-ear cress) PE=3 SV=1	hypothetical protein PRUPE_ppa021798mg [Prunus persica]
c37441.graph_c0	[G]	Carbohydrate transport and metabolism	Molecular Function: trehalose-phosphatase activity (GO:0004805);; Cellular Component: cytosol (GO:0005829);; Biological Process: trehalose biosynthetic process (GO:0005992);; Biological Process: glucose catabolic process (GO:0006007);; Molecular Function: transferase activity, transferring glycosyl groups (GO:0016757);;	K16055|0|fve:101301802|probable alpha,alpha-trehalose-phosphate synthase [UDP-forming] 7-like; K16055 trehalose 6-phosphate synthase/phosphatase [EC:2.4.1.15 3.1.3.12] (A)	[G]	Carbohydrate transport and metabolism	Glycosyltransferase family 20;; Trehalose-phosphatase;; haloacid dehalogenase-like hydrolase;; Glycosyltransferase family 20	Probable alpha,alpha-trehalose-phosphate synthase [UDP-forming] 7 GN=T2D23.11 OS=Arabidopsis thaliana (Mouse-ear cress) PE=1 SV=1	PREDICTED: probable alpha,alpha-trehalose-phosphate synthase [UDP-forming] 7-like [Fragaria vesca subsp. vesca]
c24312.graph_c0	--	--	Molecular Function: organic anion transmembrane transporter activity (GO:0008514);; Biological Process: plant-type cell wall biogenesis (GO:0009832);; Biological Process: organic anion transport (GO:0015711);; Cellular Component: integral component of membrane (GO:0016021);; Biological Process: cell growth (GO:0016049);; Biological Process: cellulose metabolic process (GO:0030243);;	--	[GE]	--	Triose-phosphate Transporter family;; UAA transporter family;; EamA-like transporter family	Probable sugar phosphate/phosphate translocator At1g12500 GN=At1g12500 OS=Arabidopsis thaliana (Mouse-ear cress) PE=1 SV=1	PREDICTED: LOW QUALITY PROTEIN: probable sugar phosphate/phosphate translocator At1g12500 [Malus domestica]
c11235.graph_c0	--	--	--	--	--	--	Pollen proteins Ole e I like	Phylloplanin (Precursor) OS=Nicotiana tabacum (Common tobacco) PE=1 SV=1	PREDICTED: phylloplanin-like [Fragaria vesca subsp. vesca]
c31058.graph_c0	[GEPR]	--	Biological Process: carbohydrate transport (GO:0008643);; Cellular Component: integral component of membrane (GO:0016021);; Molecular Function: substrate-specific transmembrane transporter activity (GO:0022891);; Molecular Function: 2-alkenal reductase [NAD(P)] activity (GO:0032440);; Biological Process: transmembrane transport (GO:0055085);; Biological Process: oxidation-reduction process (GO:00…	--	[R]	General function prediction only	Sugar (and other) transporter;; Major Facilitator Superfamily	Polyol transporter 5 GN=PLT5 OS=Arabidopsis thaliana (Mouse-ear cress) PE=1 SV=2	PREDICTED: polyol transporter 5-like [Fragaria vesca subsp. vesca]
c30831.graph_c0	[TK]	--	Molecular Function: calcium ion binding (GO:0005509);; Molecular Function: GTP diphosphokinase activity (GO:0008728);; Molecular Function: guanosine-3',5'-bis(diphosphate) 3'-diphosphatase activity (GO:0008893);; Cellular Component: chloroplast (GO:0009507);; Biological Process: guanosine tetraphosphate metabolic process (GO:0015969);; Molecular Function: kinase activity (GO:0016301);; Biological…	--	[T]	Signal transduction mechanisms	Region found in RelA / SpoT proteins;; HD domain;; EF hand;; EF hand;; EF-hand domain pair;; EF-hand domain;; EF-hand domain pair	Probable GTP diphosphokinase CRSH, chloroplastic (Precursor) GN=CRSH OS=Arabidopsis thaliana (Mouse-ear cress) PE=2 SV=1	PREDICTED: guanosine-3&apos;,5&apos;-bis(diphosphate) 3&apos;-pyrophosphohydrolase-like [Fragaria vesca subsp. vesca]
c39190.graph_c0	--	--	Molecular Function: hydrolase activity (GO:0016787);;	K07766|1.23096e-95|fve:101300096|nudix hydrolase 16, mitochondrial-like; K07766 diphosphoinositol-polyphosphate diphosphatase [EC:3.6.1.52] (A)	[T]	Signal transduction mechanisms	NUDIX domain	Nudix hydrolase 16, mitochondrial (Precursor) GN=T2E22.9 OS=Arabidopsis thaliana (Mouse-ear cress) PE=2 SV=1	PREDICTED: nudix hydrolase 16, mitochondrial-like [Fragaria vesca subsp. vesca]
c48658.graph_c0	--	--	--	--	--	--	--	FBD-associated F-box protein At5g18780 GN=At5g18780 OS=Arabidopsis thaliana (Mouse-ear cress) PE=2 SV=2	PREDICTED: F-box/LRR-repeat protein At3g59200-like [Malus domestica]
c9068.graph_c0	[MG]	--	Biological Process: MAPK cascade (GO:0000165);; Molecular Function: RNA binding (GO:0003723);; Molecular Function: protein binding (GO:0005515);; Cellular Component: vacuole (GO:0005773);; Cellular Component: peroxisome (GO:0005777);; Cellular Component: Golgi apparatus (GO:0005794);; Cellular Component: ribosome (GO:0005840);; Biological Process: pentose-phosphate shunt (GO:0006098);; Biological…	--	--	--	NADH(P)-binding;; NAD dependent epimerase/dehydratase family;; RmlD substrate binding domain	Chloroplast stem-loop binding protein of 41 kDa b, chloroplastic (Precursor) GN=T31J12.6 OS=Arabidopsis thaliana (Mouse-ear cress) PE=1 SV=1	PREDICTED: chloroplast stem-loop binding protein of 41 kDa b, chloroplastic-like [Fragaria vesca subsp. vesca]
c9118.graph_c0	--	--	--	--	--	--	Anaphase-promoting complex subunit 15	--	PREDICTED: uncharacterized protein LOC101312347 [Fragaria vesca subsp. vesca]
c36581.graph_c0	--	--	--	--	[R]	General function prediction only	PPR repeat family;; PPR repeat;; Pentatricopeptide repeat domain;; PPR repeat	Pentatricopeptide repeat-containing protein At3g46610 GN=At3g46610 OS=Arabidopsis thaliana (Mouse-ear cress) PE=2 SV=1	PREDICTED: pentatricopeptide repeat-containing protein At3g46610-like [Fragaria vesca subsp. vesca]
c61690.graph_c0	--	--	Molecular Function: RNA-directed DNA polymerase activity (GO:0003964);;	--	[R]	General function prediction only	Reverse transcriptase (RNA-dependent DNA polymerase)	Endonuclease OS=Nicotiana tabacum (Common tobacco) PE=2 SV=1	reverse transcriptase, partial [Prunus mume]
c38471.graph_c0	[O]	Posttranslational modification, protein turnover, chaperones	Molecular Function: glutathione peroxidase activity (GO:0004602);; Cellular Component: plasma membrane (GO:0005886);; Biological Process: response to oxidative stress (GO:0006979);; Cellular Component: chloroplast (GO:0009507);; Biological Process: response to salt stress (GO:0009651);; Biological Process: response to cadmium ion (GO:0046686);; Biological Process: oxidation-reduction process (GO:…	K00432|3.64899e-123|fve:101294363|probable phospholipid hydroperoxide glutathione peroxidase 6, mitochondrial-like; K00432 glutathione peroxidase [EC:1.11.1.9] (A)	[O]	Posttranslational modification, protein turnover, chaperones	Glutathione peroxidase;; AhpC/TSA family;; Redoxin	Probable phospholipid hydroperoxide glutathione peroxidase 6, mitochondrial (Precursor) GN=T5C23.30 OS=Arabidopsis thaliana (Mouse-ear cress) PE=2 SV=2	PREDICTED: probable phospholipid hydroperoxide glutathione peroxidase 6, mitochondrial-like [Fragaria vesca subsp. vesca]
c36392.graph_c0	--	--	--	--	[R]	General function prediction only	Integrase core domain	--	PREDICTED: uncharacterized protein LOC101306711 [Fragaria vesca subsp. vesca]
c11558.graph_c0	--	--	--	--	[KB]	--	Methyl-CpG binding domain	Methyl-CpG-binding domain-containing protein 7 GN=MBD7 OS=Arabidopsis thaliana (Mouse-ear cress) PE=1 SV=1	PREDICTED: methyl-CpG-binding domain-containing protein 7-like [Fragaria vesca subsp. vesca]
c35698.graph_c0	[P]	Inorganic ion transport and metabolism	Molecular Function: magnesium ion binding (GO:0000287);; Molecular Function: phospholipid-translocating ATPase activity (GO:0004012);; Molecular Function: ATP binding (GO:0005524);; Biological Process: cation transport (GO:0006812);; Biological Process: phospholipid transport (GO:0015914);; Cellular Component: integral component of membrane (GO:0016021);; Molecular Function: cation-transporting A…	K14802|0|pmum:103321661|phospholipid-transporting ATPase 3; K14802 phospholipid-transporting ATPase [EC:3.6.3.1] (A)	[R]	General function prediction only	E1-E2 ATPase;; haloacid dehalogenase-like hydrolase;; Putative hydrolase of sodium-potassium ATPase alpha subunit;; haloacid dehalogenase-like hydrolase	Phospholipid-transporting ATPase 3 GN=F23H11.14 OS=Arabidopsis thaliana (Mouse-ear cress) PE=1 SV=2	PREDICTED: phospholipid-transporting ATPase 3 [Prunus mume]
c24817.graph_c0	--	--	--	--	[R]	General function prediction only	Thioesterase superfamily;; Thioesterase-like superfamily;; Domain of unknown function (DUF4442)	--	PREDICTED: uncharacterized protein LOC101314599 isoform 1 [Fragaria vesca subsp. vesca]
c36236.graph_c0	[GEPR]	--	--	--	[S]	Function unknown	Armadillo/beta-catenin-like repeat;; Major Facilitator Superfamily;; Major Facilitator Superfamily	Probable anion transporter 6, chloroplastic (Precursor) GN=F5O24.270 OS=Arabidopsis thaliana (Mouse-ear cress) PE=2 SV=1	PREDICTED: U-box domain-containing protein 13-like [Fragaria vesca subsp. vesca]
c26470.graph_c0	--	--	Molecular Function: ubiquitin-protein transferase activity (GO:0004842);; Biological Process: protein glycosylation (GO:0006486);; Biological Process: ubiquitin-dependent protein catabolic process (GO:0006511);; Biological Process: protein ubiquitination (GO:0016567);;	--	[R]	General function prediction only	Leucine Rich repeats (2 copies);; Leucine Rich repeat;; F-box domain	F-box/LRR-repeat protein 10 GN=FBL10 OS=Arabidopsis thaliana (Mouse-ear cress) PE=2 SV=1	PREDICTED: F-box/LRR-repeat protein 10-like [Fragaria vesca subsp. vesca]
c51388.graph_c0	--	--	--	--	[R]	General function prediction only	--	--	hypothetical protein PRUPE_ppa019733mg [Prunus persica]
c16460.graph_c0	--	--	Molecular Function: oxidoreductase activity, acting on paired donors, with incorporation or reduction of molecular oxygen, NAD(P)H as one donor, and incorporation of one atom of oxygen (GO:0016709);; Molecular Function: metal ion binding (GO:0046872);;	--	[Q]	Secondary metabolites biosynthesis, transport and catabolism	--	Cytochrome P450 71B34 GN=CYP71B34 OS=Arabidopsis thaliana (Mouse-ear cress) PE=2 SV=1	hypothetical protein PRUPE_ppa004390mg [Prunus persica]
c33202.graph_c1	--	--	--	K02605|1.93301e-141|fve:101291979|origin recognition complex subunit 3-like; K02605 origin recognition complex subunit 3 (A)	[L]	Replication, recombination and repair	Origin recognition complex (ORC) subunit 3 N-terminus	Origin of replication complex subunit 3 {ECO:0000303|PubMed:16179646} OS=Arabidopsis thaliana (Mouse-ear cress) PE=1 SV=1	PREDICTED: origin recognition complex subunit 3-like [Fragaria vesca subsp. vesca]
c1878.graph_c0	--	--	--	--	--	--	--	--	--
c7060.graph_c0	--	--	Biological Process: transcription, DNA-templated (GO:0006351);;	K14431|1.73831e-29|fve:101301963|transcription factor HBP-1b(c1)-like; K14431 transcription factor TGA (A)	--	--	--	--	perianthia [Rosa chinensis]
c17669.graph_c0	[U]	Intracellular trafficking, secretion, and vesicular transport	Molecular Function: peptidase activity (GO:0008233);; Cellular Component: membrane (GO:0016020);; Biological Process: protein metabolic process (GO:0019538);; Biological Process: posttranscriptional gene silencing by RNA (GO:0035194);; Biological Process: production of small RNA involved in gene silencing by RNA (GO:0070918);;	K09648|1.41134e-84|fve:101310136|mitochondrial inner membrane protease subunit 2-like; K09648 mitochondrial inner membrane protease subunit 2 [EC:3.4.21.-] (A)	[OU]	--	Peptidase S24-like	Probable thylakoidal processing peptidase 2, chloroplastic (Precursor) GN=TPP2 OS=Arabidopsis thaliana (Mouse-ear cress) PE=2 SV=1	PREDICTED: mitochondrial inner membrane protease subunit 2-like [Fragaria vesca subsp. vesca]
c9448.graph_c1	--	--	--	--	--	--	Plant protein 1589 of unknown function (A_thal_3526)	--	PREDICTED: uncharacterized protein LOC101296040 [Fragaria vesca subsp. vesca]
c30743.graph_c0	--	--	--	--	[T]	Signal transduction mechanisms	Eukaryotic cytochrome b561	Cytochrome b561 domain-containing protein At4g18260 (Precursor) GN=At4g18260 OS=Arabidopsis thaliana (Mouse-ear cress) PE=2 SV=1	PREDICTED: uncharacterized protein LOC103446197 [Malus domestica]
c26265.graph_c0	--	--	--	--	--	--	--	Endoplasmin homolog (Precursor) OS=Hordeum vulgare (Barley) PE=2 SV=1	--
c24227.graph_c0	[MI]	--	Molecular Function: catalytic activity (GO:0003824);; Biological Process: biosynthetic process (GO:0009058);;	K00967|0|fve:101309733|ethanolamine-phosphate cytidylyltransferase-like; K00967 ethanolamine-phosphate cytidylyltransferase [EC:2.7.7.14] (A)	[I]	Lipid transport and metabolism	Cytidylyltransferase;; FAD synthetase	Ethanolamine-phosphate cytidylyltransferase GN=PECT1 OS=Arabidopsis thaliana (Mouse-ear cress) PE=1 SV=1	PREDICTED: ethanolamine-phosphate cytidylyltransferase-like [Fragaria vesca subsp. vesca]
c52459.graph_c0	--	--	--	--	--	--	--	--	PREDICTED: alpha-latrotoxin-Lh1a-like [Fragaria vesca subsp. vesca]
c12239.graph_c0	[R]	General function prediction only	Molecular Function: GTP binding (GO:0005525);; Biological Process: small GTPase mediated signal transduction (GO:0007264);; Biological Process: protein transport (GO:0015031);; Molecular Function: hydrolase activity (GO:0016787);;	K07904|7.23876e-118|pmum:103332543|ras-related protein Rab2BV-like; K07904 Ras-related protein Rab-11A (A)	[U]	Intracellular trafficking, secretion, and vesicular transport	Ras family;; Miro-like protein;; ADP-ribosylation factor family	Ras-related protein Rab2BV GN=RAB2BV OS=Beta vulgaris (Sugar beet) PE=2 SV=1	PREDICTED: ras-related protein Rab2BV-like [Prunus mume]
c36301.graph_c0	--	--	--	--	[R]	General function prediction only	Galactose oxidase, central domain;; Galactose oxidase, central domain;; Kelch motif;; Kelch motif;; Kelch motif;; Kelch motif	Coiled-coil domain-containing protein lobo homolog (Fragment) GN=FAP50 OS=Chlamydomonas reinhardtii (Chlamydomonas smithii) PE=2 SV=1	PREDICTED: rab9 effector protein with kelch motifs isoform X1 [Musa acuminata subsp. malaccensis]
c34547.graph_c1	--	--	--	--	[R]	General function prediction only	C2H2-type zinc finger	Zinc finger protein ZAT5 GN=ZAT5 OS=Arabidopsis thaliana (Mouse-ear cress) PE=2 SV=1	hypothetical protein PRUPE_ppa019308mg [Prunus persica]
c40592.graph_c0	--	--	Molecular Function: DNA binding (GO:0003677);; Molecular Function: helicase activity (GO:0004386);; Molecular Function: ATP binding (GO:0005524);; Cellular Component: nucleus (GO:0005634);; Biological Process: DNA-dependent DNA replication (GO:0006261);; Molecular Function: zinc ion binding (GO:0008270);; Biological Process: DNA mediated transformation (GO:0009294);; Biological Process: double-st…	K15505|4.5185e-21|fve:101296988|putative SWI/SNF-related matrix-associated actin-dependent regulator of chromatin subfamily A member 3-like 2-like; K15505 DNA repair protein RAD5 [EC:3.6.4.-] (A)	[KL]	--	UBA/TS-N domain	Putative SWI/SNF-related matrix-associated actin-dependent regulator of chromatin subfamily A member 3-like 2 GN=At5g22750 OS=Arabidopsis thaliana (Mouse-ear cress) PE=2 SV=1	PREDICTED: putative SWI/SNF-related matrix-associated actin-dependent regulator of chromatin subfamily A member 3-like 2-like [Fragaria vesca subsp. vesca]
c34486.graph_c0	--	--	--	--	--	--	KIP1-like protein	--	PREDICTED: uncharacterized protein LOC101292219 [Fragaria vesca subsp. vesca]
c35877.graph_c0	--	--	--	--	--	--	Frigida-like protein	Truncated FRIGIDA-like protein 1 GN=FRL1 OS=Arabidopsis thaliana (Mouse-ear cress) PE=3 SV=1	PREDICTED: FRIGIDA-like protein 5 [Prunus mume]
c25285.graph_c0	[RTKL]	--	Molecular Function: protein serine/threonine kinase activity (GO:0004674);; Molecular Function: ATP binding (GO:0005524);; Biological Process: protein phosphorylation (GO:0006468);;	K14498|0|fve:101304512|serine/threonine-protein kinase SRK2I-like; K14498 serine/threonine-protein kinase SRK2 [EC:2.7.11.1] (A)	[T]	Signal transduction mechanisms	Protein kinase domain;; Protein tyrosine kinase	Serine/threonine-protein kinase SRK2I GN=MUD21.14 OS=Arabidopsis thaliana (Mouse-ear cress) PE=1 SV=1	PREDICTED: serine/threonine-protein kinase SRK2I-like [Fragaria vesca subsp. vesca]
c47909.graph_c0	--	--	--	--	--	--	--	Putative F-box/LRR-repeat protein At5g41630 GN=At5g41630 OS=Arabidopsis thaliana (Mouse-ear cress) PE=4 SV=1	PREDICTED: uncharacterized protein LOC101314672 [Fragaria vesca subsp. vesca]
c33745.graph_c0	--	--	--	--	--	--	--	--	PREDICTED: uncharacterized protein LOC103328274 [Prunus mume]
c48266.graph_c0	[IQR]	--	Molecular Function: nucleotide binding (GO:0000166);; Molecular Function: alcohol dehydrogenase (NADP+) activity (GO:0008106);; Cellular Component: chloroplast (GO:0009507);; Biological Process: oxidation-reduction process (GO:0055114);;	--	[R]	General function prediction only	--	Glucose and ribitol dehydrogenase GN=CAISE5 OS=Daucus carota (Wild carrot) PE=2 SV=1	PREDICTED: glucose and ribitol dehydrogenase homolog 1-like, partial [Camelina sativa]
c29697.graph_c0	[R]	General function prediction only	--	--	--	--	GCN5-related N-acetyl-transferase	Acetyltransferase At1g77540 GN=At1g77540 OS=Arabidopsis thaliana (Mouse-ear cress) PE=1 SV=2	PREDICTED: acetyltransferase At1g77540-like [Fragaria vesca subsp. vesca]
c49406.graph_c0	[V]	Defense mechanisms	Molecular Function: zinc ion binding (GO:0008270);; Molecular Function: histone binding (GO:0042393);;	K10638|1.89907e-35|mus:103974691|E3 ubiquitin-protein ligase ORTHRUS 2-like; K10638 E3 ubiquitin-protein ligase UHRF1 [EC:6.3.2.19] (A)	--	--	SAD/SRA domain	E3 ubiquitin-protein ligase ORTHRUS 2 GN=F12K22.14 OS=Arabidopsis thaliana (Mouse-ear cress) PE=1 SV=1	PREDICTED: E3 ubiquitin-protein ligase ORTHRUS 2-like [Musa acuminata subsp. malaccensis]
c48768.graph_c0	--	--	Biological Process: single-organism transport (GO:0044765);;	--	[P]	Inorganic ion transport and metabolism	--	Cation/H(+) antiporter 4 GN=F28D10.90 OS=Arabidopsis thaliana (Mouse-ear cress) PE=2 SV=1	PREDICTED: uncharacterized protein LOC101312528 [Fragaria vesca subsp. vesca]
c28198.graph_c1	--	--	--	--	--	--	--	--	PREDICTED: uncharacterized protein At4g14450, chloroplastic-like [Fragaria vesca subsp. vesca]
c49699.graph_c0	--	--	--	K06640|5.4989e-121|fve:101306989|serine/threonine-protein kinase ATR-like; K06640 serine/threonine-protein kinase ATR [EC:2.7.11.1] (A)	[TBLD]	--	--	Serine/threonine-protein kinase ATR GN=ATR OS=Arabidopsis thaliana (Mouse-ear cress) PE=2 SV=2	PREDICTED: serine/threonine-protein kinase ATR-like [Fragaria vesca subsp. vesca]
c40130.graph_c0	--	--	--	--	--	--	--	--	PREDICTED: uncharacterized protein LOC101311595 [Fragaria vesca subsp. vesca]
c38326.graph_c1	--	--	--	--	--	--	--	--	hypothetical protein PRUPE_ppa001417mg [Prunus persica]
c10667.graph_c0	--	--	Molecular Function: SNAP receptor activity (GO:0005484);; Biological Process: intracellular protein transport (GO:0006886);; Cellular Component: membrane (GO:0016020);; Biological Process: vesicle-mediated transport (GO:0016192);;	K08490|9.7373e-155|fve:101297503|syntaxin-32-like; K08490 syntaxin 5 (A)	[U]	Intracellular trafficking, secretion, and vesicular transport	SNARE domain;; Syntaxin	Syntaxin-32 GN=SYP32 OS=Arabidopsis thaliana (Mouse-ear cress) PE=2 SV=1	PREDICTED: syntaxin-32-like [Fragaria vesca subsp. vesca]
c13352.graph_c0	--	--	--	--	--	--	--	--	PREDICTED: uncharacterized protein LOC101301651 [Fragaria vesca subsp. vesca]
c11991.graph_c0	--	--	--	--	--	--	Reverse transcriptase-like	--	PREDICTED: uncharacterized protein LOC101302844 [Fragaria vesca subsp. vesca]
c38014.graph_c2	--	--	Molecular Function: RNA binding (GO:0003723);; Biological Process: RNA processing (GO:0006396);;	K12825|2.08169e-103|pmum:103323669|probable splicing factor 3A subunit 1; K12825 splicing factor 3A subunit 1 (A)	[A]	RNA processing and modification	Pre-mRNA splicing factor PRP21 like protein	Probable splicing factor 3A subunit 1 GN=At1g14650 OS=Arabidopsis thaliana (Mouse-ear cress) PE=1 SV=2	PREDICTED: probable splicing factor 3A subunit 1 [Prunus mume]
c12156.graph_c0	--	--	--	K11095|1.73601e-12|fve:101308531|U1 small nuclear ribonucleoprotein C-like; K11095 U1 small nuclear ribonucleoprotein C (A)	--	--	--	--	PREDICTED: U1 small nuclear ribonucleoprotein C-like [Fragaria vesca subsp. vesca]
c19607.graph_c0	--	--	--	--	--	--	--	Cysteine-rich receptor-like protein kinase 41 (Precursor) OS=Arabidopsis thaliana (Mouse-ear cress) PE=3 SV=2	PREDICTED: cysteine-rich receptor-like protein kinase 10 [Malus domestica]
c11194.graph_c0	--	--	Molecular Function: kinase activity (GO:0016301);;	--	--	--	--	--	PREDICTED: G-type lectin S-receptor-like serine/threonine-protein kinase SD2-5-like [Fragaria vesca subsp. vesca]
c36126.graph_c0	[R]	General function prediction only	--	--	--	--	WD domain, G-beta repeat	Katanin p80 WD40 repeat-containing subunit B1 homolog {ECO:0000255|HAMAP-Rule:MF_03022} GN=At5g23430 OS=Arabidopsis thaliana (Mouse-ear cress) PE=2 SV=3	PREDICTED: uncharacterized WD repeat-containing protein C2A9.03-like [Fragaria vesca subsp. vesca]
c19277.graph_c0	--	--	--	--	--	--	AP2 domain	Ethylene-responsive transcription factor CRF4 GN=T13J8.60 OS=Arabidopsis thaliana (Mouse-ear cress) PE=1 SV=2	PREDICTED: ethylene-responsive transcription factor CRF4-like [Fragaria vesca subsp. vesca]
c39036.graph_c0	--	--	Cellular Component: endoplasmic reticulum (GO:0005783);; Cellular Component: plasma membrane (GO:0005886);;	--	--	--	--	--	PREDICTED: uncharacterized protein LOC101315363 [Fragaria vesca subsp. vesca]
c21146.graph_c0	[IR]	--	Molecular Function: carboxylic ester hydrolase activity (GO:0004091);; Biological Process: lipid metabolic process (GO:0006629);;	--	--	--	GDSL-like Lipase/Acylhydrolase	GDSL esterase/lipase At2g04570 (Precursor) GN=At2g04570 OS=Arabidopsis thaliana (Mouse-ear cress) PE=2 SV=1	PREDICTED: GDSL esterase/lipase At4g26790-like [Fragaria vesca subsp. vesca]
c9337.graph_c0	--	--	--	--	--	--	--	--	PREDICTED: uncharacterized protein LOC103954331 [Pyrus x bretschneideri]
c27858.graph_c0	--	--	--	--	--	--	bHLH-MYC and R2R3-MYB transcription factors N-terminal	Transcription factor EMB1444 GN=EMB1444 OS=Arabidopsis thaliana (Mouse-ear cress) PE=2 SV=1	PREDICTED: uncharacterized protein LOC101307490 [Fragaria vesca subsp. vesca]
c50755.graph_c0	--	--	--	--	--	--	Phloem protein 2	F-box protein PP2-B1 GN=T16F16.2 OS=Arabidopsis thaliana (Mouse-ear cress) PE=1 SV=1	PREDICTED: F-box protein PP2-B1-like [Fragaria vesca subsp. vesca]
c19180.graph_c0	--	--	Molecular Function: DNA binding (GO:0003677);; Molecular Function: chromatin binding (GO:0003682);; Molecular Function: sequence-specific DNA binding transcription factor activity (GO:0003700);; Cellular Component: nucleus (GO:0005634);; Biological Process: regulation of transcription, DNA-templated (GO:0006355);; Biological Process: gravitropism (GO:0009630);; Biological Process: embryo developm…	--	[O]	Posttranslational modification, protein turnover, chaperones	--	Protein RADIALIS-like 2 GN=F2G1.8 OS=Arabidopsis thaliana (Mouse-ear cress) PE=2 SV=1	PREDICTED: transcription factor RADIALIS-like [Fragaria vesca subsp. vesca]
c44810.graph_c0	--	--	--	--	--	--	--	--	hypothetical protein POPTR_0001s14160g [Populus trichocarpa]
c29547.graph_c0	[C]	Energy production and conversion	Biological Process: leucine catabolic process (GO:0006552);; Molecular Function: electron carrier activity (GO:0009055);; Biological Process: chlorophyll catabolic process (GO:0015996);; Biological Process: methylglyoxal catabolic process to D-lactate (GO:0019243);;	K03521|2.93528e-163|fve:101297716|electron transfer flavoprotein subunit beta, mitochondrial-like; K03521 electron transfer flavoprotein beta subunit (A)	[C]	Energy production and conversion	Electron transfer flavoprotein domain;; Helix-loop-helix DNA-binding domain	Electron transfer flavoprotein subunit beta, mitochondrial (Precursor) GN=ETFB OS=Arabidopsis thaliana (Mouse-ear cress) PE=1 SV=1	PREDICTED: electron transfer flavoprotein subunit beta, mitochondrial-like [Fragaria vesca subsp. vesca]
c2964.graph_c0	--	--	Molecular Function: protein serine/threonine kinase activity (GO:0004674);; Molecular Function: transmembrane receptor protein tyrosine kinase activity (GO:0004714);; Molecular Function: ATP binding (GO:0005524);; Biological Process: protein phosphorylation (GO:0006468);; Biological Process: ethylene biosynthetic process (GO:0009693);; Biological Process: response to chitin (GO:0010200);; Molecul…	--	[T]	Signal transduction mechanisms	Protein tyrosine kinase;; Protein kinase domain	Serine/threonine-protein kinase-like protein CCR4 (Precursor) GN=MCA23.19 OS=Arabidopsis thaliana (Mouse-ear cress) PE=1 SV=1	PREDICTED: serine/threonine-protein kinase-like protein CCR4-like [Fragaria vesca subsp. vesca]
c39277.graph_c0	--	--	Molecular Function: DNA binding (GO:0003677);; Molecular Function: DNA-directed RNA polymerase activity (GO:0003899);; Biological Process: transcription, DNA-templated (GO:0006351);; Molecular Function: protein dimerization activity (GO:0046983);;	K03011|3.1256e-20|fve:101309176|DNA-directed RNA polymerase II subunit RPB3-A-like; K03011 DNA-directed RNA polymerase II subunit RPB3 (A)	[K]	Transcription	--	DNA-directed RNA polymerases II, IV and V subunit 3 GN=At2g15430 OS=Arabidopsis thaliana (Mouse-ear cress) PE=1 SV=1	PREDICTED: DNA-directed RNA polymerase II subunit RPB3-A-like [Fragaria vesca subsp. vesca]
c27428.graph_c0	[L]	Replication, recombination and repair	--	--	[R]	General function prediction only	Integrase core domain	--	hypothetical protein PRUPE_ppa019597mg, partial [Prunus persica]
c48837.graph_c0	[R]	General function prediction only	Biological Process: formation of translation preinitiation complex (GO:0001731);; Molecular Function: translation initiation factor activity (GO:0003743);; Cellular Component: eukaryotic translation initiation factor 3 complex (GO:0005852);; Biological Process: regulation of translational initiation (GO:0006446);; Biological Process: response to salt stress (GO:0009651);; Cellular Component: euka…	K03246|9.06292e-28|pop:POPTR_0008s14090g|POPTRDRAFT_720028; TGF-beta receptor-interacting protein 1; K03246 translation initiation factor 3 subunit I (A)	[JT]	--	WD domain, G-beta repeat	Eukaryotic translation initiation factor 3 subunit I {ECO:0000255|HAMAP-Rule:MF_03008} GN=TIF3I1 OS=Arabidopsis thaliana (Mouse-ear cress) PE=2 SV=2	hypothetical protein CISIN_1g020461mg [Citrus sinensis]
c25302.graph_c0	--	--	--	--	[R]	General function prediction only	PPR repeat;; PPR repeat family;; PPR repeat;; Pentatricopeptide repeat domain;; DYW family of nucleic acid deaminases;; Tetratricopeptide repeat;; Tetratricopeptide repeat;; Vacuolar sorting protein 39 domain 1	Pentatricopeptide repeat-containing protein At2g03880, mitochondrial (Precursor) GN=PCMP-H44 OS=Arabidopsis thaliana (Mouse-ear cress) PE=2 SV=1	PREDICTED: pentatricopeptide repeat-containing protein At2g27610-like [Fragaria vesca subsp. vesca]
c38572.graph_c0	[J]	Translation, ribosomal structure and biogenesis	Cellular Component: cell wall (GO:0005618);; Cellular Component: chloroplast (GO:0009507);; Cellular Component: membrane (GO:0016020);; Cellular Component: cytosolic ribosome (GO:0022626);;	--	[J]	Translation, ribosomal structure and biogenesis	--	40S ribosomal protein S10-1 GN=RPS10A OS=Arabidopsis thaliana (Mouse-ear cress) PE=2 SV=1	PREDICTED: uncharacterized protein LOC101291534 [Fragaria vesca subsp. vesca]
c35574.graph_c0	[O]	Posttranslational modification, protein turnover, chaperones	--	--	[O]	Posttranslational modification, protein turnover, chaperones	Peptidase family M48	--	hypothetical protein AALP_AA8G292900 [Arabis alpina]
c12664.graph_c0	--	--	Cellular Component: mitochondrion (GO:0005739);; Molecular Function: transferase activity, transferring phosphorus-containing groups (GO:0016772);; Biological Process: cellular metabolic process (GO:0044237);; Molecular Function: organic cyclic compound binding (GO:0097159);; Molecular Function: heterocyclic compound binding (GO:1901363);;	--	--	--	Reverse transcriptase-like	--	PREDICTED: putative ribonuclease H protein At1g65750-like [Fragaria vesca subsp. vesca]
c27927.graph_c0	--	--	Molecular Function: ATP binding (GO:0005524);; Cellular Component: mitochondrion (GO:0005739);; Molecular Function: electron carrier activity (GO:0009055);; Cellular Component: chloroplast stroma (GO:0009570);; Cellular Component: stromule (GO:0010319);; Molecular Function: oxidoreductase activity (GO:0016491);; Biological Process: hydrogen peroxide catabolic process (GO:0042744);; Molecular Func…	K08232|1.84661e-24|fve:101291334|monodehydroascorbate reductase, chloroplastic-like; K08232 monodehydroascorbate reductase (NADH) [EC:1.6.5.4] (A)	[R]	General function prediction only	--	Monodehydroascorbate reductase, chloroplastic (Precursor) GN=At1g63940 OS=Arabidopsis thaliana (Mouse-ear cress) PE=2 SV=3	PREDICTED: monodehydroascorbate reductase, chloroplastic-like [Fragaria vesca subsp. vesca]
c6634.graph_c0	--	--	--	--	--	--	--	--	PREDICTED: cyclic nucleotide-gated ion channel 1-like [Prunus mume]
c40559.graph_c0	--	--	--	--	--	--	--	--	PREDICTED: uncharacterized protein LOC101310342 [Fragaria vesca subsp. vesca]
c56636.graph_c0	--	--	Cellular Component: membrane (GO:0016020);;	--	[E]	Amino acid transport and metabolism	Transmembrane amino acid transporter protein	Amino acid permease 2 GN=AAP2 OS=Arabidopsis thaliana (Mouse-ear cress) PE=1 SV=1	PREDICTED: amino acid permease 1-like [Fragaria vesca subsp. vesca]
c27303.graph_c0	[E]	Amino acid transport and metabolism	Molecular Function: transporter activity (GO:0005215);; Biological Process: transport (GO:0006810);; Cellular Component: membrane (GO:0016020);;	K14638|0|fve:101295257|probable peptide/nitrate transporter At1g59740-like; K14638 solute carrier family 15 (peptide/histidine transporter), member 3/4 (A)	[E]	Amino acid transport and metabolism	POT family	Protein NRT1/ PTR FAMILY 4.3 GN=F23H11.6 OS=Arabidopsis thaliana (Mouse-ear cress) PE=2 SV=1	PREDICTED: probable peptide/nitrate transporter At1g59740-like [Fragaria vesca subsp. vesca]
c29988.graph_c0	--	--	--	--	--	--	Protein of unknown function (DUF789)	--	Conserved hypothetical protein [Malus domestica]
c44768.graph_c0	[C]	Energy production and conversion	Molecular Function: malate synthase activity (GO:0004474);; Biological Process: glyoxylate cycle (GO:0006097);; Biological Process: tricarboxylic acid cycle (GO:0006099);; Cellular Component: glyoxysome (GO:0009514);;	K01638|6.33598e-103|fve:101303992|malate synthase, glyoxysomal-like; K01638 malate synthase [EC:2.3.3.9] (A)	[C]	Energy production and conversion	Malate synthase	Malate synthase, glyoxysomal OS=Cucumis sativus (Cucumber) PE=2 SV=2	PREDICTED: malate synthase, glyoxysomal-like [Fragaria vesca subsp. vesca]
c30709.graph_c0	[F]	Nucleotide transport and metabolism	Biological Process: MAPK cascade (GO:0000165);; Molecular Function: ATP binding (GO:0005524);; Biological Process: pentose-phosphate shunt (GO:0006098);; Biological Process: rRNA processing (GO:0006364);; Biological Process: protein targeting to membrane (GO:0006612);; Molecular Function: phosphoribulokinase activity (GO:0008974);; Biological Process: response to cold (GO:0009409);; Cellular Comp…	K00855|0|fve:101311094|phosphoribulokinase, chloroplastic-like; K00855 phosphoribulokinase [EC:2.7.1.19] (A)	[TZ]	--	Phosphoribulokinase / Uridine kinase family	Phosphoribulokinase, chloroplastic (Precursor) OS=Triticum aestivum (Wheat) PE=2 SV=1	PREDICTED: phosphoribulokinase, chloroplastic-like [Fragaria vesca subsp. vesca]
c50217.graph_c0	--	--	--	--	--	--	--	--	hypothetical protein PRUPE_ppa024005mg [Prunus persica]
c30368.graph_c0	[E]	Amino acid transport and metabolism	Cellular Component: mitochondrion (GO:0005739);; Cellular Component: cytosol (GO:0005829);; Biological Process: gluconeogenesis (GO:0006094);; Biological Process: glycolytic process (GO:0006096);; Molecular Function: 1-aminocyclopropane-1-carboxylate deaminase activity (GO:0008660);; Cellular Component: chloroplast (GO:0009507);; Biological Process: response to salt stress (GO:0009651);; Biologic…	--	--	--	Pyridoxal-phosphate dependent enzyme	Bifunctional D-cysteine desulfhydrase/1-aminocyclopropane-1-carboxylate deaminase, mitochondrial (Precursor) OS=Arabidopsis thaliana (Mouse-ear cress) PE=1 SV=1	PREDICTED: putative 1-aminocyclopropane-1-carboxylate deaminase-like [Fragaria vesca subsp. vesca]
c34010.graph_c0	--	--	--	--	--	--	--	TSL-kinase interacting protein 1 GN=TKI1 OS=Arabidopsis thaliana (Mouse-ear cress) PE=1 SV=2	PREDICTED: uncharacterized protein LOC101311903 [Fragaria vesca subsp. vesca]
c30063.graph_c1	--	--	--	--	--	--	Protein of unknown function (DUF632);; Protein of unknown function (DUF632);; EF-hand domain pair;; EF hand;; EF-hand domain;; EF hand;; Secreted protein acidic and rich in cysteine Ca binding region;; Plant invertase/pectin methylesterase inhibitor	Pectinesterase 34 GN=F2K15.80 OS=Arabidopsis thaliana (Mouse-ear cress) PE=2 SV=1	PREDICTED: uncharacterized protein LOC101302585 [Fragaria vesca subsp. vesca]
c29958.graph_c0	[GER]	--	Cellular Component: membrane (GO:0016020);;	--	--	--	EamA-like transporter family	WAT1-related protein At5g07050 GN=At5g07050 OS=Arabidopsis thaliana (Mouse-ear cress) PE=2 SV=1	PREDICTED: auxin-induced protein 5NG4-like [Fragaria vesca subsp. vesca]
c50698.graph_c0	--	--	--	--	[R]	General function prediction only	--	Pentatricopeptide repeat-containing protein At5g15340, mitochondrial (Precursor) GN=PCMP-H91 OS=Arabidopsis thaliana (Mouse-ear cress) PE=2 SV=1	PREDICTED: pentatricopeptide repeat-containing protein At5g15340, mitochondrial-like [Fragaria vesca subsp. vesca]
c40425.graph_c0	--	--	Molecular Function: hydrolase activity (GO:0016787);;	--	--	--	--	--	Glucan endo-1,3-beta-glucosidase 13 [Glycine soja]
c39448.graph_c0	[P]	Inorganic ion transport and metabolism	Molecular Function: potassium ion transmembrane transporter activity (GO:0015079);; Cellular Component: membrane (GO:0016020);; Biological Process: potassium ion transmembrane transport (GO:0071805);;	K03549|0|fve:101297436|potassium transporter 3-like; K03549 KUP system potassium uptake protein (A)	--	--	K+ potassium transporter	Potassium transporter 3 GN=F9D16.110 OS=Arabidopsis thaliana (Mouse-ear cress) PE=1 SV=1	PREDICTED: potassium transporter 3-like [Fragaria vesca subsp. vesca]
c32771.graph_c0	[RTKL]	--	Molecular Function: nucleotide binding (GO:0000166);; Molecular Function: protein kinase activity (GO:0004672);; Biological Process: phosphorylation (GO:0016310);;	K13430|0|fve:101296987|serine/threonine-protein kinase PBS1-like; K13430 serine/threonine-protein kinase PBS1 [EC:2.7.11.1] (A)	[T]	Signal transduction mechanisms	Protein kinase domain;; Protein tyrosine kinase	Serine/threonine-protein kinase PBS1 GN=PBS1 OS=Arabidopsis thaliana (Mouse-ear cress) PE=1 SV=1	PREDICTED: serine/threonine-protein kinase PBS1-like [Fragaria vesca subsp. vesca]
c50119.graph_c0	--	--	--	--	--	--	--	--	PREDICTED: uncharacterized protein LOC101295505 [Fragaria vesca subsp. vesca]
c34089.graph_c1	--	--	--	--	--	--	--	--	hypothetical protein L484_019322 [Morus notabilis]
c35573.graph_c0	--	--	--	--	--	--	Leucine Rich repeats (2 copies);; Leucine rich repeat;; Leucine Rich Repeat;; TIR domain;; NB-ARC domain;; TIR domain;; AAA domain;; Archaeal ATPase;; MTH538 TIR-like domain (DUF1863);; ATPase family associated with various cellular activities (AAA)	TMV resistance protein N GN=N OS=Nicotiana glutinosa (Tobacco) PE=1 SV=1	PREDICTED: probable disease resistance protein At4g27220 [Malus domestica]
c27476.graph_c0	--	--	--	--	[P]	Inorganic ion transport and metabolism	Heavy-metal-associated domain	Heavy metal-associated isoprenylated plant protein 26 (Precursor) GN=F20M13.140 OS=Arabidopsis thaliana (Mouse-ear cress) PE=1 SV=1	PREDICTED: uncharacterized protein LOC101296693 [Fragaria vesca subsp. vesca]
c15322.graph_c0	--	--	Cellular Component: ubiquitin ligase complex (GO:0000151);; Molecular Function: ubiquitin-protein transferase activity (GO:0004842);; Molecular Function: zinc ion binding (GO:0008270);; Biological Process: protein ubiquitination (GO:0016567);;	--	[S]	Function unknown	U-box domain;; Zinc-finger of the MIZ type in Nse subunit	U-box domain-containing protein 8 GN=T6K22.80 OS=Arabidopsis thaliana (Mouse-ear cress) PE=2 SV=1	PREDICTED: U-box domain-containing protein 8-like [Malus domestica]
c7560.graph_c0	--	--	--	--	[R]	General function prediction only	--	--	hypothetical protein PRUPE_ppa026078mg, partial [Prunus persica]
c20109.graph_c0	[O]	Posttranslational modification, protein turnover, chaperones	Molecular Function: ATP binding (GO:0005524);; Biological Process: proteolysis (GO:0006508);; Molecular Function: peptidase activity (GO:0008233);; Molecular Function: nucleoside-triphosphatase activity (GO:0017111);; Biological Process: cell division (GO:0051301);;	--	[O]	Posttranslational modification, protein turnover, chaperones	Domain associated at C-terminal with AAA;; ATPase family associated with various cellular activities (AAA);; Holliday junction DNA helicase ruvB N-terminus;; HECT-like Ubiquitin-conjugating enzyme (E2)-binding	26S proteasome regulatory subunit 4 homolog A OS=Arabidopsis thaliana (Mouse-ear cress) PE=1 SV=1	PREDICTED: uncharacterized protein LOC101292249 [Fragaria vesca subsp. vesca]
c27797.graph_c0	--	--	Molecular Function: calcium ion binding (GO:0005509);; Biological Process: detection of calcium ion (GO:0005513);; Cellular Component: cytoplasm (GO:0005737);; Biological Process: cellular potassium ion homeostasis (GO:0030007);; Biological Process: hypotonic salinity response (GO:0042539);;	K06268|6.27085e-130|fve:101313455|calcineurin B-like protein 4-like; K06268 serine/threonine-protein phosphatase 2B regulatory subunit (A)	[T]	Signal transduction mechanisms	EF hand;; EF-hand domain pair;; EF-hand domain;; EF hand;; EF-hand domain pair	Calcineurin B-like protein 4 GN=MOP9.8 OS=Arabidopsis thaliana (Mouse-ear cress) PE=1 SV=3	PREDICTED: calcineurin B-like protein 4-like [Fragaria vesca subsp. vesca]
c21634.graph_c0	--	--	--	--	--	--	--	--	PREDICTED: protein SUPPRESSOR OF npr1-1, CONSTITUTIVE 1-like [Fragaria vesca subsp. vesca]
c20754.graph_c0	--	--	Molecular Function: catalytic activity (GO:0003824);; Biological Process: cellular metabolic process (GO:0044237);;	K03012|5.54859e-69|fve:101305540|uncharacterized protein LOC101305540; K03012 DNA-directed RNA polymerase II subunit RPB4 (A)	[K]	Transcription	RNA polymerase Rpb4	DNA-directed RNA polymerases IV and V subunit 4 GN=dl4012w OS=Arabidopsis thaliana (Mouse-ear cress) PE=1 SV=2	PREDICTED: uncharacterized protein LOC101305540 [Fragaria vesca subsp. vesca]
c33161.graph_c0	--	--	Molecular Function: catalytic activity (GO:0003824);; Molecular Function: calcium ion binding (GO:0005509);; Cellular Component: nucleus (GO:0005634);; Biological Process: metabolic process (GO:0008152);;	--	--	--	Endonuclease/Exonuclease/phosphatase family	Uncharacterized calcium-binding protein At1g02270 GN=At1g02270 OS=Arabidopsis thaliana (Mouse-ear cress) PE=2 SV=2	PREDICTED: uncharacterized calcium-binding protein At1g02270-like [Fragaria vesca subsp. vesca]
c47187.graph_c0	--	--	--	--	--	--	--	Probable WRKY transcription factor 74 GN=WRKY74 OS=Arabidopsis thaliana (Mouse-ear cress) PE=2 SV=2	PREDICTED: probable WRKY transcription factor 74-like [Fragaria vesca subsp. vesca]
c30363.graph_c0	[V]	Defense mechanisms	Molecular Function: ATP binding (GO:0005524);; Biological Process: ATP catabolic process (GO:0006200);; Molecular Function: organic phosphonate transmembrane-transporting ATPase activity (GO:0015416);; Cellular Component: membrane (GO:0016020);;	--	[Q]	Secondary metabolites biosynthesis, transport and catabolism	ABC transporter	Pleiotropic drug resistance protein 2 GN=PDR2 OS=Nicotiana plumbaginifolia (Leadwort-leaved tobacco) PE=2 SV=1	PREDICTED: pleiotropic drug resistance protein 2-like [Fragaria vesca subsp. vesca]
c44350.graph_c0	--	--	--	--	[O]	Posttranslational modification, protein turnover, chaperones	--	--	PREDICTED: aspartic proteinase PCS1-like [Fragaria vesca subsp. vesca]
c34547.graph_c0	--	--	--	--	[R]	General function prediction only	C2H2-type zinc finger;; C2H2-type zinc finger;; Zinc finger, C2H2 type;; Zinc-finger of C2H2 type	Zinc finger protein ZAT4 GN=ZAT4 OS=Arabidopsis thaliana (Mouse-ear cress) PE=2 SV=1	PREDICTED: uncharacterized protein LOC101302461 [Fragaria vesca subsp. vesca]
c41828.graph_c0	--	--	--	--	--	--	--	--	PREDICTED: uncharacterized protein LOC101292946 [Fragaria vesca subsp. vesca]
c23249.graph_c0	[R]	General function prediction only	Biological Process: cytokinesis by cell plate formation (GO:0000911);; Molecular Function: nucleic acid binding (GO:0003676);; Molecular Function: DNA helicase activity (GO:0003678);; Molecular Function: ATP binding (GO:0005524);; Biological Process: double-strand break repair (GO:0006302);; Biological Process: mitotic recombination (GO:0006312);; Biological Process: sister chromatid cohesion (GO…	K15271|1.29094e-33|pmum:103330166|probable ATP-dependent DNA helicase HFM1; K15271 ATP-dependent DNA helicase HFM1/MER3 [EC:3.6.4.12] (A)	[A]	RNA processing and modification	DEAD/DEAH box helicase	--	PREDICTED: probable ATP-dependent DNA helicase HFM1, partial [Prunus mume]
c38565.graph_c0	--	--	Molecular Function: transferase activity, transferring acyl groups (GO:0016746);;	--	--	--	Transferase family;; Arabidopsis broad-spectrum mildew resistance protein RPW8	Vinorine synthase GN=ACT OS=Rauvolfia serpentina (Serpentine wood) PE=1 SV=2	PREDICTED: vinorine synthase-like [Fragaria vesca subsp. vesca]
c32211.graph_c0	--	--	Molecular Function: protein kinase activity (GO:0004672);; Biological Process: cellular process (GO:0009987);; Biological Process: response to stimulus (GO:0050896);; Biological Process: organic substance metabolic process (GO:0071704);;	--	--	--	Leucine Rich repeats (2 copies);; Leucine rich repeat;; Leucine Rich Repeat;; Protein tyrosine kinase;; Protein kinase domain	Probable inactive leucine-rich repeat receptor-like protein kinase At3g03770 (Precursor) GN=At3g03770 OS=Arabidopsis thaliana (Mouse-ear cress) PE=2 SV=1	PREDICTED: probable inactive leucine-rich repeat receptor-like protein kinase At3g03770-like [Fragaria vesca subsp. vesca]
c25518.graph_c0	[R]	General function prediction only	Biological Process: nuclear-transcribed mRNA catabolic process (GO:0000956);; Molecular Function: transferase activity (GO:0016740);;	--	[R]	General function prediction only	Tetratricopeptide repeat;; TPR repeat;; Tetratricopeptide repeat;; Tetratricopeptide repeat;; Tetratricopeptide repeat;; Tetratricopeptide repeat;; Tetratricopeptide repeat;; Tetratricopeptide repeat;; Tetratricopeptide repeat;; Tetratricopeptide repeat;; Tetratricopeptide repeat;; Tetratricopeptide repeat	Probable UDP-N-acetylglucosamine--peptide N-acetylglucosaminyltransferase SEC GN=SEC OS=Arabidopsis thaliana (Mouse-ear cress) PE=2 SV=1	PREDICTED: probable UDP-N-acetylglucosamine--peptide N-acetylglucosaminyltransferase SPINDLY-like [Fragaria vesca subsp. vesca]
c37686.graph_c0	[LK]	--	Biological Process: DNA metabolic process (GO:0006259);; Molecular Function: ATP-dependent helicase activity (GO:0008026);; Molecular Function: organic cyclic compound binding (GO:0097159);; Molecular Function: heterocyclic compound binding (GO:1901363);;	K03655|0|fve:101291046|ATP-dependent DNA helicase RecG-like; K03655 ATP-dependent DNA helicase RecG [EC:3.6.4.12] (A)	[A]	RNA processing and modification	Helicase conserved C-terminal domain;; DEAD/DEAH box helicase;; Type III restriction enzyme, res subunit	--	PREDICTED: ATP-dependent DNA helicase RecG-like [Fragaria vesca subsp. vesca]
c27247.graph_c0	[K]	Transcription	Molecular Function: RNA binding (GO:0003723);; Molecular Function: ribonuclease III activity (GO:0004525);; Biological Process: RNA processing (GO:0006396);; Biological Process: rRNA catabolic process (GO:0016075);;	--	--	--	Ribonuclease-III-like;; Ribonuclease III domain	--	PREDICTED: uncharacterized protein LOC101307831 [Fragaria vesca subsp. vesca]
c3193.graph_c0	--	--	Molecular Function: sequence-specific DNA binding transcription factor activity (GO:0003700);; Cellular Component: nucleus (GO:0005634);; Biological Process: regulation of transcription, DNA-templated (GO:0006355);; Molecular Function: sequence-specific DNA binding (GO:0043565);;	K09338|9.58749e-61|rcu:RCOM_0843040|homeobox protein, putative; K09338 homeobox-leucine zipper protein (A)	[K]	Transcription	Homeobox associated leucine zipper;; Homeobox domain;; Homeobox KN domain	Homeobox-leucine zipper protein HOX3 GN=OsJ_002698 OS=Oryza sativa subsp. japonica (Rice) PE=1 SV=1	homeobox protein, putative [Ricinus communis]
c11151.graph_c0	--	--	--	--	--	--	Frigida-like protein	FRIGIDA-like protein 3 GN=FRL3 OS=Arabidopsis thaliana (Mouse-ear cress) PE=1 SV=1	PREDICTED: flagellar attachment zone protein 1-like [Fragaria vesca subsp. vesca]
c17066.graph_c0	--	--	--	--	--	--	Rare lipoprotein A (RlpA)-like double-psi beta-barrel	Expansin-like A1 (Precursor) GN=F16L2_180 OS=Arabidopsis thaliana (Mouse-ear cress) PE=2 SV=1	PREDICTED: expansin-like A1-like [Fragaria vesca subsp. vesca]
c17893.graph_c0	--	--	--	--	[GC]	--	--	UDP-glycosyltransferase 85A2 GN=UGT85A2 OS=Arabidopsis thaliana (Mouse-ear cress) PE=2 SV=1	hypothetical protein PRUPE_ppa018486mg, partial [Prunus persica]
c25802.graph_c0	--	--	--	--	[R]	General function prediction only	C2 domain	Synaptotagmin-4 GN=T5K6.90 OS=Arabidopsis thaliana (Mouse-ear cress) PE=2 SV=1	PREDICTED: synaptotagmin-5 [Malus domestica]
c25728.graph_c0	--	--	Molecular Function: ATP binding (GO:0005524);; Cellular Component: cytoplasm (GO:0005737);; Cellular Component: plasma membrane (GO:0005886);; Biological Process: ATP catabolic process (GO:0006200);; Biological Process: ATP biosynthetic process (GO:0006754);; Biological Process: cation transport (GO:0006812);; Molecular Function: ATPase activity, coupled to transmembrane movement of ions, phospho…	K01535|0|fve:101291366|ATPase 8, plasma membrane-type-like; K01535 H+-transporting ATPase [EC:3.6.3.6] (A)	[P]	Inorganic ion transport and metabolism	E1-E2 ATPase;; haloacid dehalogenase-like hydrolase;; Cation transporter/ATPase, N-terminus;; haloacid dehalogenase-like hydrolase	ATPase 8, plasma membrane-type GN=AHA8 OS=Arabidopsis thaliana (Mouse-ear cress) PE=3 SV=1	PREDICTED: ATPase 8, plasma membrane-type-like [Fragaria vesca subsp. vesca]
c27831.graph_c0	[Q]	Secondary metabolites biosynthesis, transport and catabolism	Molecular Function: monooxygenase activity (GO:0004497);; Molecular Function: iron ion binding (GO:0005506);; Molecular Function: electron carrier activity (GO:0009055);; Molecular Function: oxidoreductase activity, acting on paired donors, with incorporation or reduction of molecular oxygen (GO:0016705);; Molecular Function: heme binding (GO:0020037);; Biological Process: oxidation-reduction pro…	--	[QI]	--	Cytochrome P450	Cytochrome P450 704C1 GN=CYP704C1 OS=Pinus taeda (Loblolly pine) PE=2 SV=1	PREDICTED: cytochrome P450 704C1-like [Fragaria vesca subsp. vesca]
c30718.graph_c0	--	--	--	--	[KB]	--	Methyl-CpG binding domain	Methyl-CpG-binding domain-containing protein 7 GN=MBD7 OS=Arabidopsis thaliana (Mouse-ear cress) PE=1 SV=1	PREDICTED: methyl-CpG-binding domain-containing protein 7-like [Fragaria vesca subsp. vesca]
c11218.graph_c0	[V]	Defense mechanisms	--	--	[Q]	Secondary metabolites biosynthesis, transport and catabolism	--	ABC transporter C family member 10 GN=F17J16.190 OS=Arabidopsis thaliana (Mouse-ear cress) PE=2 SV=2	PREDICTED: ABC transporter C family member 10-like [Fragaria vesca subsp. vesca]
c26607.graph_c0	[Q]	Secondary metabolites biosynthesis, transport and catabolism	--	--	[QI]	--	Cytochrome P450;; Cytochrome P450	Cytochrome P450 72A15 GN=CYP72A15 OS=Arabidopsis thaliana (Mouse-ear cress) PE=2 SV=1	PREDICTED: secologanin synthase-like [Fragaria vesca subsp. vesca]
c36321.graph_c0	[RTKL]	--	Cellular Component: ubiquitin ligase complex (GO:0000151);; Molecular Function: protein serine/threonine kinase activity (GO:0004674);; Molecular Function: ubiquitin-protein transferase activity (GO:0004842);; Molecular Function: ATP binding (GO:0005524);; Biological Process: protein phosphorylation (GO:0006468);; Biological Process: response to stress (GO:0006950);; Biological Process: protein u…	--	--	--	Protein kinase domain;; Protein tyrosine kinase;; U-box domain	Serine/threonine-protein kinase OS=Arabidopsis thaliana (Mouse-ear cress) PE=1 SV=2	PREDICTED: U-box domain-containing protein 35-like [Fragaria vesca subsp. vesca]
c11663.graph_c0	--	--	Biological Process: dephosphorylation (GO:0016311);; Molecular Function: phosphatase activity (GO:0016791);;	K13248|9.82536e-47|fve:101305906|inorganic pyrophosphatase 2-like; K13248 pyridoxal phosphate phosphatase PHOSPHO2 [EC:3.1.3.74] (A)	[R]	General function prediction only	Putative Phosphatase	Inorganic pyrophosphatase 2 GN=At1g17710 OS=Arabidopsis thaliana (Mouse-ear cress) PE=2 SV=1	PREDICTED: inorganic pyrophosphatase 2-like [Fragaria vesca subsp. vesca]
c29922.graph_c0	[K]	Transcription	Molecular Function: DNA binding (GO:0003677);;	K09338|7.20452e-98|fve:101303707|homeobox-leucine zipper protein ATHB-6-like; K09338 homeobox-leucine zipper protein (A)	[K]	Transcription	Homeobox domain;; Homeobox associated leucine zipper	Homeobox-leucine zipper protein ATHB-5 GN=ATHB-5 OS=Arabidopsis thaliana (Mouse-ear cress) PE=1 SV=1	PREDICTED: homeobox-leucine zipper protein ATHB-6-like [Fragaria vesca subsp. vesca]
c18536.graph_c0	[C]	Energy production and conversion	Molecular Function: iron ion binding (GO:0005506);; Cellular Component: plasma membrane (GO:0005886);; Biological Process: transport (GO:0006810);; Molecular Function: NADH dehydrogenase (ubiquinone) activity (GO:0008137);; Cellular Component: chloroplast thylakoid membrane (GO:0009535);; Biological Process: photosynthesis, light reaction (GO:0019684);; Molecular Function: quinone binding (GO:004…	K05582|0|mtr:MTR_4g051250|NAD(P)H-quinone oxidoreductase subunit K; K05582 NAD(P)H-quinone oxidoreductase subunit K [EC:1.6.5.3] (A)	[C]	Energy production and conversion	NADH ubiquinone oxidoreductase, 20 Kd subunit;; NADH-ubiquinone/plastoquinone oxidoreductase, chain 3	NAD(P)H-quinone oxidoreductase subunit K, chloroplastic {ECO:0000255|HAMAP-Rule:MF_01356} GN=MoinCp025 OS=Morus indica (Mulberry) PE=3 SV=2	NAD(P)H-quinone oxidoreductase subunit K [Medicago truncatula]
c63044.graph_c0	[E]	Amino acid transport and metabolism	--	--	--	--	--	--	--
c46959.graph_c0	--	--	--	--	[R]	General function prediction only	Reverse transcriptase-like	--	PREDICTED: putative ribonuclease H protein At1g65750-like [Fragaria vesca subsp. vesca]
c47291.graph_c0	--	--	Biological Process: cellular process (GO:0009987);;	--	[T]	Signal transduction mechanisms	--	Receptor-like protein kinase THESEUS 1 (Precursor) GN=THE1 OS=Arabidopsis thaliana (Mouse-ear cress) PE=1 SV=1	PREDICTED: receptor-like protein kinase THESEUS 1-like [Fragaria vesca subsp. vesca]
c36043.graph_c1	--	--	--	--	--	--	--	--	PREDICTED: uncharacterized protein LOC101309846 [Fragaria vesca subsp. vesca]
c9761.graph_c0	--	--	--	--	--	--	--	--	PREDICTED: uncharacterized protein LOC101299738 [Fragaria vesca subsp. vesca]
c38588.graph_c0	[C]	Energy production and conversion	Molecular Function: citrate (Si)-synthase activity (GO:0004108);; Biological Process: tricarboxylic acid cycle (GO:0006099);; Molecular Function: lyase activity (GO:0016829);; Biological Process: cellular carbohydrate metabolic process (GO:0044262);;	K01647|0|pper:PRUPE_ppa005193mg|hypothetical protein; K01647 citrate synthase [EC:2.3.3.1] (A)	[C]	Energy production and conversion	Citrate synthase	Citrate synthase, mitochondrial (Precursor) GN=CIT OS=Citrus maxima (Pomelo) PE=2 SV=1	citrate synthase [Prunus sibirica]
c29375.graph_c0	--	--	Cellular Component: integral component of membrane (GO:0016021);;	--	[TR]	--	TLC domain	--	PREDICTED: transmembrane protein 56-like [Fragaria vesca subsp. vesca]
c15510.graph_c0	--	--	--	--	--	--	--	Putative disease resistance protein At4g11170 GN=At4g11170 OS=Arabidopsis thaliana (Mouse-ear cress) PE=2 SV=1	PREDICTED: disease resistance protein At4g27190-like [Fragaria vesca subsp. vesca]
c28224.graph_c0	--	--	--	--	--	--	GDSL-like Lipase/Acylhydrolase	GDSL esterase/lipase At1g28610 (Precursor) GN=At1g28610 OS=Arabidopsis thaliana (Mouse-ear cress) PE=2 SV=2	PREDICTED: GDSL esterase/lipase At1g28580-like [Fragaria vesca subsp. vesca]
c25771.graph_c0	--	--	--	--	--	--	GDP-fucose protein O-fucosyltransferase	Uncharacterized protein At1g04910 GN=At1g04910 OS=Arabidopsis thaliana (Mouse-ear cress) PE=2 SV=1	PREDICTED: uncharacterized protein At1g04910 isoform X2 [Malus domestica]
c20578.graph_c0	[KL]	--	Molecular Function: DNA binding (GO:0003677);; Molecular Function: ATP-dependent DNA helicase activity (GO:0004003);; Molecular Function: ATP binding (GO:0005524);; Biological Process: nucleotide-excision repair (GO:0006289);;	K10843|0|fve:101312439|DNA repair helicase XPB1-like; K10843 DNA excision repair protein ERCC-3 [EC:3.6.4.12] (A)	[KL]	--	Helicase conserved C-terminal domain;; Type III restriction enzyme, res subunit;; Helicase conserved C-terminal domain;; SNF2 family N-terminal domain	DNA repair helicase XPB1 GN=XPB1 OS=Arabidopsis thaliana (Mouse-ear cress) PE=2 SV=3	PREDICTED: DNA repair helicase XPB1-like [Fragaria vesca subsp. vesca]
c62073.graph_c0	--	--	--	--	--	--	--	--	PREDICTED: sialidase-like [Pyrus x bretschneideri]
c61053.graph_c0	--	--	--	--	--	--	--	--	hypothetical protein PRUPE_ppa021189mg [Prunus persica]
c20120.graph_c0	[R]	General function prediction only	Molecular Function: nucleotide binding (GO:0000166);; Molecular Function: nucleic acid binding (GO:0003676);;	K13161|0|fve:101297952|heterogeneous nuclear ribonucleoprotein Q-like; K13161 heterogeneous nuclear ribonucleoprotein R (A)	[A]	RNA processing and modification	RNA recognition motif. (a.k.a. RRM, RBD, or RNP domain);; RNA recognition motif (a.k.a. RRM, RBD, or RNP domain);; RNA recognition motif. (a.k.a. RRM, RBD, or RNP domain)	Polyadenylate-binding protein 4 GN=PAB4 OS=Arabidopsis thaliana (Mouse-ear cress) PE=1 SV=1	PREDICTED: heterogeneous nuclear ribonucleoprotein Q-like [Fragaria vesca subsp. vesca]
c43952.graph_c0	--	--	--	--	--	--	--	--	PREDICTED: uncharacterized protein LOC103951349 [Pyrus x bretschneideri]
c6644.graph_c0	[RTKL]	--	Molecular Function: protein serine/threonine kinase activity (GO:0004674);; Molecular Function: ATP binding (GO:0005524);; Biological Process: protein phosphorylation (GO:0006468);; Biological Process: signal transduction (GO:0007165);;	K07198|2.05953e-27|fve:101309888|CBL-interacting protein kinase 2-like (A)	[T]	Signal transduction mechanisms	NAF domain;; Protein kinase domain	CBL-interacting serine/threonine-protein kinase 2 GN=T28J14.10 OS=Arabidopsis thaliana (Mouse-ear cress) PE=1 SV=1	PREDICTED: CBL-interacting protein kinase 2-like [Fragaria vesca subsp. vesca]
c24482.graph_c0	--	--	Molecular Function: DNA binding (GO:0003677);; Molecular Function: sequence-specific DNA binding transcription factor activity (GO:0003700);; Cellular Component: nucleus (GO:0005634);; Biological Process: regulation of transcription, DNA-templated (GO:0006355);; Biological Process: response to water deprivation (GO:0009414);; Biological Process: cold acclimation (GO:0009631);;	--	--	--	AP2 domain	Dehydration-responsive element-binding protein 1C GN=M7J2.161 OS=Arabidopsis thaliana (Mouse-ear cress) PE=2 SV=2	dehydration-responsive element-binding protein 1B [Rosa hybrid cultivar]
c32521.graph_c0	--	--	--	K07466|7.66789e-44|fve:101313743|replication protein A 70 kDa DNA-binding subunit-like; K07466 replication factor A1 (A)	[L]	Replication, recombination and repair	Replication factor-A C terminal domain	--	PREDICTED: replication protein A 70 kDa DNA-binding subunit-like [Fragaria vesca subsp. vesca]
c52650.graph_c0	--	--	--	--	--	--	--	--	gag-pol polyprotein [Rosa rugosa]
c9364.graph_c0	--	--	Molecular Function: transferase activity, transferring glycosyl groups (GO:0016757);;	--	[GC]	--	UDP-glucoronosyl and UDP-glucosyl transferase	UDP-glycosyltransferase 73C1 GN=F13K3.15 OS=Arabidopsis thaliana (Mouse-ear cress) PE=2 SV=1	PREDICTED: UDP-glycosyltransferase 73B3-like [Fragaria vesca subsp. vesca]
c31611.graph_c0	[R]	General function prediction only	Biological Process: developmental process involved in reproduction (GO:0003006);; Molecular Function: nucleic acid binding (GO:0003676);; Cellular Component: intracellular (GO:0005622);; Biological Process: RNA processing (GO:0006396);; Biological Process: multicellular organismal development (GO:0007275);; Biological Process: anatomical structure development (GO:0048856);;	--	[A]	RNA processing and modification	RNA recognition motif. (a.k.a. RRM, RBD, or RNP domain);; RNA recognition motif (a.k.a. RRM, RBD, or RNP domain);; Suppressor of forked protein (Suf)	--	PREDICTED: squamous cell carcinoma antigen recognized by T-cells 3-like [Fragaria vesca subsp. vesca]
c37607.graph_c1	--	--	--	--	--	--	Domain of unknown function (DUF3883);; ARP2/3 complex 20 kDa subunit (ARPC4)	Actin-related protein 2/3 complex subunit 4 GN=ARPC4 OS=Arabidopsis thaliana (Mouse-ear cress) PE=1 SV=1	PREDICTED: LOW QUALITY PROTEIN: uncharacterized protein LOC103322761 [Prunus mume]
c34756.graph_c0	[R]	General function prediction only	Molecular Function: oxidoreductase activity (GO:0016491);; Biological Process: oxidation-reduction process (GO:0055114);;	--	[R]	General function prediction only	Aldo/keto reductase family	Non-functional NADPH-dependent codeinone reductase 2 GN=COR2 OS=Papaver somniferum (Opium poppy) PE=1 SV=1	PREDICTED: non-functional NADPH-dependent codeinone reductase 2-like [Fragaria vesca subsp. vesca]
c31552.graph_c0	--	--	Molecular Function: transferase activity, transferring glycosyl groups (GO:0016757);;	--	[GC]	--	UDP-glucoronosyl and UDP-glucosyl transferase	Putative UDP-glucose flavonoid 3-O-glucosyltransferase 3 {ECO:0000250|UniProtKB:Q2V6K0} OS=Fragaria ananassa (Strawberry) PE=2 SV=1	PREDICTED: putative UDP-glucose flavonoid 3-O-glucosyltransferase 3-like [Fragaria vesca subsp. vesca]
c38719.graph_c0	--	--	--	K07199|3.74177e-109|fve:101309660|SNF1-related protein kinase regulatory subunit beta-2-like; K07199 5'-AMP-activated protein kinase, regulatory beta subunit (A)	[G]	Carbohydrate transport and metabolism	5'-AMP-activated protein kinase beta subunit, interation domain	SNF1-related protein kinase regulatory subunit beta-2 GN=KINB2 OS=Arabidopsis thaliana (Mouse-ear cress) PE=1 SV=1	PREDICTED: SNF1-related protein kinase regulatory subunit beta-2-like [Fragaria vesca subsp. vesca]
c27615.graph_c0	[OU]	--	Molecular Function: serine-type endopeptidase activity (GO:0004252);; Biological Process: proteolysis (GO:0006508);; Cellular Component: chloroplast thylakoid (GO:0009534);; Cellular Component: chloroplastic endopeptidase Clp complex (GO:0009840);; Cellular Component: chloroplast envelope (GO:0009941);;	K01358|9.30047e-165|fve:101312482|ATP-dependent Clp protease proteolytic subunit 3, chloroplastic-like; K01358 ATP-dependent Clp protease, protease subunit [EC:3.4.21.92] (A)	[O]	Posttranslational modification, protein turnover, chaperones	Clp protease	ATP-dependent Clp protease proteolytic subunit 3, chloroplastic (Precursor) OS=Arabidopsis thaliana (Mouse-ear cress) PE=1 SV=1	PREDICTED: ATP-dependent Clp protease proteolytic subunit 3, chloroplastic-like [Fragaria vesca subsp. vesca]
c22273.graph_c0	--	--	--	--	--	--	BRO1-like domain	--	PREDICTED: uncharacterized protein LOC101309864 [Fragaria vesca subsp. vesca]
c33216.graph_c0	--	--	Biological Process: Group II intron splicing (GO:0000373);; Molecular Function: endonuclease activity (GO:0004519);; Cellular Component: chloroplast (GO:0009507);; Biological Process: mRNA cis splicing, via spliceosome (GO:0045292);; Biological Process: photosystem I assembly (GO:0048564);;	--	[R]	General function prediction only	LAGLIDADG DNA endonuclease family;; PPR repeat family;; Pentatricopeptide repeat domain;; PPR repeat;; PPR repeat	Pentatricopeptide repeat-containing protein At2g15820 GN=At2g15820 OS=Arabidopsis thaliana (Mouse-ear cress) PE=2 SV=3	PREDICTED: pentatricopeptide repeat-containing protein At2g15820-like [Fragaria vesca subsp. vesca]
c34236.graph_c0	--	--	--	--	--	--	--	--	PREDICTED: uncharacterized protein LOC101312766 [Fragaria vesca subsp. vesca]
c32846.graph_c0	--	--	Biological Process: RNA methylation (GO:0001510);; Molecular Function: RNA binding (GO:0003723);; Cellular Component: nucleolus (GO:0005730);; Biological Process: mRNA export from nucleus (GO:0006406);; Biological Process: protein import into nucleus (GO:0006606);;	K14844|0|fve:101296479|pumilio homolog 24-like; K14844 pumilio homology domain family member 6 (A)	[J]	Translation, ribosomal structure and biogenesis	Pumilio-family RNA binding repeat;; DnaJ domain;; CPL (NUC119) domain	Pumilio homolog 24 GN=APUM24 OS=Arabidopsis thaliana (Mouse-ear cress) PE=2 SV=1	PREDICTED: pumilio homolog 24-like [Fragaria vesca subsp. vesca]
c10947.graph_c0	--	--	--	--	--	--	--	--	PREDICTED: uncharacterized protein LOC101291534 [Fragaria vesca subsp. vesca]
c34658.graph_c0	--	--	--	--	--	--	Zinc-finger of C2H2 type	Histone deacetylase HDT1 GN=HDT1 OS=Solanum chacoense (Chaco potato) PE=2 SV=1	PREDICTED: histone deacetylase HDT3-like [Fragaria vesca subsp. vesca]
c14880.graph_c0	[R]	General function prediction only	Molecular Function: organic cyclic compound binding (GO:0097159);; Molecular Function: heterocyclic compound binding (GO:1901363);;	--	[R]	General function prediction only	RNA recognition motif. (a.k.a. RRM, RBD, or RNP domain);; RNA recognition motif (a.k.a. RRM, RBD, or RNP domain);; RNA recognition motif. (a.k.a. RRM, RBD, or RNP domain)	UBP1-associated proteins 1A GN=UBA1A OS=Arabidopsis thaliana (Mouse-ear cress) PE=1 SV=2	PREDICTED: uncharacterized protein LOC101308509 [Fragaria vesca subsp. vesca]
c60938.graph_c0	--	--	Biological Process: transcription, DNA-templated (GO:0006351);;	--	--	--	GRAS domain family;; GRAS domain family	--	PREDICTED: DELLA protein GAI1-like [Fragaria vesca subsp. vesca]
c59705.graph_c0	--	--	--	K18442|2.73873e-23|pop:POPTR_0009s17080g|POPTRDRAFT_803959; guanine nucleotide exchange family protein; K18442 brefeldin A-inhibited guanine nucleotide-exchange protein (A)	[U]	Intracellular trafficking, secretion, and vesicular transport	--	Brefeldin A-inhibited guanine nucleotide-exchange protein 1 GN=BIG1 OS=Arabidopsis thaliana (Mouse-ear cress) PE=2 SV=1	PREDICTED: brefeldin A-inhibited guanine nucleotide-exchange protein 1 [Populus euphratica]
c27031.graph_c0	--	--	--	--	[O]	Posttranslational modification, protein turnover, chaperones	PPR repeat family;; Pentatricopeptide repeat domain;; PPR repeat;; PPR repeat	Pentatricopeptide repeat-containing protein At5g61990, mitochondrial (Precursor) GN=At5g61990 OS=Arabidopsis thaliana (Mouse-ear cress) PE=2 SV=1	PREDICTED: pentatricopeptide repeat-containing protein At5g61990, mitochondrial-like [Fragaria vesca subsp. vesca]
c56142.graph_c0	--	--	--	--	--	--	--	--	PREDICTED: uncharacterized protein LOC103413511 [Malus domestica]
c2478.graph_c0	--	--	--	--	[T]	Signal transduction mechanisms	Protein tyrosine kinase;; Protein kinase domain	--	PREDICTED: mitogen-activated protein kinase kinase kinase 2-like [Fragaria vesca subsp. vesca]
c8599.graph_c0	[M]	Cell wall/membrane/envelope biogenesis	--	--	--	--	Fasciclin domain	Fasciclin-like arabinogalactan protein 11 (Precursor) GN=FLA11 OS=Arabidopsis thaliana (Mouse-ear cress) PE=2 SV=2	PREDICTED: fasciclin-like arabinogalactan protein 12-like [Fragaria vesca subsp. vesca]
c29154.graph_c0	--	--	--	--	--	--	--	--	PREDICTED: uncharacterized protein LOC103452481 isoform X2 [Malus domestica]
c34014.graph_c0	[GEPR]	--	Molecular Function: transporter activity (GO:0005215);; Biological Process: transport (GO:0006810);; Biological Process: systemic acquired resistance (GO:0009627);; Biological Process: salicylic acid biosynthetic process (GO:0009697);; Cellular Component: membrane (GO:0016020);;	--	--	--	BT1 family;; Major Facilitator Superfamily	Probable folate-biopterin transporter 4 GN=At5g54860 OS=Arabidopsis thaliana (Mouse-ear cress) PE=2 SV=1	PREDICTED: probable folate-biopterin transporter 4-like [Fragaria vesca subsp. vesca]
c34187.graph_c0	--	--	Biological Process: intracellular signal transduction (GO:0035556);; Molecular Function: metal ion binding (GO:0046872);;	K17609|0|fve:101298192|probable nucleoredoxin 2-like; K17609 nucleoredoxin [EC:1.8.1.8] (A)	[R]	General function prediction only	Thioredoxin-like;; Thioredoxin-like domain;; Thioredoxin;; AhpC/TSA family	Probable nucleoredoxin 2 OS=Oryza sativa subsp. japonica (Rice) PE=2 SV=1	PREDICTED: probable nucleoredoxin 2-like [Fragaria vesca subsp. vesca]
c30897.graph_c0	--	--	--	--	[P]	Inorganic ion transport and metabolism	Heavy-metal-associated domain	--	PREDICTED: uncharacterized protein LOC101305376 [Fragaria vesca subsp. vesca]
c33730.graph_c0	--	--	Cellular Component: spindle pole (GO:0000922);; Cellular Component: microtubule organizing center (GO:0005815);; Biological Process: microtubule nucleation (GO:0007020);; Cellular Component: plasmodesma (GO:0009506);; Biological Process: regulation of flower development (GO:0009909);; Molecular Function: tubulin binding (GO:0015631);; Biological Process: histone modification (GO:0016570);; Biolog…	K16571|0|fve:101309693|gamma-tubulin complex component 4 homolog; K16571 gamma-tubulin complex component 4 (A)	[Z]	Cytoskeleton	Spc97 / Spc98 family	Gamma-tubulin complex component 4 GN=GCP4 OS=Arabidopsis thaliana (Mouse-ear cress) PE=2 SV=2	PREDICTED: gamma-tubulin complex component 4 homolog [Fragaria vesca subsp. vesca]
c22043.graph_c0	--	--	--	--	--	--	SAM dependent carboxyl methyltransferase	Probable S-adenosylmethionine-dependent methyltransferase At5g38100 GN=At5g38100 OS=Arabidopsis thaliana (Mouse-ear cress) PE=2 SV=1	PREDICTED: probable S-adenosylmethionine-dependent methyltransferase At5g38100 [Prunus mume]
c42251.graph_c0	[B]	Chromatin structure and dynamics	Molecular Function: binding (GO:0005488);;	--	[K]	Transcription	Histone-like transcription factor (CBF/NF-Y) and archaeal histone;; Core histone H2A/H2B/H3/H4	Nuclear transcription factor Y subunit B-4 GN=F7G19.10 OS=Arabidopsis thaliana (Mouse-ear cress) PE=1 SV=1	PREDICTED: nuclear transcription factor Y subunit B-4-like [Fragaria vesca subsp. vesca]
c34788.graph_c0	[E]	Amino acid transport and metabolism	Molecular Function: lactoylglutathione lyase activity (GO:0004462);; Cellular Component: vacuole (GO:0005773);; Cellular Component: peroxisome (GO:0005777);; Cellular Component: cytosol (GO:0005829);; Cellular Component: plasma membrane (GO:0005886);; Biological Process: gluconeogenesis (GO:0006094);; Biological Process: glycolytic process (GO:0006096);; Biological Process: response to salt stres…	K01759|0|fve:101295687|putative lactoylglutathione lyase-like isoform 1; K01759 lactoylglutathione lyase [EC:4.4.1.5] (A)	[G]	Carbohydrate transport and metabolism	Glyoxalase/Bleomycin resistance protein/Dioxygenase superfamily;; Glyoxalase-like domain;; Glyoxalase/Bleomycin resistance protein/Dioxygenase superfamily;; CppA N-terminal	Putative lactoylglutathione lyase OS=Brassica oleracea var. gemmifera (Brussel sprouts) PE=2 SV=1	PREDICTED: putative lactoylglutathione lyase-like isoform 2 [Fragaria vesca subsp. vesca]
c37499.graph_c0	--	--	--	--	--	--	RWP-RK domain	--	--
c34220.graph_c0	--	--	--	--	--	--	--	Uncharacterized protein ORF91 OS=Phalaenopsis aphrodite subsp. formosana (Moth orchid) PE=4 SV=1	Mitochondrial protein, putative [Medicago truncatula]
c27474.graph_c0	--	--	Biological Process: cellular process (GO:0009987);; Biological Process: single-organism transport (GO:0044765);; Molecular Function: metal ion binding (GO:0046872);;	--	[R]	General function prediction only	Ankyrin repeat;; Ankyrin repeats (3 copies);; Ankyrin repeats (many copies);; Ankyrin repeat;; Zinc finger C-x8-C-x5-C-x3-H type (and similar)	Zinc finger CCCH domain-containing protein 66 GN=At5g58620 OS=Arabidopsis thaliana (Mouse-ear cress) PE=2 SV=1	PREDICTED: zinc finger CCCH domain-containing protein 66-like [Fragaria vesca subsp. vesca]
c8773.graph_c0	--	--	Molecular Function: cytochrome-c oxidase activity (GO:0004129);; Cellular Component: mitochondrion (GO:0005739);;	K02267|7.47765e-48|fve:101298855|cytochrome c oxidase subunit 6b-2-like; K02267 cytochrome c oxidase subunit 6b (A)	[C]	Energy production and conversion	Cytochrome oxidase c subunit VIb	Cytochrome c oxidase subunit 6b-2 GN=COX6B-2 OS=Arabidopsis thaliana (Mouse-ear cress) PE=2 SV=1	PREDICTED: cytochrome c oxidase subunit 6b-2-like [Fragaria vesca subsp. vesca]
c27730.graph_c0	--	--	Biological Process: fatty acid beta-oxidation (GO:0006635);;	--	--	--	Plant protein 1589 of unknown function (A_thal_3526)	--	PREDICTED: uncharacterized protein LOC101310911 isoform 2 [Fragaria vesca subsp. vesca]
c32328.graph_c0	--	--	--	--	--	--	Protein of unknown function (DUF632);; Protein of unknown function (DUF630)	--	PREDICTED: uncharacterized protein LOC103447875 isoform X2 [Malus domestica]
c35124.graph_c0	--	--	Molecular Function: DNA binding (GO:0003677);; Molecular Function: sequence-specific DNA binding transcription factor activity (GO:0003700);; Cellular Component: nucleus (GO:0005634);; Biological Process: regulation of transcription, DNA-templated (GO:0006355);; Biological Process: auxin-activated signaling pathway (GO:0009734);; Biological Process: vegetative phase change (GO:0010050);; Biologic…	--	--	--	Auxin response factor;; AUX/IAA family;; B3 DNA binding domain	Auxin response factor 4 GN=ARF4 OS=Arabidopsis thaliana (Mouse-ear cress) PE=1 SV=1	PREDICTED: auxin response factor 4-like [Fragaria vesca subsp. vesca]
c29035.graph_c0	--	--	Biological Process: glutamine metabolic process (GO:0006541);; Molecular Function: gamma-glutamyl-peptidase activity (GO:0034722);;	K01307|0|fve:101290933|gamma-glutamyl hydrolase-like; K01307 gamma-glutamyl hydrolase [EC:3.4.19.9] (A)	[H]	Coenzyme transport and metabolism	Peptidase C26;; Glutamine amidotransferase class-I	Gamma-glutamyl hydrolase 2 (Precursor) GN=F9K20.28 OS=Arabidopsis thaliana (Mouse-ear cress) PE=1 SV=2	PREDICTED: gamma-glutamyl hydrolase-like [Fragaria vesca subsp. vesca]
c31401.graph_c0	--	--	--	--	--	--	Mitochondrial carrier protein	--	PREDICTED: uncharacterized protein LOC101309242 [Fragaria vesca subsp. vesca]
c15615.graph_c0	[U]	Intracellular trafficking, secretion, and vesicular transport	Biological Process: SRP-dependent cotranslational protein targeting to membrane (GO:0006614);; Molecular Function: 7S RNA binding (GO:0008312);; Cellular Component: signal recognition particle (GO:0048500);;	K03105|4.78314e-72|fve:101290851|signal recognition particle 19 kDa protein-like; K03105 signal recognition particle subunit SRP19 (A)	[U]	Intracellular trafficking, secretion, and vesicular transport	Subunit 21 of Mediator complex;; SRP19 protein	Signal recognition particle 19 kDa protein OS=Oryza sativa subsp. japonica (Rice) PE=1 SV=1	PREDICTED: signal recognition particle 19 kDa protein-like [Fragaria vesca subsp. vesca]
c14502.graph_c0	--	--	--	--	--	--	Ataxin 2 SM domain;; Ataxin-2 C-terminal region	Polyadenylate-binding protein-interacting protein 4 GN=CID4 OS=Arabidopsis thaliana (Mouse-ear cress) PE=2 SV=1	PREDICTED: uncharacterized protein LOC101306123 [Fragaria vesca subsp. vesca]
c33527.graph_c0	--	--	--	--	--	--	Salt stress response/antifungal	Cysteine-rich repeat secretory protein 60 (Precursor) GN=CRRSP60 OS=Arabidopsis thaliana (Mouse-ear cress) PE=1 SV=1	PREDICTED: cysteine-rich repeat secretory protein 12 [Pyrus x bretschneideri]
c34311.graph_c0	--	--	Molecular Function: metallopeptidase activity (GO:0008237);; Molecular Function: metal ion binding (GO:0046872);;	--	[OW]	--	Matrixin;; Putative peptidoglycan binding domain	Metalloendoproteinase 1 (Precursor) OS=Glycine max (Soybean) PE=1 SV=2	PREDICTED: metalloendoproteinase 1-like [Fragaria vesca subsp. vesca]
c62480.graph_c0	--	--	Molecular Function: beta-galactosidase activity (GO:0004565);; Biological Process: carbohydrate metabolic process (GO:0005975);; Biological Process: plant-type cell wall modification (GO:0009827);; Biological Process: pollen tube growth (GO:0009860);; Molecular Function: carbohydrate binding (GO:0030246);; Molecular Function: cation binding (GO:0043169);;	--	[G]	Carbohydrate transport and metabolism	Galactose binding lectin domain	Beta-galactosidase 11 (Precursor) GN=BGAL11 OS=Arabidopsis thaliana (Mouse-ear cress) PE=2 SV=1	glycosyl hydrolase family 35 family protein [Populus trichocarpa]
c62762.graph_c0	[P]	Inorganic ion transport and metabolism	--	--	--	--	--	--	conserved hypothetical protein [Ricinus communis]
c25889.graph_c0	[OU]	--	Molecular Function: binding (GO:0005488);;	K05765|2.18189e-148|fve:101314811|uncharacterized protein LOC101314811; K05765 cofilin (A)	[O]	Posttranslational modification, protein turnover, chaperones	Zinc knuckle;; Zinc knuckle	Cold shock protein 1 GN=T19K4.150 OS=Arabidopsis thaliana (Mouse-ear cress) PE=1 SV=1	PREDICTED: uncharacterized protein LOC101314811 [Fragaria vesca subsp. vesca]
c22667.graph_c0	--	--	--	--	--	--	--	--	PREDICTED: uncharacterized protein LOC103928158 [Pyrus x bretschneideri]
c9006.graph_c0	[C]	Energy production and conversion	Cellular Component: mitochondrion (GO:0005739);; Molecular Function: ubiquinol-cytochrome-c reductase activity (GO:0008121);; Biological Process: electron transport chain (GO:0022900);; Molecular Function: metal ion binding (GO:0046872);; Molecular Function: 2 iron, 2 sulfur cluster binding (GO:0051537);; Cellular Component: respiratory chain (GO:0070469);;	K00411|4.4692e-158|fve:101304403|cytochrome b-c1 complex subunit Rieske-2, mitochondrial-like; K00411 ubiquinol-cytochrome c reductase iron-sulfur subunit [EC:1.10.2.2] (A)	[C]	Energy production and conversion	Rieske [2Fe-2S] domain;; Ubiquinol cytochrome reductase transmembrane region;; Protein of unknown function (DUF3529)	Cytochrome b-c1 complex subunit Rieske-1, mitochondrial (Precursor; Fragment) OS=Nicotiana tabacum (Common tobacco) PE=2 SV=1	PREDICTED: cytochrome b-c1 complex subunit Rieske-2, mitochondrial-like [Fragaria vesca subsp. vesca]
c26337.graph_c0	--	--	Cellular Component: mitochondrion (GO:0005739);; Biological Process: sugar mediated signaling pathway (GO:0010182);; Biological Process: mitochondrial mRNA modification (GO:0080156);;	--	[R]	General function prediction only	PPR repeat;; PPR repeat family;; PPR repeat;; Pentatricopeptide repeat domain	Pentatricopeptide repeat-containing protein At2g13600 GN=PCMP-E76 OS=Arabidopsis thaliana (Mouse-ear cress) PE=3 SV=1	PREDICTED: pentatricopeptide repeat-containing protein At2g13600 [Pyrus x bretschneideri]
c38116.graph_c0	--	--	--	--	[R]	General function prediction only	PPR repeat family;; PPR repeat;; PPR repeat;; Pentatricopeptide repeat domain	Pentatricopeptide repeat-containing protein At3g53170 GN=At3g53170 OS=Arabidopsis thaliana (Mouse-ear cress) PE=3 SV=1	PREDICTED: pentatricopeptide repeat-containing protein At3g53170-like [Fragaria vesca subsp. vesca]
c32584.graph_c2	[RTKL]	--	Molecular Function: protein serine/threonine kinase activity (GO:0004674);; Molecular Function: ATP binding (GO:0005524);; Biological Process: protein phosphorylation (GO:0006468);;	--	[R]	General function prediction only	Protein kinase domain;; Protein tyrosine kinase	Serine/threonine-protein kinase D6PKL2 GN=MCA23.7 OS=Arabidopsis thaliana (Mouse-ear cress) PE=1 SV=1	PREDICTED: protein kinase G11A [Prunus mume]
c33479.graph_c0	--	--	--	--	[R]	General function prediction only	Leucine Rich repeats (2 copies);; Leucine rich repeat;; Leucine Rich Repeat;; Leucine Rich repeat;; Leucine rich repeat N-terminal domain;; Leucine rich repeat	Receptor-like protein 12 (Precursor) GN=RLP12 OS=Arabidopsis thaliana (Mouse-ear cress) PE=2 SV=2	hypothetical protein PRUPE_ppa017185mg [Prunus persica]
c24158.graph_c0	--	--	--	--	--	--	--	--	hypothetical protein PRUPE_ppa026680mg [Prunus persica]
c41466.graph_c0	--	--	--	--	--	--	Ribosomal protein S26e	--	--
c61239.graph_c0	--	--	Molecular Function: transporter activity (GO:0005215);; Biological Process: transport (GO:0006810);; Cellular Component: membrane (GO:0016020);;	K14638|1.02668e-36|fve:101300679|nitrate transporter 1.5-like; K14638 solute carrier family 15 (peptide/histidine transporter), member 3/4 (A)	[E]	Amino acid transport and metabolism	--	Protein NRT1/ PTR FAMILY 7.3 GN=F5D14.23 OS=Arabidopsis thaliana (Mouse-ear cress) PE=1 SV=2	PREDICTED: nitrate transporter 1.5-like [Fragaria vesca subsp. vesca]
c59293.graph_c0	--	--	--	--	--	--	--	--	PREDICTED: putative F-box protein At1g50870 [Pyrus x bretschneideri]
c14931.graph_c0	--	--	--	--	[R]	General function prediction only	--	--	PREDICTED: uncharacterized protein LOC101247390 [Solanum lycopersicum]
c16974.graph_c0	--	--	--	--	--	--	Phloem protein 2	F-box protein At2g02240 GN=At2g02240 OS=Arabidopsis thaliana (Mouse-ear cress) PE=2 SV=1	PREDICTED: F-box protein At2g02240-like [Fragaria vesca subsp. vesca]
c25022.graph_c0	[P]	Inorganic ion transport and metabolism	Molecular Function: secondary active sulfate transmembrane transporter activity (GO:0008271);; Biological Process: sulfate transport (GO:0008272);; Cellular Component: integral component of membrane (GO:0016021);; Biological Process: transmembrane transport (GO:0055085);;	K17469|3.87873e-163|fve:101313440|sulfate transporter 2.1-like; K17469 sulfate transporter 2, low-affinity (A)	[P]	Inorganic ion transport and metabolism	Sulfate transporter N-terminal domain with GLY motif;; Sulfate transporter family	Sulfate transporter 2.1 GN=SULTR2;1 OS=Arabidopsis thaliana (Mouse-ear cress) PE=2 SV=1	PREDICTED: sulfate transporter 2.1-like [Fragaria vesca subsp. vesca]
c58973.graph_c0	--	--	--	--	[R]	General function prediction only	Leucine rich repeat N-terminal domain	Somatic embryogenesis receptor kinase 1 (Precursor) OS=Arabidopsis thaliana (Mouse-ear cress) PE=1 SV=2	hypothetical protein PRUPE_ppa011333mg [Prunus persica]
c62109.graph_c0	--	--	--	--	--	--	--	--	PREDICTED: uncharacterized protein LOC103333748 [Prunus mume]
c31672.graph_c0	--	--	--	--	--	--	--	--	PREDICTED: uncharacterized protein LOC101291198 [Fragaria vesca subsp. vesca]
c61292.graph_c0	--	--	--	--	--	--	--	--	PREDICTED: uncharacterized protein LOC103948287 [Pyrus x bretschneideri]
c44956.graph_c0	--	--	--	--	[R]	General function prediction only	PPR repeat	Putative pentatricopeptide repeat-containing protein At3g15130 GN=PCMP-H86 OS=Arabidopsis thaliana (Mouse-ear cress) PE=3 SV=1	PREDICTED: pentatricopeptide repeat-containing protein At3g24000, mitochondrial-like [Malus domestica]
c30505.graph_c0	--	--	Molecular Function: signal recognition particle binding (GO:0005047);; Cellular Component: signal recognition particle, endoplasmic reticulum targeting (GO:0005786);; Biological Process: SRP-dependent cotranslational protein targeting to membrane (GO:0006614);; Molecular Function: 7S RNA binding (GO:0008312);; Biological Process: negative regulation of translational elongation (GO:0045900);;	K03109|4.49886e-65|fve:101300683|signal recognition particle 9 kDa protein-like; K03109 signal recognition particle subunit SRP9 (A)	[U]	Intracellular trafficking, secretion, and vesicular transport	Signal recognition particle 9 kDa protein (SRP9)	Signal recognition particle 9 kDa protein GN=SRP9 OS=Arabidopsis thaliana (Mouse-ear cress) PE=3 SV=1	PREDICTED: signal recognition particle 9 kDa protein-like [Fragaria vesca subsp. vesca]
c62961.graph_c0	--	--	Molecular Function: metal ion binding (GO:0046872);;	--	--	--	--	--	Gag-Pol [Ipomoea batatas]
c27036.graph_c0	--	--	Biological Process: macromolecule biosynthetic process (GO:0009059);; Cellular Component: integral component of endoplasmic reticulum membrane (GO:0030176);;	K09658|2.00596e-45|pper:PRUPE_ppa014634mg|hypothetical protein; K09658 dolichyl-phosphate mannosyltransferase polypeptide 2, regulatory subunit (A)	[O]	Posttranslational modification, protein turnover, chaperones	Dolichol phosphate-mannose biosynthesis regulatory protein (DPM2)	--	hypothetical protein PRUPE_ppa014634mg [Prunus persica]
c9793.graph_c0	--	--	--	--	[S]	Function unknown	Uncharacterized conserved protein (DUF2043)	UV-stimulated scaffold protein A homolog GN=At3g61800 OS=Arabidopsis thaliana (Mouse-ear cress) PE=3 SV=1	PREDICTED: UV-stimulated scaffold protein A homolog [Fragaria vesca subsp. vesca]
c15236.graph_c0	--	--	Molecular Function: nucleic acid binding (GO:0003676);;	--	[R]	General function prediction only	PPR repeat;; PPR repeat family;; Pentatricopeptide repeat domain;; PPR repeat;; Tetratricopeptide repeat	Pentatricopeptide repeat-containing protein At3g29230 GN=PCMP-E27 OS=Arabidopsis thaliana (Mouse-ear cress) PE=2 SV=1	PREDICTED: pentatricopeptide repeat-containing protein At3g29230-like [Fragaria vesca subsp. vesca]
c7963.graph_c0	--	--	--	K13096|3.1288e-20|pmum:103330493|SURP and G-patch domain-containing protein 1-like protein; K13096 splicing factor 4 (A)	--	--	--	--	PREDICTED: SURP and G-patch domain-containing protein 1-like protein isoform X2 [Prunus mume]
c28589.graph_c0	[RTKL]	--	Molecular Function: protein serine/threonine kinase activity (GO:0004674);; Molecular Function: ATP binding (GO:0005524);; Biological Process: protein phosphorylation (GO:0006468);;	--	[T]	Signal transduction mechanisms	Protein kinase domain;; Protein tyrosine kinase	Probable receptor-like protein kinase At1g80640 (Precursor) GN=At1g80640 OS=Arabidopsis thaliana (Mouse-ear cress) PE=2 SV=1	PREDICTED: probable receptor-like protein kinase At1g80640-like [Fragaria vesca subsp. vesca]
c37639.graph_c0	--	--	Molecular Function: hydrolase activity (GO:0016787);;	--	--	--	--	Subtilisin-like protease SBT3.3 {ECO:0000303|PubMed:16193095} (Precursor) OS=Arabidopsis thaliana (Mouse-ear cress) PE=2 SV=1	PREDICTED: subtilisin-like protease [Pyrus x bretschneideri]
c38788.graph_c0	[R]	General function prediction only	Molecular Function: nucleotide binding (GO:0000166);; Molecular Function: nucleic acid binding (GO:0003676);;	--	[R]	General function prediction only	RNA recognition motif. (a.k.a. RRM, RBD, or RNP domain);; RNA recognition motif (a.k.a. RRM, RBD, or RNP domain);; RNA recognition motif. (a.k.a. RRM, RBD, or RNP domain)	Glycine-rich RNA-binding protein 4, mitochondrial (Precursor) GN=At3g23830 OS=Arabidopsis thaliana (Mouse-ear cress) PE=2 SV=1	PREDICTED: nucleolin-like [Fragaria vesca subsp. vesca]
c14146.graph_c0	--	--	Molecular Function: nucleic acid binding (GO:0003676);; Molecular Function: zinc ion binding (GO:0008270);;	--	--	--	MuDR family transposase;; MULE transposase domain;; SWIM zinc finger	--	PREDICTED: uncharacterized protein LOC101313750 [Fragaria vesca subsp. vesca]
c37463.graph_c3	--	--	--	--	--	--	CCT motif;; B-box zinc finger	Zinc finger protein CONSTANS-LIKE 13 GN=COL13 OS=Arabidopsis thaliana (Mouse-ear cress) PE=2 SV=1	PREDICTED: zinc finger protein CONSTANS-LIKE 13-like [Fragaria vesca subsp. vesca]
c37907.graph_c1	[IQR]	--	Cellular Component: peroxisome (GO:0005777);; Cellular Component: plasma membrane (GO:0005886);; Molecular Function: 2,4-dienoyl-CoA reductase (NADPH) activity (GO:0008670);; Biological Process: oxidation-reduction process (GO:0055114);;	K13237|2.83326e-27|mdm:103435390|peroxisomal 2,4-dienoyl-CoA reductase-like; K13237 peroxisomal 2,4-dienoyl-CoA reductase [EC:1.3.1.34] (A)	[R]	General function prediction only	short chain dehydrogenase	Peroxisomal 2,4-dienoyl-CoA reductase GN=At3g12800 OS=Arabidopsis thaliana (Mouse-ear cress) PE=2 SV=1	PREDICTED: peroxisomal 2,4-dienoyl-CoA reductase-like [Malus domestica]
c31023.graph_c0	--	--	Molecular Function: ubiquitin-protein transferase activity (GO:0004842);; Biological Process: ubiquitin-dependent protein catabolic process (GO:0006511);; Biological Process: response to abscisic acid (GO:0009737);; Biological Process: posttranscriptional regulation of gene expression (GO:0010608);; Biological Process: negative regulation of gene expression (GO:0010629);; Biological Process: prot…	--	[R]	General function prediction only	--	F-box protein FBW2 GN=T3H13.1 OS=Arabidopsis thaliana (Mouse-ear cress) PE=1 SV=1	PREDICTED: F-box protein FBW2-like [Fragaria vesca subsp. vesca]
c29308.graph_c0	[L]	Replication, recombination and repair	Molecular Function: damaged DNA binding (GO:0003684);; Molecular Function: protein binding (GO:0005515);; Molecular Function: ATP binding (GO:0005524);; Cellular Component: nucleus (GO:0005634);; Biological Process: double-strand break repair (GO:0006302);; Biological Process: reciprocal meiotic recombination (GO:0007131);; Molecular Function: DNA-dependent ATPase activity (GO:0008094);; Biologic…	K10872|2.51334e-15|fve:101293482|meiotic recombination protein DMC1 homolog; K10872 meiotic recombination protein DMC1 (A)	[DL]	--	--	Meiotic recombination protein DMC1 homolog GN=F5N5.6 OS=Arabidopsis thaliana (Mouse-ear cress) PE=1 SV=2	hypothetical protein EUGRSUZ_F02361, partial [Eucalyptus grandis]
c62167.graph_c0	[KL]	--	--	--	--	--	Helicase conserved C-terminal domain	--	P-loop containing nucleoside triphosphate hydrolase protein [Fomitiporia mediterranea MF3/22]
c31481.graph_c0	[E]	Amino acid transport and metabolism	Biological Process: amino acid transmembrane transport (GO:0003333);; Molecular Function: amine transmembrane transporter activity (GO:0005275);; Cellular Component: plasma membrane (GO:0005886);; Biological Process: purine nucleobase transport (GO:0006863);; Cellular Component: chloroplast inner membrane (GO:0009706);;	K03834|1.22185e-119|fve:101298677|tyrosine-specific transport protein-like; K03834 tyrosine-specific transport protein (A)	--	--	Tryptophan/tyrosine permease family	--	hypothetical protein L484_022533 [Morus notabilis]
c48291.graph_c0	[L]	Replication, recombination and repair	Molecular Function: nucleic acid binding (GO:0003676);; Molecular Function: catalytic activity (GO:0003824);; Biological Process: DNA metabolic process (GO:0006259);; Biological Process: response to stimulus (GO:0050896);;	--	[R]	General function prediction only	Reverse transcriptase (RNA-dependent DNA polymerase)	RNA-directed DNA polymerase homolog OS=Oenothera berteroana (Bertero&apos;s evening primrose) PE=4 SV=1	PREDICTED: uncharacterized protein LOC101295505 [Fragaria vesca subsp. vesca]
c31347.graph_c0	--	--	--	--	--	--	Plant transposon protein	--	PREDICTED: uncharacterized protein LOC101297155 [Fragaria vesca subsp. vesca]
c45800.graph_c0	--	--	Molecular Function: kinase activity (GO:0016301);; Biological Process: cellular metabolic process (GO:0044237);;	--	--	--	LysM domain	LysM domain receptor-like kinase 4 (Precursor) GN=LYK4 OS=Arabidopsis thaliana (Mouse-ear cress) PE=1 SV=1	PREDICTED: protein LYK5-like [Fragaria vesca subsp. vesca]
c30869.graph_c0	[V]	Defense mechanisms	--	K03327|0|fve:101304178|MATE efflux family protein ALF5-like; K03327 multidrug resistance protein, MATE family (A)	[R]	General function prediction only	MatE	MATE efflux family protein ALF5 GN=MDB19.4 OS=Arabidopsis thaliana (Mouse-ear cress) PE=2 SV=1	PREDICTED: MATE efflux family protein ALF5-like [Fragaria vesca subsp. vesca]
c28452.graph_c0	--	--	--	--	--	--	FBD;; F-box domain	F-box/FBD/LRR-repeat protein At1g78750 GN=At1g78750 OS=Arabidopsis thaliana (Mouse-ear cress) PE=2 SV=1	PREDICTED: F-box/LRR-repeat protein At4g14103 isoform X1 [Prunus mume]
c23539.graph_c0	[L]	Replication, recombination and repair	--	--	--	--	Reverse transcriptase-like;; RNase H	Putative ribonuclease H protein At1g65750 GN=At1g65750 OS=Arabidopsis thaliana (Mouse-ear cress) PE=3 SV=1	PREDICTED: uncharacterized protein LOC101310144 [Fragaria vesca subsp. vesca]
c63138.graph_c0	--	--	--	--	[U]	Intracellular trafficking, secretion, and vesicular transport	Annexin	Annexin D3 GN=T6A23.4 OS=Arabidopsis thaliana (Mouse-ear cress) PE=2 SV=2	PREDICTED: annexin-like protein RJ4, partial [Prunus mume]
c36240.graph_c0	[RTKL]	--	Biological Process: activation of MAPK activity (GO:0000187);; Molecular Function: MAP kinase activity (GO:0004707);; Molecular Function: MAP kinase kinase activity (GO:0004708);; Molecular Function: ATP binding (GO:0005524);; Biological Process: defense response, incompatible interaction (GO:0009814);; Biological Process: induced systemic resistance, jasmonic acid mediated signaling pathway (GO:…	--	[T]	Signal transduction mechanisms	Protein kinase domain;; Protein tyrosine kinase	Mitogen-activated protein kinase kinase 3 GN=MKK3 OS=Arabidopsis thaliana (Mouse-ear cress) PE=1 SV=1	hypothetical protein PRUPE_ppa004289mg [Prunus persica]
c45546.graph_c0	--	--	Cellular Component: extracellular region (GO:0005576);; Biological Process: defense response to fungus (GO:0050832);;	--	--	--	Cupin	Antimicrobial peptide 2d (Precursor; Fragment) OS=Macadamia integrifolia (Macadamia nut) PE=1 SV=1	vicilin-like antimicrobial peptides 2-2 precursor [Sesamum indicum]
c20840.graph_c0	--	--	Cellular Component: plastid chromosome (GO:0009508);;	--	--	--	--	--	PREDICTED: uncharacterized protein LOC101305888 [Fragaria vesca subsp. vesca]
c25223.graph_c0	--	--	--	--	--	--	--	--	PREDICTED: early nodulin-55-2-like [Cucumis sativus]
c33562.graph_c0	--	--	--	--	--	--	--	--	PREDICTED: uncharacterized protein LOC101294976 [Fragaria vesca subsp. vesca]
c9145.graph_c0	--	--	Biological Process: lipid transport (GO:0006869);; Molecular Function: lipid binding (GO:0008289);;	--	--	--	Probable lipid transfer;; Protease inhibitor/seed storage/LTP family	Non-specific lipid-transfer protein-like protein At5g64080 (Precursor) GN=At5g64080 OS=Arabidopsis thaliana (Mouse-ear cress) PE=1 SV=1	PREDICTED: non-specific lipid-transfer protein-like protein At5g64080-like [Fragaria vesca subsp. vesca]
c24054.graph_c0	--	--	--	--	--	--	PHD-finger	Methyl-CpG-binding domain-containing protein 9 GN=MBD9 OS=Arabidopsis thaliana (Mouse-ear cress) PE=2 SV=1	PREDICTED: uncharacterized protein LOC103319748 [Prunus mume]
c26495.graph_c0	--	--	Cellular Component: membrane (GO:0016020);;	--	--	--	EamA-like transporter family;; Eukaryotic protein of unknown function (DUF914);; Magnesium transporter NIPA	WAT1-related protein At2g37460 GN=At2g37460 OS=Arabidopsis thaliana (Mouse-ear cress) PE=2 SV=1	PREDICTED: auxin-induced protein 5NG4-like [Fragaria vesca subsp. vesca]
c39736.graph_c0	--	--	--	--	--	--	--	--	PREDICTED: uncharacterized protein LOC103323791 [Prunus mume]
c32542.graph_c0	[I]	Lipid transport and metabolism	--	K00655|0|fve:101314979|1-acyl-sn-glycerol-3-phosphate acyltransferase 1, chloroplastic-like; K00655 1-acyl-sn-glycerol-3-phosphate acyltransferase [EC:2.3.1.51] (A)	[I]	Lipid transport and metabolism	Acyltransferase	1-acyl-sn-glycerol-3-phosphate acyltransferase 1, chloroplastic (Precursor) GN=LPAT1 OS=Brassica napus (Rape) PE=2 SV=1	PREDICTED: 1-acyl-sn-glycerol-3-phosphate acyltransferase 1, chloroplastic-like [Fragaria vesca subsp. vesca]
c3125.graph_c0	--	--	--	K17279|1.45365e-30|fve:101312896|uncharacterized protein LOC101312896; K17279 receptor expression-enhancing protein 5/6 (A)	[R]	General function prediction only	Reverse transcriptase (RNA-dependent DNA polymerase)	--	PREDICTED: uncharacterized protein LOC101312896 [Fragaria vesca subsp. vesca]
c52544.graph_c0	--	--	--	--	--	--	--	--	PREDICTED: gibberellin 3-beta-dioxygenase 3-like [Fragaria vesca subsp. vesca]
c32181.graph_c0	[Q]	Secondary metabolites biosynthesis, transport and catabolism	--	--	[QI]	--	Cytochrome P450	Cytochrome P450 714C2 GN=OsJ_35025 OS=Oryza sativa subsp. japonica (Rice) PE=2 SV=1	PREDICTED: cytochrome P450 734A1-like [Fragaria vesca subsp. vesca]
c34302.graph_c0	[OC]	--	Cellular Component: nucleus (GO:0005634);; Cellular Component: cytosol (GO:0005829);; Cellular Component: plasma membrane (GO:0005886);; Biological Process: glycerol ether metabolic process (GO:0006662);; Biological Process: cell communication (GO:0007154);; Molecular Function: electron carrier activity (GO:0009055);; Cellular Component: plastid (GO:0009536);; Molecular Function: protein disulfid…	K03671|1.38682e-72|fve:101301882|thioredoxin H9-like isoform 1; K03671 thioredoxin 1 (A)	[O]	Posttranslational modification, protein turnover, chaperones	Thioredoxin;; Thioredoxin-like domain;; Thioredoxin-like;; Redoxin	Thioredoxin H9 GN=F17O14.18 OS=Arabidopsis thaliana (Mouse-ear cress) PE=1 SV=1	PREDICTED: thioredoxin H9-like isoform 2 [Fragaria vesca subsp. vesca]
c36705.graph_c0	--	--	--	--	--	--	--	--	PREDICTED: putative F-box/kelch-repeat protein At3g17540 [Malus domestica]
c41964.graph_c0	--	--	--	--	--	--	FAR1 DNA-binding domain	--	PREDICTED: protein FAR1-RELATED SEQUENCE 5-like [Citrus sinensis]
c27467.graph_c0	--	--	Biological Process: metabolic process (GO:0008152);; Molecular Function: transferase activity, transferring hexosyl groups (GO:0016758);;	--	[GC]	--	UDP-glucoronosyl and UDP-glucosyl transferase	UDP-glycosyltransferase 87A2 GN=UGT87A2 OS=Arabidopsis thaliana (Mouse-ear cress) PE=1 SV=1	PREDICTED: UDP-glycosyltransferase 87A1-like [Fragaria vesca subsp. vesca]
c26155.graph_c0	--	--	--	--	--	--	Late embryogenesis abundant protein	--	PREDICTED: uncharacterized protein LOC101294785 [Fragaria vesca subsp. vesca]
c28987.graph_c0	--	--	Molecular Function: ATP binding (GO:0005524);; Cellular Component: nucleus (GO:0005634);; Biological Process: regulation of transcription, DNA-templated (GO:0006355);; Molecular Function: hydrolase activity, acting on acid anhydrides, in phosphorus-containing anhydrides (GO:0016818);;	--	--	--	QLQ	Growth-regulating factor 5 GN=OSJNBa0019F11.24 OS=Oryza sativa subsp. japonica (Rice) PE=2 SV=1	PREDICTED: growth-regulating factor 5-like [Fragaria vesca subsp. vesca]
c21614.graph_c0	[R]	General function prediction only	Molecular Function: acid phosphatase activity (GO:0003993);; Molecular Function: protein serine/threonine phosphatase activity (GO:0004722);;	--	[R]	General function prediction only	Calcineurin-like phosphoesterase	Probable inactive purple acid phosphatase 28 (Precursor) GN=PAP28 OS=Arabidopsis thaliana (Mouse-ear cress) PE=2 SV=1	PREDICTED: probable inactive purple acid phosphatase 28-like [Fragaria vesca subsp. vesca]
c30290.graph_c0	--	--	Molecular Function: chromatin binding (GO:0003682);; Molecular Function: sequence-specific DNA binding transcription factor activity (GO:0003700);; Cellular Component: nucleus (GO:0005634);; Biological Process: regulation of transcription, DNA-templated (GO:0006355);; Molecular Function: sequence-specific DNA binding (GO:0043565);;	--	[K]	Transcription	Myb/SANT-like DNA-binding domain	Trihelix transcription factor GT-3a GN=T10O8.90 OS=Arabidopsis thaliana (Mouse-ear cress) PE=1 SV=1	PREDICTED: trihelix transcription factor GT-3b-like [Fragaria vesca subsp. vesca]
c35533.graph_c0	[Q]	Secondary metabolites biosynthesis, transport and catabolism	Molecular Function: monooxygenase activity (GO:0004497);; Molecular Function: iron ion binding (GO:0005506);; Molecular Function: electron carrier activity (GO:0009055);; Molecular Function: oxidoreductase activity, acting on paired donors, with incorporation or reduction of molecular oxygen (GO:0016705);; Molecular Function: heme binding (GO:0020037);; Biological Process: oxidation-reduction pro…	--	[QI]	--	Cytochrome P450;; Xylanase inhibitor N-terminal;; Eukaryotic aspartyl protease;; Xylanase inhibitor C-terminal	Cytochrome P450 714A1 GN=F6A4.120 OS=Arabidopsis thaliana (Mouse-ear cress) PE=2 SV=1	PREDICTED: cytochrome P450 734A1-like [Fragaria vesca subsp. vesca]
c37437.graph_c0	--	--	--	--	--	--	Enoyl-CoA hydratase/isomerase family	--	hypothetical protein PRUPE_ppa005143mg [Prunus persica]
c18840.graph_c0	--	--	--	--	[S]	Function unknown	Ras-induced vulval development antagonist	--	PREDICTED: uncharacterized protein LOC101306619 [Fragaria vesca subsp. vesca]
c45121.graph_c0	--	--	--	--	--	--	--	--	PREDICTED: uncharacterized protein LOC103703734 [Phoenix dactylifera]
c31872.graph_c1	[O]	Posttranslational modification, protein turnover, chaperones	Molecular Function: ATP binding (GO:0005524);; Biological Process: protein folding (GO:0006457);; Biological Process: response to heat (GO:0009408);; Cellular Component: chloroplast thylakoid membrane (GO:0009535);; Cellular Component: chloroplast envelope (GO:0009941);; Biological Process: thylakoid membrane organization (GO:0010027);; Biological Process: carotenoid biosynthetic process (GO:0016…	K03686|0|fve:101292433|chaperone protein DnaJ-like; K03686 molecular chaperone DnaJ (A)	[O]	Posttranslational modification, protein turnover, chaperones	DnaJ C terminal domain;; DnaJ domain;; DnaJ central domain	Chaperone protein dnaJ 1, mitochondrial (Precursor) GN=ATJ1 OS=Arabidopsis thaliana (Mouse-ear cress) PE=2 SV=2	PREDICTED: chaperone protein DnaJ-like [Fragaria vesca subsp. vesca]
c31783.graph_c0	[E]	Amino acid transport and metabolism	Molecular Function: asparaginase activity (GO:0004067);; Cellular Component: cytosol (GO:0005829);; Biological Process: glycoprotein catabolic process (GO:0006516);;	K13051|0|fve:101304575|isoaspartyl peptidase/L-asparaginase-like; K13051 beta-aspartyl-peptidase (threonine type) [EC:3.4.19.5] (A)	[E]	Amino acid transport and metabolism	Asparaginase	Isoaspartyl peptidase/L-asparaginase subunit beta (Precursor) OS=Lupinus angustifolius (Narrow-leaved blue lupine) PE=2 SV=1	PREDICTED: isoaspartyl peptidase/L-asparaginase-like [Fragaria vesca subsp. vesca]
c36687.graph_c0	--	--	--	--	[R]	General function prediction only	gag-polypeptide of LTR copia-type	Uncharacterized mitochondrial protein AtMg00810 GN=AtMg00810 OS=Arabidopsis thaliana (Mouse-ear cress) PE=4 SV=1	PREDICTED: uncharacterized protein LOC101292509 [Fragaria vesca subsp. vesca]
c29951.graph_c0	--	--	Biological Process: autophagy (GO:0006914);;	--	--	--	--	--	hypothetical protein PRUPE_ppa012527mg [Prunus persica]
c49581.graph_c0	--	--	--	--	--	--	RWP-RK domain	--	hypothetical protein F775_07483 [Aegilops tauschii]
c34419.graph_c0	[R]	General function prediction only	Cellular Component: mitochondrion (GO:0005739);; Molecular Function: adenyl nucleotide binding (GO:0030554);;	K16302|0|fve:101293188|DUF21 domain-containing protein At4g14230-like; K16302 metal transporter CNNM (A)	[S]	Function unknown	Domain of unknown function DUF21;; CBS domain	DUF21 domain-containing protein At4g14240 OS=Arabidopsis thaliana (Mouse-ear cress) PE=1 SV=1	PREDICTED: DUF21 domain-containing protein At4g14230-like [Fragaria vesca subsp. vesca]
c31155.graph_c0	[LKJ]	--	Molecular Function: nucleic acid binding (GO:0003676);; Molecular Function: ATP binding (GO:0005524);; Molecular Function: ATP-dependent helicase activity (GO:0008026);; Biological Process: pyrimidine ribonucleotide biosynthetic process (GO:0009220);;	K14779|0|fve:101303251|DEAD-box ATP-dependent RNA helicase 57-like; K14779 ATP-dependent RNA helicase DDX52/ROK1 [EC:3.6.4.13] (A)	[A]	RNA processing and modification	DEAD/DEAH box helicase;; Helicase conserved C-terminal domain;; Type III restriction enzyme, res subunit	DEAD-box ATP-dependent RNA helicase 57 GN=RH57 OS=Arabidopsis thaliana (Mouse-ear cress) PE=2 SV=1	PREDICTED: DEAD-box ATP-dependent RNA helicase 57-like [Fragaria vesca subsp. vesca]
c36023.graph_c0	--	--	Molecular Function: nucleotide binding (GO:0000166);; Molecular Function: nucleic acid binding (GO:0003676);; Biological Process: DNA repair (GO:0006281);; Molecular Function: zinc ion binding (GO:0008270);; Cellular Component: Cul4-RING E3 ubiquitin ligase complex (GO:0080008);;	K10140|0|fve:101313874|protein DAMAGED DNA-BINDING 2-like; K10140 DNA damage-binding protein 2 (A)	[S]	Function unknown	WD domain, G-beta repeat	Protein DAMAGED DNA-BINDING 2 GN=DDB2 OS=Arabidopsis thaliana (Mouse-ear cress) PE=1 SV=1	PREDICTED: protein DAMAGED DNA-BINDING 2-like [Fragaria vesca subsp. vesca]
c11422.graph_c0	[R]	General function prediction only	Biological Process: rRNA processing (GO:0006364);; Cellular Component: chloroplast (GO:0009507);; Biological Process: chloroplast organization (GO:0009658);; Biological Process: mRNA modification (GO:0016556);; Biological Process: tRNA 3'-end processing (GO:0042780);; Molecular Function: 3'-tRNA processing endoribonuclease activity (GO:0042781);;	K00784|0|fve:101294282|ribonuclease Z, chloroplastic-like; K00784 ribonuclease Z [EC:3.1.26.11] (A)	--	--	Beta-lactamase superfamily domain	Ribonuclease Z, chloroplastic (Precursor) GN=CPZ OS=Arabidopsis thaliana (Mouse-ear cress) PE=2 SV=1	PREDICTED: ribonuclease Z, chloroplastic-like [Fragaria vesca subsp. vesca]
c21205.graph_c0	--	--	--	--	--	--	--	--	PREDICTED: F-box/FBD/LRR-repeat protein At1g13570-like [Malus domestica]
c35804.graph_c0	[J]	Translation, ribosomal structure and biogenesis	Molecular Function: ATP binding (GO:0005524);; Cellular Component: chloroplast (GO:0009507);; Molecular Function: nucleoside-triphosphatase activity (GO:0017111);;	--	--	--	Plant protein of unknown function (DUF825);; Plant protein of unknown function (DUF825);; Plant protein of unknown function (DUF825);; Ribosomal Proteins L2, C-terminal domain;; Ribosomal Proteins L2, RNA binding domain;; Ribosomal protein L23	Protein Ycf2 {ECO:0000255|HAMAP-Rule:MF_01330} OS=Gossypium hirsutum (Upland cotton) PE=3 SV=1	Ycf2 (chloroplast) [Rosa odorata var. gigantea]
c59089.graph_c0	--	--	Molecular Function: monooxygenase activity (GO:0004497);; Molecular Function: iron ion binding (GO:0005506);; Molecular Function: electron carrier activity (GO:0009055);; Molecular Function: oxidoreductase activity, acting on paired donors, with incorporation or reduction of molecular oxygen (GO:0016705);; Molecular Function: heme binding (GO:0020037);; Biological Process: oxidation-reduction pro…	--	[QI]	--	--	Cytochrome P450 716B2 GN=CYP716B2 OS=Picea sitchensis (Sitka spruce) PE=2 SV=1	PREDICTED: cytochrome P450 716B1-like [Pyrus x bretschneideri]
c19671.graph_c0	--	--	--	--	--	--	--	--	PREDICTED: uncharacterized protein LOC103930267 [Pyrus x bretschneideri]
c62933.graph_c0	--	--	Molecular Function: nucleic acid binding (GO:0003676);; Molecular Function: zinc ion binding (GO:0008270);; Biological Process: DNA integration (GO:0015074);;	--	[R]	General function prediction only	--	Endonuclease OS=Nicotiana tabacum (Common tobacco) PE=2 SV=1	hypothetical protein VITISV_004318 [Vitis vinifera]
c36154.graph_c0	[RTKL]	--	Molecular Function: G-protein coupled GABA receptor activity (GO:0004965);; Molecular Function: ionotropic glutamate receptor activity (GO:0004970);; Molecular Function: intracellular ligand-gated ion channel activity (GO:0005217);; Molecular Function: extracellular-glutamate-gated ion channel activity (GO:0005234);; Biological Process: ion transport (GO:0006811);; Biological Process: cellular ca…	K05387|0|fve:101296031|glutamate receptor 3.3-like; K05387 glutamate receptor, ionotropic, plant (A)	[PET]	--	Receptor family ligand binding region;; Ligand-gated ion channel;; Bacterial extracellular solute-binding proteins, family 3;; Periplasmic binding protein;; Protein kinase domain;; Protein tyrosine kinase;; Ribonuclease 2-5A;; Protein kinase domain	Glutamate receptor 3.3 (Precursor) GN=GLR3.3 OS=Arabidopsis thaliana (Mouse-ear cress) PE=2 SV=1	PREDICTED: glutamate receptor 3.3-like [Fragaria vesca subsp. vesca]
c33079.graph_c0	--	--	--	K07195|5.34057e-102|fve:101313337|exocyst complex component 7-like; K07195 exocyst complex component 7 (A)	[U]	Intracellular trafficking, secretion, and vesicular transport	--	Exocyst complex component EXO70A1 GN=EXO70A1 OS=Arabidopsis thaliana (Mouse-ear cress) PE=1 SV=1	PREDICTED: exocyst complex component 7-like [Fragaria vesca subsp. vesca]
c27434.graph_c0	--	--	--	K15199|0|fve:101308114|uncharacterized protein LOC101308114; K15199 general transcription factor 3C polypeptide 1 (A)	--	--	B-block binding subunit of TFIIIC;; Reverse transcriptase-like	--	PREDICTED: uncharacterized protein LOC101308114 [Fragaria vesca subsp. vesca]
c27312.graph_c0	--	--	--	--	--	--	--	--	PREDICTED: uncharacterized protein LOC101300888 isoform 1 [Fragaria vesca subsp. vesca]
c40184.graph_c0	[P]	Inorganic ion transport and metabolism	Molecular Function: transporter activity (GO:0005215);; Biological Process: sodium ion transport (GO:0006814);; Cellular Component: integral component of membrane (GO:0016021);; Biological Process: transmembrane transport (GO:0055085);;	K14445|1.19413e-56|fve:101311554|tonoplast dicarboxylate transporter-like; K14445 solute carrier family 13 (sodium-dependent dicarboxylate transporter), member 2/3/5 (A)	[P]	Inorganic ion transport and metabolism	Sodium:sulfate symporter transmembrane region	Tonoplast dicarboxylate transporter GN=MNJ7.15 OS=Arabidopsis thaliana (Mouse-ear cress) PE=2 SV=2	PREDICTED: tonoplast dicarboxylate transporter-like [Fragaria vesca subsp. vesca]
c28187.graph_c0	--	--	--	--	--	--	--	--	PREDICTED: uncharacterized protein LOC101311909 [Fragaria vesca subsp. vesca]
c33736.graph_c0	[Q]	Secondary metabolites biosynthesis, transport and catabolism	--	--	[Q]	Secondary metabolites biosynthesis, transport and catabolism	Cytochrome P450;; Cytochrome P450	Premnaspirodiene oxygenase GN=CYP71D55 OS=Hyoscyamus muticus (Egyptian henbane) PE=1 SV=1	PREDICTED: premnaspirodiene oxygenase-like [Prunus mume]
c42254.graph_c0	--	--	Biological Process: negative regulation of transcription, DNA-templated (GO:0045892);;	--	--	--	Transcriptional repressor, ovate	Transcription repressor OFP14 GN=OFP14 OS=Arabidopsis thaliana (Mouse-ear cress) PE=1 SV=1	PREDICTED: uncharacterized protein LOC101295357 [Fragaria vesca subsp. vesca]
c43502.graph_c0	--	--	--	K11279|6.93084e-89|fve:101300271|putative nucleosome assembly protein C364.06-like; K11279 nucleosome assembly protein 1-like 1 (A)	[BD]	--	Nucleosome assembly protein (NAP)	Nucleosome assembly protein 1;3 GN=NAP1;3 OS=Oryza sativa subsp. indica (Rice) PE=1 SV=2	PREDICTED: putative nucleosome assembly protein C364.06-like [Fragaria vesca subsp. vesca]
c39399.graph_c0	[T]	Signal transduction mechanisms	Molecular Function: phosphoprotein phosphatase activity (GO:0004721);; Biological Process: rRNA processing (GO:0006364);; Cellular Component: chloroplast stroma (GO:0009570);; Biological Process: thylakoid membrane organization (GO:0010027);; Biological Process: regulation of proton transport (GO:0010155);; Biological Process: photosystem II assembly (GO:0010207);; Biological Process: peptidyl-th…	K17508|3.7054e-162|pmum:103331791|probable protein phosphatase 2C 26; K17508 protein phosphatase 2C homolog 7 [EC:3.1.3.16] (A)	[T]	Signal transduction mechanisms	Protein phosphatase 2C;; Stage II sporulation protein E (SpoIIE);; Protein phosphatase 2C	Probable protein phosphatase 2C 26 GN=At2g30170 OS=Arabidopsis thaliana (Mouse-ear cress) PE=2 SV=2	PREDICTED: probable protein phosphatase 2C 26 [Prunus mume]
c38360.graph_c0	[F]	Nucleotide transport and metabolism	Molecular Function: phosphoribosylformylglycinamidine synthase activity (GO:0004642);; Biological Process: 'de novo' IMP biosynthetic process (GO:0006189);;	K01952|0|fve:101292510|probable phosphoribosylformylglycinamidine synthase, chloroplastic/mitochondrial-like; K01952 phosphoribosylformylglycinamidine synthase [EC:6.3.5.3] (A)	[F]	Nucleotide transport and metabolism	CobB/CobQ-like glutamine amidotransferase domain;; AIR synthase related protein, C-terminal domain;; AIR synthase related protein, N-terminal domain	Probable phosphoribosylformylglycinamidine synthase, chloroplastic/mitochondrial (Precursor) GN=At1g74260 OS=Arabidopsis thaliana (Mouse-ear cress) PE=2 SV=3	PREDICTED: probable phosphoribosylformylglycinamidine synthase, chloroplastic/mitochondrial-like [Fragaria vesca subsp. vesca]
c59967.graph_c0	--	--	--	--	[O]	Posttranslational modification, protein turnover, chaperones	Zinc finger, C3HC4 type (RING finger)	Probable BOI-related E3 ubiquitin-protein ligase 3 GN=BRG3 OS=Arabidopsis thaliana (Mouse-ear cress) PE=1 SV=1	PREDICTED: probable BOI-related E3 ubiquitin-protein ligase 3 [Musa acuminata subsp. malaccensis]
c23863.graph_c0	--	--	--	--	[R]	General function prediction only	--	Pentatricopeptide repeat-containing protein At3g24000, mitochondrial (Precursor) GN=PCMP-H87 OS=Arabidopsis thaliana (Mouse-ear cress) PE=3 SV=1	PREDICTED: pentatricopeptide repeat-containing protein At3g24000, mitochondrial-like [Prunus mume]
c19111.graph_c1	--	--	Molecular Function: chitinase activity (GO:0004568);; Biological Process: carbohydrate metabolic process (GO:0005975);; Biological Process: chitin catabolic process (GO:0006032);; Biological Process: cell wall macromolecule catabolic process (GO:0016998);;	--	[R]	General function prediction only	Chitinase class I	Chitinase-like protein 2 (Precursor) GN=CTL2 OS=Arabidopsis thaliana (Mouse-ear cress) PE=2 SV=1	PREDICTED: chitinase-like protein 2-like [Fragaria vesca subsp. vesca]
c37958.graph_c0	--	--	--	--	[R]	General function prediction only	PPR repeat family;; PPR repeat;; PPR repeat;; Pentatricopeptide repeat domain	Pentatricopeptide repeat-containing protein At4g18520 GN=PCMP-A2 OS=Arabidopsis thaliana (Mouse-ear cress) PE=2 SV=1	PREDICTED: pentatricopeptide repeat-containing protein At4g18520-like [Fragaria vesca subsp. vesca]
c25151.graph_c0	[U]	Intracellular trafficking, secretion, and vesicular transport	Biological Process: response to cold (GO:0009409);; Biological Process: response to water deprivation (GO:0009414);; Biological Process: response to abscisic acid (GO:0009737);; Biological Process: hyperosmotic salinity response (GO:0042538);;	K17279|2.58116e-107|fve:101310898|HVA22-like protein a-like; K17279 receptor expression-enhancing protein 5/6 (A)	[U]	Intracellular trafficking, secretion, and vesicular transport	TB2/DP1, HVA22 family	HVA22-like protein a GN=HVA22A OS=Arabidopsis thaliana (Mouse-ear cress) PE=2 SV=1	PREDICTED: HVA22-like protein a-like [Fragaria vesca subsp. vesca]
c2912.graph_c0	--	--	--	--	--	--	--	--	PREDICTED: putative ribonuclease H protein At1g65750-like [Fragaria vesca subsp. vesca]
c46642.graph_c0	--	--	--	--	[R]	General function prediction only	--	Uncharacterized mitochondrial protein AtMg00310 GN=AtMg00310 OS=Arabidopsis thaliana (Mouse-ear cress) PE=4 SV=1	PREDICTED: uncharacterized mitochondrial protein AtMg00310-like [Fragaria vesca subsp. vesca]
c37053.graph_c0	[J]	Translation, ribosomal structure and biogenesis	Molecular Function: NAD+ kinase activity (GO:0003951);; Molecular Function: diacylglycerol kinase activity (GO:0004143);; Cellular Component: plasma membrane (GO:0005886);; Biological Process: protein glycosylation (GO:0006486);; Biological Process: protein kinase C-activating G-protein coupled receptor signaling pathway (GO:0007205);; Biological Process: gravitropism (GO:0009630);; Biological Pr…	--	[IT]	--	Ribosomal protein S27a	Sphingoid long-chain bases kinase 1 GN=LCBK1 OS=Arabidopsis thaliana (Mouse-ear cress) PE=1 SV=1	PREDICTED: sphingoid long-chain bases kinase 1-like [Fragaria vesca subsp. vesca]
c19776.graph_c0	--	--	--	--	--	--	--	--	PREDICTED: uncharacterized protein LOC101296759 [Fragaria vesca subsp. vesca]
c13010.graph_c0	[R]	General function prediction only	Molecular Function: zinc ion binding (GO:0008270);; Molecular Function: 2-alkenal reductase [NAD(P)] activity (GO:0032440);; Biological Process: oxidation-reduction process (GO:0055114);;	K18932|2.58784e-166|fve:101294186|probable S-acyltransferase At3g09320-like; K18932 palmitoyltransferase [EC:2.3.1.225] (A)	[R]	General function prediction only	DHHC palmitoyltransferase	Probable protein S-acyltransferase 16 GN=PAT16 OS=Arabidopsis thaliana (Mouse-ear cress) PE=2 SV=1	PREDICTED: probable S-acyltransferase At3g09320-like [Fragaria vesca subsp. vesca]
c39867.graph_c0	--	--	--	--	[K]	Transcription	Myb/SANT-like DNA-binding domain	Trihelix transcription factor GT-2 GN=GT-2 OS=Arabidopsis thaliana (Mouse-ear cress) PE=2 SV=1	PREDICTED: trihelix transcription factor GT-2-like [Fragaria vesca subsp. vesca]
c29497.graph_c0	--	--	--	--	--	--	--	--	PREDICTED: glucuronoxylan 4-O-methyltransferase 1 [Malus domestica]
c39623.graph_c0	[C]	Energy production and conversion	Molecular Function: phosphoenolpyruvate carboxykinase (ATP) activity (GO:0004612);; Molecular Function: ATP binding (GO:0005524);; Biological Process: gluconeogenesis (GO:0006094);; Molecular Function: kinase activity (GO:0016301);; Biological Process: phosphorylation (GO:0016310);;	K01610|5.07709e-64|cit:102629129|phosphoenolpyruvate carboxykinase [ATP]-like; K01610 phosphoenolpyruvate carboxykinase (ATP) [EC:4.1.1.49] (A)	--	--	Phosphoenolpyruvate carboxykinase	Phosphoenolpyruvate carboxykinase [ATP] GN=PCKA OS=Arabidopsis thaliana (Mouse-ear cress) PE=1 SV=1	hypothetical protein CISIN_1g0064861mg, partial [Citrus sinensis]
c23269.graph_c0	--	--	--	--	--	--	NB-ARC domain	--	PREDICTED: TMV resistance protein N-like [Fragaria vesca subsp. vesca]
c40381.graph_c0	--	--	--	K03178|2.84469e-13|fve:101313589|ubiquitin-activating enzyme E1 2-like; K03178 ubiquitin-activating enzyme E1 [EC:6.3.2.19] (A)	--	--	--	--	PREDICTED: ubiquitin-activating enzyme E1 2-like [Fragaria vesca subsp. vesca]
c19652.graph_c0	[R]	General function prediction only	Molecular Function: acid phosphatase activity (GO:0003993);; Molecular Function: metal ion binding (GO:0046872);;	--	[G]	Carbohydrate transport and metabolism	Calcineurin-like phosphoesterase;; Iron/zinc purple acid phosphatase-like protein C	Purple acid phosphatase 22 (Precursor) GN=F3C22.220 OS=Arabidopsis thaliana (Mouse-ear cress) PE=2 SV=1	PREDICTED: purple acid phosphatase 22-like [Fragaria vesca subsp. vesca]
c20063.graph_c0	--	--	Molecular Function: DNA binding (GO:0003677);; Molecular Function: chromatin binding (GO:0003682);;	--	--	--	MYB-CC type transfactor, LHEQLE motif;; Myb-like DNA-binding domain	Protein PHR1-LIKE 1 GN=PHL1 OS=Arabidopsis thaliana (Mouse-ear cress) PE=1 SV=1	putative MYB transcription factor [Rosa hybrid cultivar]
c56635.graph_c0	[E]	Amino acid transport and metabolism	Biological Process: amino acid transmembrane transport (GO:0003333);; Molecular Function: amino acid transmembrane transporter activity (GO:0015171);; Cellular Component: integral component of membrane (GO:0016021);;	--	[E]	Amino acid transport and metabolism	Amino acid permease	Amino-acid permease BAT1 homolog GN=OsJ_02547 OS=Oryza sativa subsp. japonica (Rice) PE=2 SV=1	PREDICTED: amino-acid permease BAT1 homolog [Fragaria vesca subsp. vesca]
c478.graph_c0	--	--	--	--	--	--	--	WAT1-related protein At2g39510 GN=At2g39510 OS=Arabidopsis thaliana (Mouse-ear cress) PE=2 SV=1	PREDICTED: WAT1-related protein At2g39510 [Pyrus x bretschneideri]
c28637.graph_c1	--	--	--	K01194|2.22341e-13|fve:101310320|probable trehalase-like; K01194 alpha,alpha-trehalase [EC:3.2.1.28] (A)	[G]	Carbohydrate transport and metabolism	--	Probable trehalase GN=OSJNBb0018B10.19 OS=Oryza sativa subsp. japonica (Rice) PE=2 SV=1	PREDICTED: probable trehalase-like [Fragaria vesca subsp. vesca]
c44265.graph_c0	--	--	--	--	--	--	Protein of unknown function DUF260	LOB domain-containing protein 19 GN=F4L23.8 OS=Arabidopsis thaliana (Mouse-ear cress) PE=2 SV=1	PREDICTED: LOB domain-containing protein 31-like [Fragaria vesca subsp. vesca]
c38855.graph_c0	--	--	Biological Process: fatty acid biosynthetic process (GO:0006633);; Cellular Component: chloroplast (GO:0009507);; Molecular Function: acyl-[acyl-carrier-protein] desaturase activity (GO:0045300);; Molecular Function: transition metal ion binding (GO:0046914);; Biological Process: oxidation-reduction process (GO:0055114);;	K03921|0|fve:101300411|acyl-[acyl-carrier-protein] desaturase, chloroplastic-like; K03921 acyl-[acyl-carrier-protein] desaturase [EC:1.14.19.2] (A)	--	--	Fatty acid desaturase	Acyl-[acyl-carrier-protein] desaturase, chloroplastic (Precursor) OS=Ricinus communis (Castor bean) PE=1 SV=1	PREDICTED: acyl-[acyl-carrier-protein] desaturase, chloroplastic-like [Fragaria vesca subsp. vesca]
c9407.graph_c0	--	--	Cellular Component: vacuolar membrane (GO:0005774);; Cellular Component: plasma membrane (GO:0005886);; Biological Process: viral replication complex formation and maintenance (GO:0046786);;	--	--	--	Protein of unknown function (DUF1084)	Tobamovirus multiplication protein 1 GN=TOM1 OS=Nicotiana tabacum (Common tobacco) PE=1 SV=1	PREDICTED: uncharacterized protein LOC101313870 [Fragaria vesca subsp. vesca]
c22785.graph_c0	--	--	Molecular Function: nucleotide binding (GO:0000166);; Molecular Function: DNA binding (GO:0003677);; Biological Process: DNA replication (GO:0006260);; Biological Process: regulation of transcription, DNA-templated (GO:0006355);; Biological Process: cellular protein modification process (GO:0006464);; Biological Process: cell cycle (GO:0007049);; Biological Process: multicellular organismal devel…	K10638|3.10198e-62|rcu:RCOM_1438390|zinc finger protein, putative; K10638 E3 ubiquitin-protein ligase UHRF1 [EC:6.3.2.19] (A)	--	--	Zinc finger, C3HC4 type (RING finger);; Ring finger domain;; RING-type zinc-finger;; Zinc finger, C3HC4 type (RING finger)	E3 ubiquitin-protein ligase ORTHRUS 3 GN=F12K22.15 OS=Arabidopsis thaliana (Mouse-ear cress) PE=3 SV=2	zinc finger protein, putative [Ricinus communis]
c9462.graph_c0	--	--	--	--	--	--	--	--	PREDICTED: uncharacterized protein LOC101306179 [Fragaria vesca subsp. vesca]
c43813.graph_c0	--	--	--	--	--	--	--	--	PREDICTED: uncharacterized protein LOC101291990 [Fragaria vesca subsp. vesca]
c19688.graph_c0	[H]	Coenzyme transport and metabolism	Molecular Function: uroporphyrinogen decarboxylase activity (GO:0004853);; Biological Process: protoporphyrinogen IX biosynthetic process (GO:0006782);;	K01599|0|fve:101298098|uroporphyrinogen decarboxylase 1, chloroplastic-like; K01599 uroporphyrinogen decarboxylase [EC:4.1.1.37] (A)	[H]	Coenzyme transport and metabolism	Uroporphyrinogen decarboxylase (URO-D)	Uroporphyrinogen decarboxylase 1, chloroplastic (Precursor) GN=HEME1 OS=Arabidopsis thaliana (Mouse-ear cress) PE=2 SV=2	PREDICTED: uroporphyrinogen decarboxylase 1, chloroplastic-like [Fragaria vesca subsp. vesca]
c28405.graph_c0	--	--	Molecular Function: endopeptidase activity (GO:0004175);; Cellular Component: nucleus (GO:0005634);; Cellular Component: integral component of plasma membrane (GO:0005887);; Biological Process: regulation of DNA replication (GO:0006275);; Biological Process: DNA methylation (GO:0006306);; Biological Process: chromatin silencing (GO:0006342);; Biological Process: cell-cell signaling (GO:0007267);;…	K04505|4.57584e-173|fve:101311895|presenilin-like protein At1g08700-like isoform 1; K04505 presenilin 1 [EC:3.4.23.-] (A)	[T]	Signal transduction mechanisms	Presenilin	Presenilin-like protein At1g08700 GN=At1g08700 OS=Arabidopsis thaliana (Mouse-ear cress) PE=1 SV=1	PREDICTED: presenilin-like protein At1g08700-like isoform 1 [Fragaria vesca subsp. vesca]
c52958.graph_c0	--	--	Cellular Component: mitochondrion (GO:0005739);; Biological Process: mitochondrial mRNA modification (GO:0080156);;	--	[R]	General function prediction only	PPR repeat;; PPR repeat family;; PPR repeat;; Pentatricopeptide repeat domain;; Tetratricopeptide repeat;; Tetratricopeptide repeat	Pentatricopeptide repeat-containing protein At2g20540 GN=PCMP-E78 OS=Arabidopsis thaliana (Mouse-ear cress) PE=2 SV=1	PREDICTED: pentatricopeptide repeat-containing protein At2g20540-like [Fragaria vesca subsp. vesca]
c36743.graph_c0	--	--	--	--	[R]	General function prediction only	Domain of unknown function (DUF4283);; Zinc knuckle	Uncharacterized protein At4g02000 GN=At4g02000 OS=Arabidopsis thaliana (Mouse-ear cress) PE=2 SV=1	PREDICTED: uncharacterized protein LOC103341683 [Prunus mume]
c31520.graph_c0	--	--	--	--	--	--	Plant organelle RNA recognition domain	Protein ROOT PRIMORDIUM DEFECTIVE 1 GN=RPD1 OS=Arabidopsis thaliana (Mouse-ear cress) PE=1 SV=1	PREDICTED: uncharacterized protein LOC101303723 [Fragaria vesca subsp. vesca]
c14568.graph_c0	--	--	--	--	--	--	--	--	PREDICTED: uncharacterized protein At1g15400-like [Fragaria vesca subsp. vesca]
c7333.graph_c0	--	--	--	--	--	--	--	--	PREDICTED: zinc finger CCCH domain-containing protein 2-like [Fragaria vesca subsp. vesca]
c3199.graph_c0	--	--	--	--	--	--	--	--	hypothetical protein PRUPE_ppa005895mg [Prunus persica]
c9180.graph_c0	[E]	Amino acid transport and metabolism	Biological Process: glutamate biosynthetic process (GO:0006537);; Molecular Function: glutamate synthase (ferredoxin) activity (GO:0016041);; Biological Process: oxidation-reduction process (GO:0055114);;	K00284|0|pper:PRUPE_ppa000146mg|hypothetical protein; K00284 glutamate synthase (ferredoxin) [EC:1.4.7.1] (A)	[E]	Amino acid transport and metabolism	Conserved region in glutamate synthase;; Glutamine amidotransferases class-II;; Glutamate synthase central domain;; GXGXG motif	Ferredoxin-dependent glutamate synthase 1, chloroplastic/mitochondrial (Precursor) GN=F21E1_60 OS=Arabidopsis thaliana (Mouse-ear cress) PE=1 SV=3	hypothetical protein PRUPE_ppa000146mg [Prunus persica]
c37926.graph_c0	--	--	Cellular Component: 1,3-beta-D-glucan synthase complex (GO:0000148);; Molecular Function: 1,3-beta-D-glucan synthase activity (GO:0003843);; Biological Process: (1->3)-beta-D-glucan biosynthetic process (GO:0006075);;	K11000|0|fve:101300230|callose synthase 3-like; K11000 callose synthase [EC:2.4.1.-] (A)	[M]	Cell wall/membrane/envelope biogenesis	1,3-beta-glucan synthase subunit FKS1, domain-1;; 1,3-beta-glucan synthase component;; Vta1 like;; 1,3-beta-glucan synthase component	Callose synthase 3 GN=T24H18.170 OS=Arabidopsis thaliana (Mouse-ear cress) PE=2 SV=3	PREDICTED: callose synthase 3-like [Fragaria vesca subsp. vesca]
c33186.graph_c0	--	--	Biological Process: metabolic process (GO:0008152);; Molecular Function: amino acid binding (GO:0016597);;	--	--	--	ACT domain;; ACT domain	ACT domain-containing protein ACR9 {ECO:0000305} OS=Arabidopsis thaliana (Mouse-ear cress) PE=2 SV=1	PREDICTED: uncharacterized protein LOC101295495 [Fragaria vesca subsp. vesca]
c35984.graph_c0	[E]	Amino acid transport and metabolism	Molecular Function: polyamine oxidase activity (GO:0046592);; Molecular Function: flavin adenine dinucleotide binding (GO:0050660);; Biological Process: oxidation-reduction process (GO:0055114);;	K13366|0|fve:101293925|polyamine oxidase 1-like; K13366 polyamine oxidase [EC:1.5.3.14 1.5.3.16 1.5.3.-] (A)	[Q]	Secondary metabolites biosynthesis, transport and catabolism	Flavin containing amine oxidoreductase;; NAD(P)-binding Rossmann-like domain;; Pyridine nucleotide-disulphide oxidoreductase;; FAD dependent oxidoreductase;; Thi4 family;; FAD binding domain	Polyamine oxidase 1 GN=MSH12.17 OS=Arabidopsis thaliana (Mouse-ear cress) PE=1 SV=1	PREDICTED: polyamine oxidase 1-like [Fragaria vesca subsp. vesca]
c6016.graph_c0	--	--	--	--	--	--	Myb/SANT-like DNA-binding domain	--	hypothetical protein PRUPE_ppa019469mg [Prunus persica]
c16483.graph_c0	[LKJ]	--	Molecular Function: helicase activity (GO:0004386);; Molecular Function: organic cyclic compound binding (GO:0097159);; Molecular Function: heterocyclic compound binding (GO:1901363);;	K11594|9.86271e-22|fve:101300185|DEAD-box ATP-dependent RNA helicase 37-like; K11594 ATP-dependent RNA helicase DDX3X [EC:3.6.4.13] (A)	[A]	RNA processing and modification	--	DEAD-box ATP-dependent RNA helicase 52C OS=Oryza sativa subsp. japonica (Rice) PE=3 SV=1	PREDICTED: DEAD-box ATP-dependent RNA helicase 37-like [Fragaria vesca subsp. vesca]
c28927.graph_c0	[RTKL]	--	Biological Process: activation of MAPKK activity (GO:0000186);; Molecular Function: MAP kinase kinase kinase activity (GO:0004709);; Molecular Function: ATP binding (GO:0005524);; Cellular Component: plasma membrane (GO:0005886);; Cellular Component: integral component of membrane (GO:0016021);; Molecular Function: 2-alkenal reductase [NAD(P)] activity (GO:0032440);; Biological Process: oxidation…	--	--	--	Protein kinase domain;; Protein tyrosine kinase;; Leucine Rich repeats (2 copies);; Leucine rich repeat;; Leucine Rich Repeat;; Leucine rich repeat N-terminal domain;; Leucine Rich repeat	Probable leucine-rich repeat receptor-like protein kinase At5g63930 (Precursor) GN=At5g63930 OS=Arabidopsis thaliana (Mouse-ear cress) PE=2 SV=1	PREDICTED: probable leucine-rich repeat receptor-like protein kinase At5g63930 [Prunus mume]
c5281.graph_c0	--	--	--	--	--	--	--	--	PREDICTED: uncharacterized protein LOC101305448 [Fragaria vesca subsp. vesca]
c24351.graph_c0	--	--	Biological Process: DNA metabolic process (GO:0006259);;	--	[D]	Cell cycle control, cell division, chromosome partitioning	PIF1-like helicase;; PIF1-like helicase;; PIF1-like helicase	--	hypothetical protein POPTR_0008s20820g [Populus trichocarpa]
c53284.graph_c0	--	--	Molecular Function: polygalacturonase activity (GO:0004650);; Cellular Component: extracellular region (GO:0005576);; Biological Process: carbohydrate metabolic process (GO:0005975);; Biological Process: plant-type cell wall modification (GO:0009827);;	--	--	--	Glycosyl hydrolases family 28	Polygalacturonase (Precursor) GN=G9 OS=Gossypium barbadense (Sea-island cotton) PE=2 SV=1	PREDICTED: exopolygalacturonase clone GBGA483-like [Cucumis sativus]
c21380.graph_c0	[TZDR]	--	Molecular Function: calcium ion binding (GO:0005509);;	K13448|4.74415e-92|pxb:103962500|probable calcium-binding protein CML11; K13448 calcium-binding protein CML (A)	[T]	Signal transduction mechanisms	EF-hand domain pair;; EF hand;; EF-hand domain pair;; EF-hand domain;; EF hand;; Secreted protein acidic and rich in cysteine Ca binding region;; Cytoskeletal-regulatory complex EF hand	Probable calcium-binding protein CML18 GN=F13E7.5 OS=Arabidopsis thaliana (Mouse-ear cress) PE=1 SV=1	PREDICTED: probable calcium-binding protein CML11 [Malus domestica]
c51478.graph_c0	--	--	--	--	--	--	--	--	PREDICTED: F-box/kelch-repeat protein At3g24760-like isoform 1 [Fragaria vesca subsp. vesca]
c36285.graph_c0	--	--	Biological Process: RNA splicing, via endonucleolytic cleavage and ligation (GO:0000394);; Molecular Function: DNA binding (GO:0003677);; Cellular Component: transcription factor TFIID complex (GO:0005669);; Biological Process: DNA-templated transcription, initiation (GO:0006352);; Biological Process: transcription from RNA polymerase II promoter (GO:0006366);; Molecular Function: protein heterod…	K03126|3.89777e-27|fve:101314490|uncharacterized protein LOC101314490; K03126 transcription initiation factor TFIID subunit 12 (A)	[K]	Transcription	--	Transcription initiation factor TFIID subunit 12 GN=T22K18.10 OS=Arabidopsis thaliana (Mouse-ear cress) PE=1 SV=1	PREDICTED: uncharacterized protein LOC101314490 [Fragaria vesca subsp. vesca]
c32862.graph_c0	[Q]	Secondary metabolites biosynthesis, transport and catabolism	--	--	--	--	Kelch motif;; F-box domain;; Cytochrome P450	F-box only protein 6 GN=FBX6 OS=Arabidopsis thaliana (Mouse-ear cress) PE=2 SV=1	hypothetical protein PRUPE_ppa004699mg [Prunus persica]
c38662.graph_c0	[E]	Amino acid transport and metabolism	Molecular Function: cysteine synthase activity (GO:0004124);; Cellular Component: nucleus (GO:0005634);; Cellular Component: peroxisome (GO:0005777);; Cellular Component: plasma membrane (GO:0005886);; Biological Process: cysteine biosynthetic process from serine (GO:0006535);; Biological Process: aging (GO:0007568);; Cellular Component: chloroplast (GO:0009507);; Biological Process: response to …	K01738|0|fve:101291839|cysteine synthase-like; K01738 cysteine synthase A [EC:2.5.1.47] (A)	[E]	Amino acid transport and metabolism	Pyridoxal-phosphate dependent enzyme	Cysteine synthase OS=Citrullus lanatus (Watermelon) PE=1 SV=1	PREDICTED: cysteine synthase-like [Fragaria vesca subsp. vesca]
c16809.graph_c0	[I]	Lipid transport and metabolism	Biological Process: metabolic process (GO:0008152);; Molecular Function: hydrolase activity (GO:0016787);;	--	[V]	Defense mechanisms	alpha/beta hydrolase fold;; Carboxylesterase family;; Alpha/beta hydrolase family	2-hydroxyisoflavanone dehydratase GN=HIDM OS=Glycyrrhiza echinata (Licorice) PE=1 SV=1	PREDICTED: probable carboxylesterase 1-like [Fragaria vesca subsp. vesca]
c37778.graph_c0	[RTKL]	--	Molecular Function: transferase activity, transferring phosphorus-containing groups (GO:0016772);; Biological Process: cellular metabolic process (GO:0044237);;	--	--	--	Protein tyrosine kinase;; Protein kinase domain;; LysM domain	Protein LYK5 (Precursor) GN=LYK5 OS=Arabidopsis thaliana (Mouse-ear cress) PE=2 SV=1	PREDICTED: protein LYK5-like isoform 1 [Fragaria vesca subsp. vesca]
c5900.graph_c0	--	--	--	--	[L]	Replication, recombination and repair	hAT family C-terminal dimerisation region	Putative AC transposase OS=Zea mays (Maize) PE=2 SV=2	PREDICTED: uncharacterized protein LOC101302762 [Fragaria vesca subsp. vesca]
c33361.graph_c0	--	--	--	--	--	--	Domain of unknown function (DUF4378)	--	PREDICTED: uncharacterized protein LOC101295565 [Fragaria vesca subsp. vesca]
c41150.graph_c0	--	--	--	--	--	--	--	--	PREDICTED: uncharacterized protein LOC101301643 [Fragaria vesca subsp. vesca]
c25019.graph_c0	--	--	Cellular Component: extracellular region (GO:0005576);; Cellular Component: mitochondrion (GO:0005739);; Cellular Component: endoplasmic reticulum (GO:0005783);; Biological Process: photorespiration (GO:0009853);; Cellular Component: dolichol-phosphate-mannose synthase complex (GO:0033185);;	K09659|2.27487e-44|pper:PRUPE_ppa013743mg|hypothetical protein; K09659 dolichyl-phosphate mannosyltransferase polypeptide 3 (A)	--	--	Dolichol-phosphate mannosyltransferase subunit 3 (DPM3)	--	hypothetical protein PRUPE_ppa013743mg [Prunus persica]
c25062.graph_c0	[J]	Translation, ribosomal structure and biogenesis	Molecular Function: structural constituent of ribosome (GO:0003735);; Cellular Component: mitochondrion (GO:0005739);; Cellular Component: vacuole (GO:0005773);; Biological Process: translation (GO:0006412);; Cellular Component: cytosolic ribosome (GO:0022626);;	K02957|2.16612e-82|fve:101305542|40S ribosomal protein S15a-5-like isoform 1; K02957 small subunit ribosomal protein S15Ae (A)	[J]	Translation, ribosomal structure and biogenesis	Ribosomal protein S8	40S ribosomal protein S15a-5 GN=RPS15AE OS=Arabidopsis thaliana (Mouse-ear cress) PE=2 SV=1	PREDICTED: 40S ribosomal protein S15a-5-like isoform 1 [Fragaria vesca subsp. vesca]
c41545.graph_c0	--	--	--	--	[R]	General function prediction only	PPR repeat family;; PPR repeat;; PPR repeat;; Pentatricopeptide repeat domain;; Replication factor C C-terminal domain;; Mitochondrial 28S ribosomal protein S27;; Rab-GTPase-TBC domain	Putative pentatricopeptide repeat-containing protein At1g74580 GN=At1g74580 OS=Arabidopsis thaliana (Mouse-ear cress) PE=3 SV=1	PREDICTED: putative pentatricopeptide repeat-containing protein At1g74580 [Prunus mume]
c35142.graph_c0	--	--	--	--	--	--	Domain of unknown function (DUF4283)	--	--
c10634.graph_c0	--	--	--	--	--	--	IQ calmodulin-binding motif	Protein IQ-DOMAIN 14 GN=IQD14 OS=Arabidopsis thaliana (Mouse-ear cress) PE=1 SV=1	PREDICTED: protein IQ-DOMAIN 14-like [Fragaria vesca subsp. vesca]
c34261.graph_c0	--	--	--	--	[S]	Function unknown	Trm112p-like protein	Multifunctional methyltransferase subunit TRM112-like protein At1g22270 GN=At1g22270 OS=Arabidopsis thaliana (Mouse-ear cress) PE=2 SV=1	PREDICTED: uncharacterized protein LOC101309548 [Fragaria vesca subsp. vesca]
c33030.graph_c0	[J]	Translation, ribosomal structure and biogenesis	--	--	[J]	Translation, ribosomal structure and biogenesis	PPR repeat family;; PPR repeat;; PPR repeat;; Pentatricopeptide repeat domain	Pentatricopeptide repeat-containing protein At5g65560 GN=At5g65560 OS=Arabidopsis thaliana (Mouse-ear cress) PE=2 SV=1	PREDICTED: pentatricopeptide repeat-containing protein At4g20090-like [Fragaria vesca subsp. vesca]
c1778.graph_c0	--	--	--	--	--	--	--	--	PREDICTED: F-box only protein 8-like [Fragaria vesca subsp. vesca]
c35438.graph_c0	[J]	Translation, ribosomal structure and biogenesis	Biological Process: tRNA dihydrouridine synthesis (GO:0002943);; Molecular Function: tRNA dihydrouridine synthase activity (GO:0017150);; Molecular Function: flavin adenine dinucleotide binding (GO:0050660);; Biological Process: oxidation-reduction process (GO:0055114);;	K05542|0|fve:101312491|tRNA-dihydrouridine(16/17) synthase [NAD(P)(+)]-like; K05542 tRNA-dihydrouridine synthase 1 [EC:1.3.1.88] (A)	[J]	Translation, ribosomal structure and biogenesis	Dihydrouridine synthase (Dus);; non-haem dioxygenase in morphine synthesis N-terminal;; 2OG-Fe(II) oxygenase superfamily	Probable 2-oxoglutarate-dependent dioxygenase At3g49630 GN=At3g50210 OS=Arabidopsis thaliana (Mouse-ear cress) PE=2 SV=1	PREDICTED: tRNA-dihydrouridine(16/17) synthase [NAD(P)(+)]-like [Fragaria vesca subsp. vesca]
c8854.graph_c0	--	--	--	--	[S]	Function unknown	PPPDE putative peptidase domain	DeSI-like protein At4g17486 GN=At4g17486 OS=Arabidopsis thaliana (Mouse-ear cress) PE=2 SV=1	PREDICTED: deSI-like protein At4g17486 [Prunus mume]
c60980.graph_c0	--	--	--	--	[DR]	--	--	--	PREDICTED: uncharacterized protein LOC101296566 [Fragaria vesca subsp. vesca]
c3053.graph_c0	--	--	--	--	[O]	Posttranslational modification, protein turnover, chaperones	Ring finger domain;; RING-H2 zinc finger;; Zinc finger, C3HC4 type (RING finger);; Anaphase-promoting complex subunit 11 RING-H2 finger	Putative RING-H2 finger protein ATL69 GN=ATL69 OS=Arabidopsis thaliana (Mouse-ear cress) PE=3 SV=1	PREDICTED: RING-H2 finger protein ATL22-like [Fragaria vesca subsp. vesca]
c28562.graph_c0	[G]	Carbohydrate transport and metabolism	Biological Process: iron ion transport (GO:0006826);; Biological Process: cellular response to iron ion starvation (GO:0010106);; Biological Process: response to nitrate (GO:0010167);; Molecular Function: arsenite transmembrane transporter activity (GO:0015105);; Molecular Function: water channel activity (GO:0015250);; Biological Process: arsenite transport (GO:0015700);; Biological Process: nit…	K09874|5.50826e-144|pmum:103337900|probable aquaporin NIP5-1; K09874 aquaporin NIP (A)	[G]	Carbohydrate transport and metabolism	Major intrinsic protein	Probable aquaporin NIP5-1 GN=F24G24.180 OS=Arabidopsis thaliana (Mouse-ear cress) PE=2 SV=1	PREDICTED: probable aquaporin NIP5-1 [Prunus mume]
c37123.graph_c0	--	--	Molecular Function: sequence-specific DNA binding transcription factor activity (GO:0003700);; Biological Process: regulation of transcription, DNA-templated (GO:0006355);; Molecular Function: sequence-specific DNA binding (GO:0043565);;	--	--	--	WRKY DNA -binding domain;; Plant zinc cluster domain	Probable WRKY transcription factor 15 GN=WRKY15 OS=Arabidopsis thaliana (Mouse-ear cress) PE=2 SV=1	PREDICTED: probable WRKY transcription factor 15-like [Fragaria vesca subsp. vesca]
c10448.graph_c0	[N]	Cell motility	Biological Process: protein transport (GO:0015031);;	K12191|1.41639e-135|fve:101296548|vacuolar protein sorting-associated protein 2 homolog 2-like; K12191 charged multivesicular body protein 2A (A)	[U]	Intracellular trafficking, secretion, and vesicular transport	Snf7	Vacuolar protein sorting-associated protein 2 homolog 2 GN=MFC16.25 OS=Arabidopsis thaliana (Mouse-ear cress) PE=1 SV=2	PREDICTED: vacuolar protein sorting-associated protein 2 homolog 2-like [Fragaria vesca subsp. vesca]
c10040.graph_c0	--	--	--	K14321|3.00507e-87|fve:101292303|zinc finger CCCH domain-containing protein 16-like; K14321 nucleoporin-like protein 2 (A)	--	--	Zinc finger C-x8-C-x5-C-x3-H type (and similar)	Zinc finger CCCH domain-containing protein 16 OS=Arabidopsis thaliana (Mouse-ear cress) PE=1 SV=2	PREDICTED: zinc finger CCCH domain-containing protein 16-like [Fragaria vesca subsp. vesca]
c6655.graph_c0	--	--	Molecular Function: sequence-specific DNA binding transcription factor activity (GO:0003700);; Biological Process: regulation of transcription, DNA-templated (GO:0006355);; Molecular Function: sequence-specific DNA binding (GO:0043565);;	--	--	--	WRKY DNA -binding domain	Probable WRKY transcription factor 75 GN=WRKY75 OS=Arabidopsis thaliana (Mouse-ear cress) PE=2 SV=1	PREDICTED: probable WRKY transcription factor 75-like [Fragaria vesca subsp. vesca]
c30516.graph_c0	--	--	--	--	[S]	Function unknown	CG-1 domain;; Ankyrin repeats (3 copies);; IQ calmodulin-binding motif;; Ankyrin repeat;; IPT/TIG domain	Calmodulin-binding transcription activator 3 GN=T26C19.4 OS=Arabidopsis thaliana (Mouse-ear cress) PE=1 SV=1	PREDICTED: calmodulin-binding transcription activator 3-like [Fragaria vesca subsp. vesca]
c20122.graph_c0	[J]	Translation, ribosomal structure and biogenesis	Molecular Function: translation initiation factor activity (GO:0003743);; Molecular Function: GTPase activity (GO:0003924);; Molecular Function: GTP binding (GO:0005525);; Cellular Component: intracellular (GO:0005622);; Biological Process: GTP catabolic process (GO:0006184);; Biological Process: translational initiation (GO:0006413);; Biological Process: nucleotide biosynthetic process (GO:00091…	K02519|0|fve:101301489|translation initiation factor IF-2-like; K02519 translation initiation factor IF-2 (A)	[J]	Translation, ribosomal structure and biogenesis	Elongation factor Tu GTP binding domain;; Translation-initiation factor 2;; Elongation factor Tu domain 2;; Miro-like protein;; 50S ribosome-binding GTPase;; Ethanolamine utilisation - propanediol utilisation;; Ferrous iron transport protein B	Translation initiation factor IF-2, chloroplastic (Fragment) GN=INFB OS=Euglena gracilis PE=2 SV=1	PREDICTED: translation initiation factor IF-2-like [Fragaria vesca subsp. vesca]
c28201.graph_c0	--	--	Molecular Function: RNA binding (GO:0003723);; Biological Process: translational initiation (GO:0006413);; Cellular Component: translation preinitiation complex (GO:0070993);;	K03252|1.0189e-111|fve:101314204|eukaryotic translation initiation factor 3 subunit C-like; K03252 translation initiation factor 3 subunit C (A)	[J]	Translation, ribosomal structure and biogenesis	Eukaryotic translation initiation factor 3 subunit 8 N-terminus	Eukaryotic translation initiation factor 3 subunit C {ECO:0000255|HAMAP-Rule:MF_03002} GN=TIF3C1 OS=Medicago truncatula (Barrel medic) PE=2 SV=1	PREDICTED: eukaryotic translation initiation factor 3 subunit C-like [Fragaria vesca subsp. vesca]
c30102.graph_c0	--	--	--	--	[T]	Signal transduction mechanisms	Organic solute transporter Ostalpha	--	PREDICTED: transmembrane protein 184A-like [Fragaria vesca subsp. vesca]
c1976.graph_c0	--	--	--	--	--	--	Oleosin	--	PREDICTED: oleosin 18.2 kDa-like [Populus euphratica]
c37198.graph_c0	[R]	General function prediction only	--	--	[R]	General function prediction only	WD domain, G-beta repeat;; Eukaryotic translation initiation factor eIF2A	Topless-related protein 3 GN=TPR3 OS=Arabidopsis thaliana (Mouse-ear cress) PE=1 SV=1	hypothetical protein M569_05580, partial [Genlisea aurea]
c5375.graph_c0	--	--	--	--	[R]	General function prediction only	--	Putative ribonuclease H protein At1g65750 GN=At1g65750 OS=Arabidopsis thaliana (Mouse-ear cress) PE=3 SV=1	PREDICTED: putative ribonuclease H protein At1g65750-like [Fragaria vesca subsp. vesca]
c18687.graph_c0	--	--	Biological Process: intracellular protein transport (GO:0006886);; Biological Process: vesicle-mediated transport (GO:0016192);; Cellular Component: membrane coat (GO:0030117);;	--	--	--	--	--	hypothetical protein PRUPE_ppa002891mg [Prunus persica]
c61498.graph_c0	[P]	Inorganic ion transport and metabolism	--	--	[P]	Inorganic ion transport and metabolism	Sodium/hydrogen exchanger family	Cation/H(+) antiporter 20 GN=CHX20 OS=Arabidopsis thaliana (Mouse-ear cress) PE=2 SV=1	PREDICTED: cation/H(+) antiporter 15-like [Fragaria vesca subsp. vesca]
c39004.graph_c0	--	--	--	--	--	--	Stress up-regulated Nod 19	--	PREDICTED: uncharacterized protein LOC101300825 [Fragaria vesca subsp. vesca]
c38576.graph_c0	[KAD]	--	Molecular Function: DNA binding (GO:0003677);; Molecular Function: chromatin binding (GO:0003682);; Biological Process: response to water deprivation (GO:0009414);; Biological Process: response to salt stress (GO:0009651);; Biological Process: response to ethylene (GO:0009723);; Biological Process: response to auxin (GO:0009733);; Biological Process: response to abscisic acid (GO:0009737);; Biolo…	K09422|2.49215e-66|fve:101292274|transcription factor MYB44-like; K09422 myb proto-oncogene protein, plant (A)	[K]	Transcription	Myb-like DNA-binding domain;; Myb-like DNA-binding domain	Transcription factor MYB44 GN=K8K14.2 OS=Arabidopsis thaliana (Mouse-ear cress) PE=2 SV=1	PREDICTED: transcription factor MYB44-like [Fragaria vesca subsp. vesca]
c8264.graph_c0	--	--	--	--	--	--	Protein of unknown function (DUF1635)	--	PREDICTED: uncharacterized protein LOC101295363 [Fragaria vesca subsp. vesca]
c9052.graph_c0	[B]	Chromatin structure and dynamics	--	--	[R]	General function prediction only	HMG (high mobility group) box;; HMG-box domain	High mobility group B protein 3 GN=At1g20696 OS=Arabidopsis thaliana (Mouse-ear cress) PE=1 SV=1	PREDICTED: HMG1/2-like protein-like [Fragaria vesca subsp. vesca]
c24087.graph_c0	[KAD]	--	Molecular Function: DNA binding (GO:0003677);; Molecular Function: chromatin binding (GO:0003682);; Molecular Function: catalytic activity (GO:0003824);; Biological Process: metabolic process (GO:0008152);;	K09422|6.58039e-135|fve:101303499|uncharacterized protein LOC101303499; K09422 myb proto-oncogene protein, plant (A)	[K]	Transcription	Myb-like DNA-binding domain;; Myb-like DNA-binding domain	Transcription factor GAMYB OS=Oryza sativa subsp. japonica (Rice) PE=2 SV=1	PREDICTED: uncharacterized protein LOC101303499 [Fragaria vesca subsp. vesca]
c38175.graph_c0	--	--	--	K05387|0|fve:101294436|glutamate receptor 2.7-like; K05387 glutamate receptor, ionotropic, plant (A)	[PET]	--	Receptor family ligand binding region;; Ligand-gated ion channel;; Periplasmic binding protein;; Bacterial extracellular solute-binding proteins, family 3	Glutamate receptor 2.7 (Precursor) GN=GLR2.7 OS=Arabidopsis thaliana (Mouse-ear cress) PE=2 SV=3	PREDICTED: glutamate receptor 2.7-like [Fragaria vesca subsp. vesca]
c35895.graph_c0	--	--	Biological Process: carbohydrate metabolic process (GO:0005975);; Molecular Function: lyase activity (GO:0016829);; Molecular Function: carbohydrate binding (GO:0030246);;	K18195|0|fve:101297486|probable rhamnogalacturonate lyase B-like; K18195 rhamnogalacturonan endolyase [EC:4.2.2.23] (A)	--	--	Polysaccharide lyase family 4, domain III;; Polysaccharide lyase family 4, domain II;; Rhamnogalacturonate lyase family	--	PREDICTED: probable rhamnogalacturonate lyase B-like [Fragaria vesca subsp. vesca]
c14616.graph_c0	--	--	Molecular Function: copper ion binding (GO:0005507);; Biological Process: amine metabolic process (GO:0009308);; Cellular Component: plastid (GO:0009536);; Molecular Function: quinone binding (GO:0048038);;	--	--	--	Protein of unknown function (DUF3223)	Protein DCL, chloroplastic (Precursor) GN=DCL OS=Solanum lycopersicum (Tomato) PE=2 SV=1	PREDICTED: protein DCL, chloroplastic-like [Fragaria vesca subsp. vesca]
c6384.graph_c0	--	--	--	K11723|4.20825e-49|fve:101293329|uncharacterized protein LOC101293329; K11723 bromodomain-containing protein 7/9 (A)	[R]	General function prediction only	Bromodomain	Transcription initiation factor TFIID subunit 1 OS=Oryza sativa subsp. japonica (Rice) PE=2 SV=1	PREDICTED: uncharacterized protein LOC101293329 [Fragaria vesca subsp. vesca]
c12053.graph_c0	--	--	--	K01303|5.15814e-24|fve:101312103|acylamino-acid-releasing enzyme-like; K01303 acylaminoacyl-peptidase [EC:3.4.19.1] (A)	[O]	Posttranslational modification, protein turnover, chaperones	--	--	PREDICTED: acylamino-acid-releasing enzyme-like [Fragaria vesca subsp. vesca]
c35661.graph_c1	[K]	Transcription	Molecular Function: transcription regulatory region sequence-specific DNA binding (GO:0000976);; Molecular Function: sequence-specific DNA binding transcription factor activity (GO:0003700);; Cellular Component: nucleus (GO:0005634);; Biological Process: regulation of transcription, DNA-templated (GO:0006355);;	K09338|6.91653e-132|fve:101301133|homeobox-leucine zipper protein ATHB-7-like; K09338 homeobox-leucine zipper protein (A)	[K]	Transcription	Homeobox domain;; Homeobox associated leucine zipper;; LSM domain	Homeobox-leucine zipper protein ATHB-12 GN=ATHB-12 OS=Arabidopsis thaliana (Mouse-ear cress) PE=2 SV=1	homeobox-leucine zipper protein 1 [Rosa hybrid cultivar]
c2526.graph_c0	--	--	Molecular Function: carbohydrate binding (GO:0030246);;	K18195|2.94978e-33|fve:101299072|probable rhamnogalacturonate lyase B-like; K18195 rhamnogalacturonan endolyase [EC:4.2.2.23] (A)	--	--	--	--	PREDICTED: probable rhamnogalacturonate lyase B-like [Fragaria vesca subsp. vesca]
c17428.graph_c0	--	--	--	--	[R]	General function prediction only	--	Uncharacterized protein At2g02148 GN=At2g02148 OS=Arabidopsis thaliana (Mouse-ear cress) PE=2 SV=1	PREDICTED: uncharacterized protein At2g02148-like [Fragaria vesca subsp. vesca]
c25311.graph_c0	--	--	--	--	--	--	Late embryogenesis abundant protein	--	PREDICTED: uncharacterized protein LOC101296778 [Fragaria vesca subsp. vesca]
c34259.graph_c0	[S]	Function unknown	Biological Process: rRNA processing (GO:0006364);; Biological Process: unsaturated fatty acid biosynthetic process (GO:0006636);; Cellular Component: chloroplast thylakoid membrane (GO:0009535);; Cellular Component: chloroplast thylakoid lumen (GO:0009543);; Cellular Component: chloroplast stroma (GO:0009570);; Biological Process: thylakoid membrane organization (GO:0010027);; Biological Process:…	--	--	--	Pentapeptide repeats (8 copies);; Pentapeptide repeats (9 copies);; Pentapeptide repeats (9 copies)	Thylakoid lumenal 17.4 kDa protein, chloroplastic (Precursor) GN=At5g53490 OS=Arabidopsis thaliana (Mouse-ear cress) PE=1 SV=2	PREDICTED: thylakoid lumenal 17.4 kDa protein, chloroplastic-like [Fragaria vesca subsp. vesca]
c23661.graph_c0	--	--	--	K05349|4.87934e-11|pxb:103938586|lysosomal beta glucosidase-like; K05349 beta-glucosidase [EC:3.2.1.21] (A)	--	--	--	--	PREDICTED: lysosomal beta glucosidase-like [Nicotiana tomentosiformis]
c21096.graph_c0	--	--	--	--	[O]	Posttranslational modification, protein turnover, chaperones	Ring finger domain	E3 ubiquitin-protein ligase RING1 GN=RING1 OS=Gossypium hirsutum (Upland cotton) PE=1 SV=1	PREDICTED: uncharacterized protein LOC101292026 [Fragaria vesca subsp. vesca]
c23264.graph_c0	--	--	Molecular Function: aspartic-type endopeptidase activity (GO:0004190);; Biological Process: proteolysis (GO:0006508);; Cellular Component: anchored component of plasma membrane (GO:0046658);;	--	[O]	Posttranslational modification, protein turnover, chaperones	Xylanase inhibitor N-terminal;; Xylanase inhibitor C-terminal;; Eukaryotic aspartyl protease;; Eukaryotic aspartyl protease	Aspartic proteinase-like protein 1 (Precursor) GN=At5g10080 OS=Arabidopsis thaliana (Mouse-ear cress) PE=1 SV=1	PREDICTED: aspartic proteinase-like protein 1-like [Fragaria vesca subsp. vesca]
c14144.graph_c0	--	--	--	--	--	--	--	F-box protein At1g11270 GN=At1g11270 OS=Arabidopsis thaliana (Mouse-ear cress) PE=2 SV=1	PREDICTED: F-box/kelch-repeat protein At3g06240-like [Fragaria vesca subsp. vesca]
c39475.graph_c0	--	--	Cellular Component: mitochondrion (GO:0005739);; Cellular Component: integral component of membrane (GO:0016021);; Biological Process: sterol biosynthetic process (GO:0016126);; Biological Process: pentacyclic triterpenoid biosynthetic process (GO:0019745);;	--	[S]	Function unknown	Erg28 like protein	Ergosterol biosynthetic protein 28 GN=At1g10030 OS=Arabidopsis thaliana (Mouse-ear cress) PE=2 SV=2	PREDICTED: ergosterol biosynthetic protein 28-like isoform 1 [Fragaria vesca subsp. vesca]
c38081.graph_c1	--	--	--	--	--	--	WW domain	--	PREDICTED: uncharacterized protein LOC103319011 isoform X2 [Prunus mume]
c3603.graph_c0	--	--	--	--	--	--	--	Protein SUPPRESSOR OF npr1-1, CONSTITUTIVE 1 OS=Arabidopsis thaliana (Mouse-ear cress) PE=1 SV=3	PREDICTED: TMV resistance protein N-like isoform X3 [Pyrus x bretschneideri]
c33807.graph_c0	--	--	--	--	--	--	Protein of unknown function (DUF4050)	--	PREDICTED: uncharacterized protein LOC101299394 [Fragaria vesca subsp. vesca]
c34743.graph_c0	--	--	Cellular Component: exocyst (GO:0000145);; Biological Process: exocytosis (GO:0006887);;	--	[U]	Intracellular trafficking, secretion, and vesicular transport	Exo70 exocyst complex subunit	Exocyst complex component EXO70B1 GN=EXO70B1 OS=Arabidopsis thaliana (Mouse-ear cress) PE=1 SV=1	PREDICTED: exocyst complex component 7-like [Fragaria vesca subsp. vesca]
c47091.graph_c0	--	--	--	--	--	--	--	--	PREDICTED: uncharacterized protein LOC101299658 [Fragaria vesca subsp. vesca]
c31439.graph_c0	--	--	--	K11855|0|fve:101303715|uncharacterized protein LOC101303715; K11855 ubiquitin carboxyl-terminal hydrolase 36/42 [EC:3.4.19.12] (A)	[O]	Posttranslational modification, protein turnover, chaperones	Ubiquitin carboxyl-terminal hydrolase;; Ubiquitin carboxyl-terminal hydrolase	Ubiquitin carboxyl-terminal hydrolase 21 GN=UBP21 OS=Arabidopsis thaliana (Mouse-ear cress) PE=2 SV=1	PREDICTED: uncharacterized protein LOC101303715 [Fragaria vesca subsp. vesca]
c17082.graph_c0	--	--	--	--	--	--	--	--	PREDICTED: probable disease resistance protein At4g27220-like [Fragaria vesca subsp. vesca]
c28645.graph_c2	--	--	Molecular Function: protein serine/threonine phosphatase activity (GO:0004722);; Biological Process: protein dephosphorylation (GO:0006470);; Cellular Component: protein serine/threonine phosphatase complex (GO:0008287);; Molecular Function: metal ion binding (GO:0046872);;	K01102|1.32003e-53|fve:101294091|probable protein phosphatase 2C 38-like; K01102 pyruvate dehydrogenase phosphatase [EC:3.1.3.43] (A)	[T]	Signal transduction mechanisms	Protein phosphatase 2C	Probable protein phosphatase 2C 38 GN=At3g12620 OS=Arabidopsis thaliana (Mouse-ear cress) PE=2 SV=1	PREDICTED: probable protein phosphatase 2C 38-like [Fragaria vesca subsp. vesca]
c36757.graph_c0	--	--	--	--	[D]	Cell cycle control, cell division, chromosome partitioning	--	--	PREDICTED: uncharacterized protein LOC101297450 [Fragaria vesca subsp. vesca]
c9034.graph_c0	--	--	Molecular Function: calcium ion binding (GO:0005509);; Cellular Component: endoplasmic reticulum lumen (GO:0005788);; Biological Process: protein folding (GO:0006457);; Biological Process: response to stress (GO:0006950);; Molecular Function: unfolded protein binding (GO:0051082);;	K08057|4.53746e-68|fve:101315062|calreticulin-like; K08057 calreticulin (A)	[O]	Posttranslational modification, protein turnover, chaperones	Calreticulin family	Calreticulin (Precursor) OS=Prunus armeniaca (Apricot) PE=2 SV=1	PREDICTED: calreticulin-like [Fragaria vesca subsp. vesca]
c31208.graph_c0	--	--	--	--	--	--	Senescence regulator	--	hypothetical protein RCOM_0904330 [Ricinus communis]
c11002.graph_c0	--	--	--	--	--	--	--	--	PREDICTED: uncharacterized protein LOC101308118 [Fragaria vesca subsp. vesca]
c56883.graph_c0	--	--	--	--	--	--	Probable lipid transfer	Non-specific lipid-transfer protein 1 (Precursor) OS=Prunus dulcis (Almond) PE=3 SV=1	PREDICTED: non-specific lipid-transfer protein 1-like [Sesamum indicum]
c33516.graph_c0	--	--	--	--	--	--	Protein of unknown function (DUF1644)	--	PREDICTED: uncharacterized protein LOC101300301 isoform 1 [Fragaria vesca subsp. vesca]
c30960.graph_c0	--	--	Biological Process: DNA methylation (GO:0006306);; Molecular Function: methyltransferase activity (GO:0008168);; Biological Process: covalent chromatin modification (GO:0016569);;	--	--	--	C-5 cytosine-specific DNA methylase	DNA (cytosine-5)-methyltransferase DRM1 GN=F8M21.270/F8M21.260 OS=Arabidopsis thaliana (Mouse-ear cress) PE=3 SV=2	PREDICTED: DNA (cytosine-5)-methyltransferase DRM2-like [Fragaria vesca subsp. vesca]
c19189.graph_c0	--	--	--	--	--	--	--	--	PREDICTED: uncharacterized protein LOC101307718 [Fragaria vesca subsp. vesca]
c61577.graph_c0	[HC]	--	--	--	--	--	FAD binding domain	--	4-hydroxybenzoate 3-monooxygenase [Trichosporon asahii var. asahii CBS 2479]
c14261.graph_c0	--	--	--	--	--	--	--	Uncharacterized membrane protein At1g16860 GN=At1g16860 OS=Arabidopsis thaliana (Mouse-ear cress) PE=1 SV=1	hypothetical protein PRUPE_ppa006095mg [Prunus persica]
c32869.graph_c0	--	--	--	--	[S]	Function unknown	CG-1 domain;; Ankyrin repeats (many copies);; IPT/TIG domain;; Ankyrin repeats (3 copies);; IQ calmodulin-binding motif;; Ankyrin repeat;; Ankyrin repeat	Calmodulin-binding transcription activator 4 GN=F1N21.13 OS=Arabidopsis thaliana (Mouse-ear cress) PE=1 SV=1	PREDICTED: calmodulin-binding transcription activator 4-like [Fragaria vesca subsp. vesca]
c31170.graph_c0	--	--	--	--	--	--	--	--	hypothetical protein CICLE_v10017282mg [Citrus clementina]
c26267.graph_c0	[R]	General function prediction only	Cellular Component: cytosol (GO:0005829);; Cellular Component: plasma membrane (GO:0005886);; Biological Process: metabolic process (GO:0008152);; Molecular Function: hydrolase activity (GO:0016787);;	--	[R]	General function prediction only	HAD-hyrolase-like;; Haloacid dehalogenase-like hydrolase	Haloacid dehalogenase-like hydrolase domain-containing protein Sgpp GN=SGPP OS=Arabidopsis thaliana (Mouse-ear cress) PE=1 SV=2	PREDICTED: fructose-1-phosphate phosphatase YqaB-like [Fragaria vesca subsp. vesca]
c14087.graph_c0	--	--	Molecular Function: transporter activity (GO:0005215);; Cellular Component: mitochondrial inner membrane (GO:0005743);; Biological Process: mitochondrial transport (GO:0006839);; Cellular Component: integral component of membrane (GO:0016021);; Biological Process: transmembrane transport (GO:0055085);;	K15084|0|fve:101314121|graves disease carrier protein-like; K15084 solute carrier family 25 (mitochondrial carrier protein), member 16 (A)	[C]	Energy production and conversion	Mitochondrial carrier protein	Mitochondrial adenine nucleotide transporter ADNT1 OS=Arabidopsis thaliana (Mouse-ear cress) PE=2 SV=1	PREDICTED: graves disease carrier protein-like [Fragaria vesca subsp. vesca]
c31139.graph_c1	--	--	--	--	[R]	General function prediction only	DnaJ domain	Auxilin-like protein 1 GN=AUL1 OS=Arabidopsis thaliana (Mouse-ear cress) PE=2 SV=2	PREDICTED: uncharacterized protein LOC101295164 [Fragaria vesca subsp. vesca]
c10020.graph_c0	--	--	Biological Process: regulation of transcription, DNA-templated (GO:0006355);; Molecular Function: protein dimerization activity (GO:0046983);;	K12126|3.34485e-58|fve:101314290|transcription factor PIF3-like; K12126 phytochrome-interacting factor 3 (A)	--	--	--	--	PREDICTED: transcription factor PIF3-like [Fragaria vesca subsp. vesca]
c39794.graph_c0	--	--	Cellular Component: membrane (GO:0016020);;	--	[R]	General function prediction only	Domain of unknown function DUF221;; Late exocytosis, associated with Golgi transport	CSC1-like protein HYP1 GN=HYP1 OS=Arabidopsis thaliana (Mouse-ear cress) PE=2 SV=1	PREDICTED: uncharacterized membrane protein C24H6.13-like [Fragaria vesca subsp. vesca]
c26149.graph_c0	--	--	--	--	--	--	Agglutinin	--	PREDICTED: uncharacterized protein LOC101291534 [Fragaria vesca subsp. vesca]
c30913.graph_c0	--	--	--	--	--	--	--	--	PREDICTED: uncharacterized protein LOC101309246 [Fragaria vesca subsp. vesca]
c34470.graph_c0	--	--	--	--	--	--	No apical meristem (NAM) protein;; RING-variant domain	NAC domain-containing protein 86 {ECO:0000312|EMBL:AED92405.1} OS=Arabidopsis thaliana (Mouse-ear cress) PE=2 SV=1	PREDICTED: uncharacterized protein LOC101295292 [Fragaria vesca subsp. vesca]
c15857.graph_c0	[O]	Posttranslational modification, protein turnover, chaperones	Molecular Function: binding (GO:0005488);; Cellular Component: intracellular membrane-bounded organelle (GO:0043231);; Cellular Component: cytoplasmic part (GO:0044444);;	K03687|3.69753e-118|fve:101312374|protein GrpE-like; K03687 molecular chaperone GrpE (A)	[O]	Posttranslational modification, protein turnover, chaperones	GrpE;; GrpE	--	PREDICTED: protein GrpE-like [Fragaria vesca subsp. vesca]
c29319.graph_c0	[E]	Amino acid transport and metabolism	Molecular Function: transporter activity (GO:0005215);; Biological Process: oligopeptide transport (GO:0006857);; Cellular Component: integral component of membrane (GO:0016021);;	--	[E]	Amino acid transport and metabolism	POT family	Protein NRT1/ PTR FAMILY 6.3 OS=Arabidopsis thaliana (Mouse-ear cress) PE=1 SV=1	PREDICTED: nitrate transporter 1.1-like [Fragaria vesca subsp. vesca]
c53559.graph_c0	--	--	Molecular Function: copper ion binding (GO:0005507);; Molecular Function: L-ascorbate oxidase activity (GO:0008447);; Biological Process: plant-type secondary cell wall biogenesis (GO:0009834);; Biological Process: lignin catabolic process (GO:0046274);; Cellular Component: apoplast (GO:0048046);; Molecular Function: hydroquinone:oxygen oxidoreductase activity (GO:0052716);; Biological Process: o…	--	[Q]	Secondary metabolites biosynthesis, transport and catabolism	--	Laccase-22 (Precursor) GN=OsJ_033548 OS=Oryza sativa subsp. japonica (Rice) PE=2 SV=2	PREDICTED: laccase-22-like [Fragaria vesca subsp. vesca]
c27468.graph_c0	--	--	--	K01922|1.89499e-07|fve:101302311|phosphopantothenate--cysteine ligase 1-like; K01922 phosphopantothenate-cysteine ligase [EC:6.3.2.5] (A)	--	--	--	Phosphopantothenate--cysteine ligase 1 OS=Oryza sativa subsp. japonica (Rice) PE=2 SV=1	PREDICTED: phosphopantothenate--cysteine ligase 1-like [Malus domestica]
c20258.graph_c0	--	--	Biological Process: single-organism developmental process (GO:0044767);; Biological Process: system development (GO:0048731);;	--	--	--	--	--	PREDICTED: uncharacterized protein LOC101305650 [Fragaria vesca subsp. vesca]
c20878.graph_c0	--	--	--	--	--	--	C2 domain	--	hypothetical protein PRUPE_ppa009523mg [Prunus persica]
c5891.graph_c0	--	--	--	--	--	--	--	--	PREDICTED: enzymatic polyprotein-like [Fragaria vesca subsp. vesca]
c20511.graph_c0	[R]	General function prediction only	Molecular Function: beta-ureidopropionase activity (GO:0003837);; Cellular Component: cytosol (GO:0005829);; Biological Process: uracil catabolic process (GO:0006212);;	K01431|0|fve:101308038|beta-ureidopropionase-like; K01431 beta-ureidopropionase [EC:3.5.1.6] (A)	[E]	Amino acid transport and metabolism	Carbon-nitrogen hydrolase	N-carbamoylputrescine amidase GN=CPA OS=Solanum lycopersicum (Tomato) PE=2 SV=1	PREDICTED: beta-ureidopropionase-like [Fragaria vesca subsp. vesca]
c35650.graph_c0	[O]	Posttranslational modification, protein turnover, chaperones	Molecular Function: electron carrier activity (GO:0009055);; Molecular Function: protein disulfide oxidoreductase activity (GO:0015035);; Biological Process: cell redox homeostasis (GO:0045454);;	--	[O]	Posttranslational modification, protein turnover, chaperones	Glutaredoxin;; Thioredoxin;; SH3-binding, glutamic acid-rich protein;; ArsC family	Monothiol glutaredoxin-S17 GN=GRXS17 OS=Arabidopsis thaliana (Mouse-ear cress) PE=2 SV=1	PREDICTED: monothiol glutaredoxin-S17-like [Fragaria vesca subsp. vesca]
c53360.graph_c0	--	--	Biological Process: carbohydrate transport (GO:0008643);; Cellular Component: integral component of membrane (GO:0016021);; Molecular Function: substrate-specific transmembrane transporter activity (GO:0022891);; Molecular Function: 2-alkenal reductase [NAD(P)] activity (GO:0032440);; Biological Process: transmembrane transport (GO:0055085);; Biological Process: oxidation-reduction process (GO:00…	--	[R]	General function prediction only	Sugar (and other) transporter	Sugar transport protein 10 GN=STP10 OS=Arabidopsis thaliana (Mouse-ear cress) PE=2 SV=1	hypothetical protein POPTR_0005s09290g [Populus trichocarpa]
c33671.graph_c1	[O]	Posttranslational modification, protein turnover, chaperones	Molecular Function: ubiquitin-protein transferase activity (GO:0004842);; Molecular Function: protein binding (GO:0005515);; Cellular Component: nucleolus (GO:0005730);; Cellular Component: cytoplasm (GO:0005737);; Biological Process: ubiquitin-dependent protein catabolic process (GO:0006511);; Cellular Component: SCF ubiquitin ligase complex (GO:0019005);;	K03094|2.41876e-35|sita:101783437|SKP1-like protein 1B-like; K03094 S-phase kinase-associated protein 1 (A)	[O]	Posttranslational modification, protein turnover, chaperones	Skp1 family, dimerisation domain;; Skp1 family, tetramerisation domain	SKP1-like protein 4 GN=ASK4 OS=Arabidopsis thaliana (Mouse-ear cress) PE=1 SV=1	PREDICTED: SKP1-like protein 1B-like [Setaria italica]
c24637.graph_c0	--	--	Molecular Function: carboxylic ester hydrolase activity (GO:0004091);; Biological Process: lipid metabolic process (GO:0006629);;	--	--	--	GDSL-like Lipase/Acylhydrolase	GDSL esterase/lipase At2g23540 (Precursor) GN=At2g23540 OS=Arabidopsis thaliana (Mouse-ear cress) PE=2 SV=1	PREDICTED: GDSL esterase/lipase At2g23540-like [Fragaria vesca subsp. vesca]
c32991.graph_c0	--	--	--	--	--	--	Uncharacterised conserved protein	--	PREDICTED: uncharacterized protein LOC101292746 [Fragaria vesca subsp. vesca]
c18076.graph_c0	[O]	Posttranslational modification, protein turnover, chaperones	Biological Process: ubiquitin-dependent protein catabolic process (GO:0006511);; Biological Process: response to red or far red light (GO:0009639);; Biological Process: embryo development ending in seed dormancy (GO:0009793);; Biological Process: positive regulation of flower development (GO:0009911);; Biological Process: endosperm development (GO:0009960);; Cellular Component: cullin-RING ubiqui…	K03869|0|fve:101307109|cullin-3A-like; K03869 cullin 3 (A)	[D]	Cell cycle control, cell division, chromosome partitioning	Cullin family;; Cullin protein neddylation domain	Cullin-3A GN=T2P11.2 OS=Arabidopsis thaliana (Mouse-ear cress) PE=1 SV=1	PREDICTED: cullin-3A-like [Fragaria vesca subsp. vesca]
c42996.graph_c0	--	--	--	--	--	--	--	--	PREDICTED: uncharacterized protein LOC103450841 [Malus domestica]
c34618.graph_c0	--	--	--	--	[R]	General function prediction only	gag-polypeptide of LTR copia-type;; gag-polypeptide of LTR copia-type;; Integrase core domain	Endonuclease OS=Nicotiana tabacum (Common tobacco) PE=2 SV=1	PREDICTED: uncharacterized protein LOC103451895 [Malus domestica]
c45981.graph_c0	--	--	Biological Process: DNA replication initiation (GO:0006270);;	K06628|3.13218e-48|pxb:103961101|cell division control protein 45 homolog; K06628 cell division control protein 45 (A)	[L]	Replication, recombination and repair	CDC45-like protein	--	PREDICTED: cell division control protein 45 homolog [Pyrus x bretschneideri]
c45628.graph_c0	--	--	Molecular Function: nucleic acid binding (GO:0003676);; Molecular Function: zinc ion binding (GO:0008270);; Biological Process: DNA integration (GO:0015074);;	--	[R]	General function prediction only	--	Endonuclease OS=Nicotiana tabacum (Common tobacco) PE=2 SV=1	hypothetical protein VITISV_001420 [Vitis vinifera]
c12868.graph_c0	--	--	Biological Process: cellular process involved in reproduction (GO:0048610);; Biological Process: pollen tube development (GO:0048868);;	--	[S]	Function unknown	WD domain, G-beta repeat	--	PREDICTED: WD repeat-containing protein 44-like [Fragaria vesca subsp. vesca]
c40438.graph_c0	--	--	Cellular Component: cytoplasm (GO:0005737);; Biological Process: photomorphogenesis (GO:0009640);; Biological Process: response to abscisic acid (GO:0009737);; Biological Process: seed germination (GO:0009845);; Biological Process: regulation of flower development (GO:0009909);; Biological Process: meristem structural organization (GO:0009933);; Biological Process: seed dormancy process (GO:00101…	--	--	--	Small hydrophilic plant seed protein	Em-like protein GEA1 GN=EM1 OS=Arabidopsis thaliana (Mouse-ear cress) PE=2 SV=1	hypothetical protein JCGZ_00457 [Jatropha curcas]
c34317.graph_c1	--	--	Biological Process: metabolic process (GO:0008152);; Molecular Function: peptidase activity (GO:0008233);; Molecular Function: oxidoreductase activity (GO:0016491);;	--	[O]	Posttranslational modification, protein turnover, chaperones	Papain family cysteine protease;; Cathepsin propeptide inhibitor domain (I29);; Peptidase C1-like family	Cysteine proteinase RD21a (Precursor) GN=RD21A OS=Arabidopsis thaliana (Mouse-ear cress) PE=1 SV=1	PREDICTED: cysteine proteinase RD21a-like [Fragaria vesca subsp. vesca]
c693.graph_c0	--	--	--	--	--	--	--	TMV resistance protein N GN=N OS=Nicotiana glutinosa (Tobacco) PE=1 SV=1	PREDICTED: protein SUPPRESSOR OF npr1-1, CONSTITUTIVE 1-like [Fragaria vesca subsp. vesca]
c9734.graph_c0	--	--	--	--	--	--	--	--	PREDICTED: uncharacterized protein LOC101291313 [Fragaria vesca subsp. vesca]
c30339.graph_c0	--	--	--	K08912|1.08479e-172|fve:101305728|chlorophyll a-b binding protein 40, chloroplastic-like; K08912 light-harvesting complex II chlorophyll a/b binding protein 1 (A)	--	--	Chlorophyll A-B binding protein	Chlorophyll a-b binding protein 16, chloroplastic (Precursor) GN=CAB16 OS=Nicotiana tabacum (Common tobacco) PE=2 SV=1	PREDICTED: chlorophyll a-b binding protein 40, chloroplastic-like [Fragaria vesca subsp. vesca]
c28343.graph_c0	--	--	Molecular Function: methyltransferase activity (GO:0008168);; Biological Process: methylation (GO:0032259);;	--	--	--	Putative S-adenosyl-L-methionine-dependent methyltransferase	Probable methyltransferase PMT2 GN=At1g26850 OS=Arabidopsis thaliana (Mouse-ear cress) PE=2 SV=2	PREDICTED: probable methyltransferase PMT2-like [Fragaria vesca subsp. vesca]
c23978.graph_c0	[R]	General function prediction only	Biological Process: rRNA processing (GO:0006364);; Biological Process: gametophyte development (GO:0048229);; Biological Process: anatomical structure development (GO:0048856);;	K11883|0|fve:101295525|uncharacterized protein LOC101295525; K11883 RNA-binding protein NOB1 (A)	[O]	Posttranslational modification, protein turnover, chaperones	Nin one binding (NOB1) Zn-ribbon like	--	PREDICTED: uncharacterized protein LOC101295525 [Fragaria vesca subsp. vesca]
c36807.graph_c0	[R]	General function prediction only	Molecular Function: GTPase activity (GO:0003924);; Molecular Function: GTP binding (GO:0005525);; Biological Process: GTP catabolic process (GO:0006184);;	K06949|0|fve:101305720|putative ribosome biogenesis GTPase RsgA-like; K06949 ribosome biogenesis GTPase [EC:3.6.1.-] (A)	--	--	Protein of unknown function, DUF258;; 50S ribosome-binding GTPase;; Microsomal signal peptidase 12 kDa subunit (SPC12)	Probable signal peptidase complex subunit 1 GN=At2g22425 OS=Arabidopsis thaliana (Mouse-ear cress) PE=2 SV=1	PREDICTED: putative ribosome biogenesis GTPase RsgA-like [Fragaria vesca subsp. vesca]
c22483.graph_c0	[P]	Inorganic ion transport and metabolism	--	K01535|0|fve:101294371|plasma membrane ATPase 1-like; K01535 H+-transporting ATPase [EC:3.6.3.6] (A)	[P]	Inorganic ion transport and metabolism	E1-E2 ATPase;; Cation transporter/ATPase, N-terminus	ATPase 7, plasma membrane-type GN=AHA7 OS=Arabidopsis thaliana (Mouse-ear cress) PE=2 SV=1	PREDICTED: plasma membrane ATPase 1-like [Fragaria vesca subsp. vesca]
c8999.graph_c0	--	--	Cellular Component: integral component of membrane (GO:0016021);;	K14207|0|fve:101304788|sodium-coupled neutral amino acid transporter 3-like; K14207 solute carrier family 38 (sodium-coupled neutral amino acid transporter), member 2 (A)	[E]	Amino acid transport and metabolism	Transmembrane amino acid transporter protein;; Tryptophan/tyrosine permease family	--	PREDICTED: sodium-coupled neutral amino acid transporter 3-like [Fragaria vesca subsp. vesca]
c35660.graph_c0	[A]	RNA processing and modification	--	K12821|0|fve:101302708|pre-mRNA-processing protein 40A-like; K12821 pre-mRNA-processing factor 40 (A)	[A]	RNA processing and modification	FF domain;; WW domain	Pre-mRNA-processing protein 40A OS=Arabidopsis thaliana (Mouse-ear cress) PE=1 SV=1	PREDICTED: pre-mRNA-processing protein 40A-like [Fragaria vesca subsp. vesca]
c5934.graph_c0	--	--	Molecular Function: nucleic acid binding (GO:0003676);; Molecular Function: zinc ion binding (GO:0008270);; Biological Process: DNA integration (GO:0015074);;	--	[R]	General function prediction only	--	Endonuclease OS=Nicotiana tabacum (Common tobacco) PE=2 SV=1	hypothetical protein VITISV_035210 [Vitis vinifera]
c57206.graph_c0	--	--	--	--	--	--	--	--	PREDICTED: L-type lectin-domain containing receptor kinase S.4-like [Fragaria vesca subsp. vesca]
c39227.graph_c0	[G]	Carbohydrate transport and metabolism	Molecular Function: magnesium ion binding (GO:0000287);; Molecular Function: pyruvate kinase activity (GO:0004743);; Biological Process: glycolytic process (GO:0006096);; Biological Process: phosphorylation (GO:0016310);; Molecular Function: potassium ion binding (GO:0030955);;	K00873|1.98473e-11|fve:101310390|pyruvate kinase, cytosolic isozyme-like isoform 1; K00873 pyruvate kinase [EC:2.7.1.40] (A)	[G]	Carbohydrate transport and metabolism	Pyruvate kinase, barrel domain	Pyruvate kinase, cytosolic isozyme OS=Glycine max (Soybean) PE=1 SV=1	PREDICTED: pyruvate kinase, cytosolic isozyme-like isoform 2 [Fragaria vesca subsp. vesca]
c32969.graph_c0	[RTKL]	--	Molecular Function: protein serine/threonine kinase activity (GO:0004674);; Molecular Function: ATP binding (GO:0005524);; Biological Process: protein phosphorylation (GO:0006468);; Cellular Component: integral component of membrane (GO:0016021);;	--	--	--	Protein kinase domain;; Protein tyrosine kinase;; Leucine Rich repeats (2 copies);; Leucine rich repeat;; Leucine rich repeat N-terminal domain;; Leucine Rich Repeat;; Leucine Rich repeat	Protein NSP-INTERACTING KINASE 2 (Precursor) GN=NIK2 OS=Arabidopsis thaliana (Mouse-ear cress) PE=1 SV=1	PREDICTED: protein NSP-INTERACTING KINASE 2-like [Fragaria vesca subsp. vesca]
c38850.graph_c0	--	--	Cellular Component: extracellular region (GO:0005576);; Biological Process: plant-type cell wall organization (GO:0009664);; Cellular Component: membrane (GO:0016020);;	--	--	--	Pollen allergen;; Rare lipoprotein A (RlpA)-like double-psi beta-barrel	Expansin-A1 (Precursor) GN=F10D13_18 OS=Arabidopsis thaliana (Mouse-ear cress) PE=2 SV=1	PREDICTED: expansin-A1-like [Fragaria vesca subsp. vesca]
c26896.graph_c0	--	--	--	--	--	--	--	--	hypothetical protein PRUPE_ppa008629mg [Prunus persica]
c38391.graph_c0	[S]	Function unknown	--	--	[T]	Signal transduction mechanisms	Leucine Rich repeats (2 copies);; Leucine rich repeat;; Leucine Rich Repeat;; Leucine rich repeat;; NB-ARC domain;; AAA domain;; NACHT domain	Putative disease resistance protein RGA1 GN=RGA1 OS=Solanum bulbocastanum (Wild potato) PE=2 SV=2	PREDICTED: disease resistance protein RGA2-like [Fragaria vesca subsp. vesca]
c32446.graph_c0	--	--	Cellular Component: chloroplast (GO:0009507);;	K15032|0|fve:101301899|uncharacterized protein LOC101301899; K15032 mTERF domain-containing protein, mitochondrial (A)	[KR]	--	mTERF	--	PREDICTED: uncharacterized protein LOC101301899 [Fragaria vesca subsp. vesca]
c727.graph_c0	--	--	--	--	--	--	--	Vicilin GC72-A (Precursor) OS=Gossypium hirsutum (Upland cotton) PE=3 SV=1	--
c19207.graph_c0	--	--	Molecular Function: calmodulin binding (GO:0005516);; Biological Process: defense response (GO:0006952);; Biological Process: response to biotic stimulus (GO:0009607);; Cellular Component: integral component of membrane (GO:0016021);;	K08472|0|fve:101305865|MLO-like protein 6-like; K08472 mlo protein (A)	--	--	Mlo family;; Mlo family	MLO-like protein 6 GN=MLO6 OS=Arabidopsis thaliana (Mouse-ear cress) PE=2 SV=2	MLO protein 2 [Rosa multiflora]
c33158.graph_c0	[OC]	--	Cellular Component: cytosol (GO:0005829);; Biological Process: pollen tube guidance (GO:0010183);; Molecular Function: antioxidant activity (GO:0016209);; Biological Process: cell redox homeostasis (GO:0045454);; Molecular Function: protein-disulfide reductase activity (GO:0047134);; Biological Process: oxidation-reduction process (GO:0055114);; Biological Process: regulation of pollen tube growt…	K17609|0|fve:101308458|probable nucleoredoxin 1-like; K17609 nucleoredoxin [EC:1.8.1.8] (A)	[R]	General function prediction only	Thioredoxin-like;; AhpC/TSA family;; Redoxin;; Thioredoxin-like domain;; Thioredoxin;; Thioredoxin-like;; SCO1/SenC;; C1-like domain;; Thioredoxin	Probable nucleoredoxin 1 GN=At1g60420 OS=Arabidopsis thaliana (Mouse-ear cress) PE=1 SV=1	PREDICTED: probable nucleoredoxin 1-like [Fragaria vesca subsp. vesca]
c33618.graph_c0	[RTKL]	--	Molecular Function: ATP binding (GO:0005524);; Cellular Component: cytosol (GO:0005829);; Biological Process: protein phosphorylation (GO:0006468);; Molecular Function: RNA polymerase II carboxy-terminal domain kinase activity (GO:0008353);;	K03097|0|fve:101313161|casein kinase II subunit alpha, chloroplastic-like; K03097 casein kinase II subunit alpha [EC:2.7.11.1] (A)	[TDK]	--	Protein kinase domain;; Protein tyrosine kinase;; Phosphotransferase enzyme family	Casein kinase II subunit alpha, chloroplastic (Precursor) GN=At2g23070 OS=Arabidopsis thaliana (Mouse-ear cress) PE=2 SV=1	PREDICTED: casein kinase II subunit alpha, chloroplastic-like [Fragaria vesca subsp. vesca]
c37624.graph_c0	[MJ]	--	--	K00966|0|fve:101301200|mannose-1-phosphate guanyltransferase alpha-like; K00966 mannose-1-phosphate guanylyltransferase [EC:2.7.7.13] (A)	[GMO]	--	Nucleotidyl transferase;; Bacterial transferase hexapeptide (six repeats);; E2F/DP family winged-helix DNA-binding domain	E2F transcription factor-like E2FE GN=T24C20.40 OS=Arabidopsis thaliana (Mouse-ear cress) PE=2 SV=1	PREDICTED: mannose-1-phosphate guanyltransferase alpha-like [Fragaria vesca subsp. vesca]
c33144.graph_c0	[R]	General function prediction only	Molecular Function: zinc ion binding (GO:0008270);;	--	[O]	Posttranslational modification, protein turnover, chaperones	CTLH/CRA C-terminal to LisH motif domain;; RING-type zinc-finger	--	PREDICTED: protein RMD5 homolog A-like [Fragaria vesca subsp. vesca]
c29725.graph_c0	[RTKL]	--	--	--	--	--	Protein kinase domain;; Protein tyrosine kinase;; D-mannose binding lectin;; S-locus glycoprotein family;; PAN domain	Putative receptor protein kinase ZmPK1 (Precursor) GN=PK1 OS=Zea mays (Maize) PE=2 SV=2	PREDICTED: putative receptor protein kinase ZmPK1-like [Fragaria vesca subsp. vesca]
c31574.graph_c0	[KL]	--	Molecular Function: DNA binding (GO:0003677);; Molecular Function: helicase activity (GO:0004386);; Molecular Function: ATP binding (GO:0005524);; Molecular Function: zinc ion binding (GO:0008270);; Molecular Function: transferase activity (GO:0016740);;	K15505|0|fve:101313600|putative SWI/SNF-related matrix-associated actin-dependent regulator of chromatin subfamily A member 3-like 3-like; K15505 DNA repair protein RAD5 [EC:3.6.4.-] (A)	[KL]	--	SNF2 family N-terminal domain;; HIRAN domain;; DEAD/DEAH box helicase;; Type III restriction enzyme, res subunit	Putative SWI/SNF-related matrix-associated actin-dependent regulator of chromatin subfamily A member 3-like 3 GN=At5g43530 OS=Arabidopsis thaliana (Mouse-ear cress) PE=3 SV=1	PREDICTED: putative SWI/SNF-related matrix-associated actin-dependent regulator of chromatin subfamily A member 3-like 3-like [Fragaria vesca subsp. vesca]
c35478.graph_c0	--	--	--	--	[A]	RNA processing and modification	RING-variant domain	--	PREDICTED: uncharacterized protein LOC101301561 isoform 1 [Fragaria vesca subsp. vesca]
c36942.graph_c4	[R]	General function prediction only	--	--	[R]	General function prediction only	Alpha/beta hydrolase family;; Alpha/beta hydrolase family;; X-Pro dipeptidyl-peptidase (S15 family)	--	PREDICTED: uncharacterized protein LOC101309618 [Fragaria vesca subsp. vesca]
c35687.graph_c0	--	--	--	--	--	--	N-terminal C2 in EEIG1 and EHBP1 proteins	--	hypothetical protein PRUPE_ppa001107mg [Prunus persica]
c31899.graph_c0	--	--	--	K17680|3.16241e-149|fve:101310787|uncharacterized protein LOC101310787; K17680 twinkle protein [EC:3.6.4.12] (A)	--	--	Toprim domain	Twinkle homolog protein, chloroplastic/mitochondrial (Precursor) GN=At1g30680 OS=Arabidopsis thaliana (Mouse-ear cress) PE=1 SV=1	PREDICTED: uncharacterized protein LOC101310787 [Fragaria vesca subsp. vesca]
c30022.graph_c0	[O]	Posttranslational modification, protein turnover, chaperones	--	--	[O]	Posttranslational modification, protein turnover, chaperones	--	Calmodulin-interacting protein 111 GN=CIP111 OS=Arabidopsis thaliana (Mouse-ear cress) PE=1 SV=1	PREDICTED: calmodulin-interacting protein 111-like [Fragaria vesca subsp. vesca]
c10032.graph_c0	[R]	General function prediction only	Molecular Function: iron ion binding (GO:0005506);; Molecular Function: oxidoreductase activity, acting on paired donors, with incorporation or reduction of molecular oxygen, 2-oxoglutarate as one donor, and incorporation of one atom each of oxygen into both donors (GO:0016706);; Biological Process: oxidation-reduction process (GO:0055114);;	K04125|0|fve:101294270|gibberellin 2-beta-dioxygenase 1-like; K04125 gibberellin 2-oxidase [EC:1.14.11.13] (A)	[QR]	--	2OG-Fe(II) oxygenase superfamily;; non-haem dioxygenase in morphine synthesis N-terminal	Gibberellin 2-beta-dioxygenase 1 GN=GA2OX1 OS=Pisum sativum (Garden pea) PE=1 SV=1	PREDICTED: gibberellin 2-beta-dioxygenase 1-like [Fragaria vesca subsp. vesca]
c50748.graph_c0	--	--	--	K15601|3.5551e-64|fve:101313813|uncharacterized protein LOC101313813; K15601 lysine-specific demethylase 3 [EC:1.14.11.-] (A)	[K]	Transcription	--	Lysine-specific demethylase JMJ25 GN=MLP3.6 OS=Arabidopsis thaliana (Mouse-ear cress) PE=1 SV=1	PREDICTED: uncharacterized protein LOC101313813 [Fragaria vesca subsp. vesca]
c46148.graph_c0	--	--	--	--	--	--	X8 domain	PLASMODESMATA CALLOSE-BINDING PROTEIN 5 (Precursor) GN=PDCB5 OS=Arabidopsis thaliana (Mouse-ear cress) PE=1 SV=2	PREDICTED: glucan endo-1,3-beta-glucosidase 2-like [Fragaria vesca subsp. vesca]
c54850.graph_c0	--	--	--	--	[R]	General function prediction only	PPR repeat family;; PPR repeat;; PPR repeat;; Pentatricopeptide repeat domain	Pentatricopeptide repeat-containing protein At3g61360 GN=At3g61360 OS=Arabidopsis thaliana (Mouse-ear cress) PE=2 SV=1	PREDICTED: pentatricopeptide repeat-containing protein At3g61360-like [Fragaria vesca subsp. vesca]
c42581.graph_c0	[J]	Translation, ribosomal structure and biogenesis	Molecular Function: aminoacyl-tRNA editing activity (GO:0002161);; Molecular Function: valine-tRNA ligase activity (GO:0004832);; Molecular Function: ATP binding (GO:0005524);; Cellular Component: mitochondrion (GO:0005739);; Cellular Component: cytosol (GO:0005829);; Biological Process: valyl-tRNA aminoacylation (GO:0006438);; Biological Process: regulation of translational fidelity (GO:0006450)…	K01873|1.28669e-34|fve:101303279|valine--tRNA ligase-like; K01873 valyl-tRNA synthetase [EC:6.1.1.9] (A)	[J]	Translation, ribosomal structure and biogenesis	Anticodon-binding domain of tRNA	Valine--tRNA ligase GN=VALRS OS=Arabidopsis thaliana (Mouse-ear cress) PE=2 SV=2	PREDICTED: valine--tRNA ligase-like [Fragaria vesca subsp. vesca]
c37422.graph_c0	--	--	Molecular Function: DNA binding (GO:0003677);; Molecular Function: RNA binding (GO:0003723);; Biological Process: RNA metabolic process (GO:0016070);;	K17583|0|fve:101295016|nucleolar MIF4G domain-containing protein 1-like; K17583 nucleolar MIF4G domain-containing protein 1 (A)	[T]	Signal transduction mechanisms	MIF4G domain;; MA3 domain	--	PREDICTED: nucleolar MIF4G domain-containing protein 1-like [Fragaria vesca subsp. vesca]
c28529.graph_c0	--	--	--	K06100|0|fve:101303228|symplekin-like; K06100 symplekin (A)	[A]	RNA processing and modification	Symplekin tight junction protein C terminal;; Domain of unknown function (DUF3453)	--	PREDICTED: symplekin-like isoform X3 [Malus domestica]
c35151.graph_c0	[K]	Transcription	--	K03125|0|fve:101295460|transcription initiation factor TFIID subunit 1-A-like; K03125 transcription initiation factor TFIID subunit 1 (A)	[K]	Transcription	Protein of unknown function (DUF3591);; TATA box-binding protein binding;; Ubiquitin family;; Ubiquitin-2 like Rad60 SUMO-like;; Bromodomain;; Zinc knuckle;; Reverse transcriptase (RNA-dependent DNA polymerase)	Transcription initiation factor TFIID subunit 1 GN=At1g32750 OS=Arabidopsis thaliana (Mouse-ear cress) PE=1 SV=1	PREDICTED: transcription initiation factor TFIID subunit 1-A-like [Fragaria vesca subsp. vesca]
c37426.graph_c0	[RTKL]	--	--	--	--	--	D-mannose binding lectin;; S-locus glycoprotein family;; PAN-like domain;; Protein tyrosine kinase;; Protein kinase domain;; Protein kinase domain;; Protein tyrosine kinase	G-type lectin S-receptor-like serine/threonine-protein kinase At4g03230 (Precursor) GN=At4g03230 OS=Arabidopsis thaliana (Mouse-ear cress) PE=3 SV=3	PREDICTED: G-type lectin S-receptor-like serine/threonine-protein kinase At4g03230 [Prunus mume]
c62093.graph_c0	[J]	Translation, ribosomal structure and biogenesis	Molecular Function: translation elongation factor activity (GO:0003746);; Molecular Function: GTPase activity (GO:0003924);; Molecular Function: GTP binding (GO:0005525);; Biological Process: GTP catabolic process (GO:0006184);; Biological Process: transcription, DNA-templated (GO:0006351);; Biological Process: translational elongation (GO:0006414);; Biological Process: chloroplast organization (…	K02355|1.27206e-27|cvr:CHLNCDRAFT_48385|hypothetical protein; K02355 elongation factor G (A)	[J]	Translation, ribosomal structure and biogenesis	Elongation factor Tu domain 2	Elongation factor G, chloroplastic {ECO:0000255|HAMAP-Rule:MF_03063} (Precursor) GN=F23N19.11 OS=Arabidopsis thaliana (Mouse-ear cress) PE=1 SV=1	hypothetical protein CHLNCDRAFT_48385 [Chlorella variabilis]
c39005.graph_c0	--	--	--	--	--	--	Peptidase inhibitor I9	--	hypothetical protein PRUPE_ppa013941mg [Prunus persica]
c18121.graph_c0	--	--	--	--	--	--	--	Tobamovirus multiplication protein 2B GN=F5D14.14 OS=Arabidopsis thaliana (Mouse-ear cress) PE=2 SV=2	PREDICTED: tobamovirus multiplication protein 2B isoform X2 [Prunus mume]
c14549.graph_c0	--	--	--	--	--	--	Protein of unknown function (DUF679)	--	PREDICTED: uncharacterized protein LOC101304693 [Fragaria vesca subsp. vesca]
c39945.graph_c0	[EH]	--	Molecular Function: magnesium ion binding (GO:0000287);; Molecular Function: acetolactate synthase activity (GO:0003984);; Molecular Function: pyruvate decarboxylase activity (GO:0004737);; Biological Process: isoleucine biosynthetic process (GO:0009097);; Biological Process: valine biosynthetic process (GO:0009099);; Cellular Component: chloroplast stroma (GO:0009570);; Molecular Function: thiam…	K01652|4.50477e-25|pxb:103951139|acetolactate synthase 1, chloroplastic-like; K01652 acetolactate synthase I/II/III large subunit [EC:2.2.1.6] (A)	[EH]	--	Thiamine pyrophosphate enzyme, N-terminal TPP binding domain	Acetolactate synthase, chloroplastic (Precursor) GN=T8P19.70 OS=Arabidopsis thaliana (Mouse-ear cress) PE=1 SV=1	PREDICTED: acetolactate synthase 1, chloroplastic-like [Pyrus x bretschneideri]
c6385.graph_c0	--	--	Molecular Function: 2-alkenal reductase [NAD(P)] activity (GO:0032440);; Molecular Function: protein dimerization activity (GO:0046983);; Biological Process: oxidation-reduction process (GO:0055114);;	--	--	--	--	Transcription factor bHLH19 GN=T30L20.2 OS=Arabidopsis thaliana (Mouse-ear cress) PE=2 SV=1	hypothetical protein L484_016091 [Morus notabilis]
c38253.graph_c1	--	--	--	--	--	--	F-box associated domain;; F-box associated;; F-box domain	F-box/kelch-repeat protein At3g06240 GN=At3g06240 OS=Arabidopsis thaliana (Mouse-ear cress) PE=2 SV=1	PREDICTED: F-box/kelch-repeat protein At3g06240-like [Fragaria vesca subsp. vesca]
c28806.graph_c0	--	--	Molecular Function: binding (GO:0005488);;	--	[R]	General function prediction only	--	PHD finger protein MALE MEIOCYTE DEATH 1 GN=F15E12.11 OS=Arabidopsis thaliana (Mouse-ear cress) PE=2 SV=1	PREDICTED: PHD finger protein MALE MEIOCYTE DEATH 1-like [Fragaria vesca subsp. vesca]
c9466.graph_c0	[I]	Lipid transport and metabolism	Molecular Function: inositol-3-phosphate synthase activity (GO:0004512);; Cellular Component: cytoplasm (GO:0005737);; Biological Process: inositol biosynthetic process (GO:0006021);; Biological Process: phospholipid biosynthetic process (GO:0008654);;	K01858|0|fve:101303741|inositol-3-phosphate synthase-like; K01858 myo-inositol-1-phosphate synthase [EC:5.5.1.4] (A)	[I]	Lipid transport and metabolism	Myo-inositol-1-phosphate synthase;; Myo-inositol-1-phosphate synthase	Inositol-3-phosphate synthase GN=INPS1 OS=Nicotiana paniculata PE=2 SV=1	PREDICTED: inositol-3-phosphate synthase-like [Fragaria vesca subsp. vesca]
c37065.graph_c0	--	--	--	--	[R]	General function prediction only	PPR repeat family;; PPR repeat;; Pentatricopeptide repeat domain;; PPR repeat	Putative pentatricopeptide repeat-containing protein At3g05240 GN=PCMP-E82 OS=Arabidopsis thaliana (Mouse-ear cress) PE=3 SV=2	PREDICTED: putative pentatricopeptide repeat-containing protein At3g11460 [Malus domestica]
c5950.graph_c0	--	--	Molecular Function: sequence-specific DNA binding transcription factor activity (GO:0003700);; Biological Process: regulation of transcription, DNA-templated (GO:0006355);; Molecular Function: sequence-specific DNA binding (GO:0043565);;	--	--	--	WRKY DNA -binding domain	Probable WRKY transcription factor 50 GN=WRKY50 OS=Arabidopsis thaliana (Mouse-ear cress) PE=2 SV=1	PREDICTED: probable WRKY transcription factor 51-like [Fragaria vesca subsp. vesca]
c27672.graph_c0	--	--	--	--	[R]	General function prediction only	--	--	hypothetical protein PRUPE_ppa020617mg [Prunus persica]
c34225.graph_c1	--	--	--	K10268|1.23556e-145|fve:101311952|F-box/LRR-repeat protein 3-like; K10268 F-box and leucine-rich repeat protein 2/20 (A)	[R]	General function prediction only	Leucine Rich repeat;; Leucine Rich repeats (2 copies);; Leucine rich repeat;; Leucine Rich Repeat	F-box/LRR-repeat protein 3 GN=FBL3 OS=Arabidopsis thaliana (Mouse-ear cress) PE=2 SV=1	PREDICTED: F-box/LRR-repeat protein 3-like [Fragaria vesca subsp. vesca]
c30097.graph_c0	--	--	Molecular Function: 1-acylglycerol-3-phosphate O-acyltransferase activity (GO:0003841);; Molecular Function: glycerol-3-phosphate O-acyltransferase activity (GO:0004366);; Cellular Component: endoplasmic reticulum (GO:0005783);; Biological Process: cutin biosynthetic process (GO:0010143);;	K13508|0|fve:101297770|probable glycerol-3-phosphate acyltransferase 8-like; K13508 glycerol-3-phosphate acyltransferase [EC:2.3.1.15] (A)	--	--	haloacid dehalogenase-like hydrolase	Glycerol-3-phosphate 2-O-acyltransferase 4 GN=GPAT4 OS=Arabidopsis thaliana (Mouse-ear cress) PE=1 SV=1	PREDICTED: probable glycerol-3-phosphate acyltransferase 8-like [Fragaria vesca subsp. vesca]
c38354.graph_c0	--	--	--	--	--	--	KIP1-like protein	--	PREDICTED: uncharacterized protein LOC101305028 [Fragaria vesca subsp. vesca]
c15442.graph_c0	[R]	General function prediction only	Molecular Function: triglyceride lipase activity (GO:0004806);; Cellular Component: extracellular space (GO:0005615);; Biological Process: lipid catabolic process (GO:0016042);;	--	[I]	Lipid transport and metabolism	Partial alpha/beta-hydrolase lipase region;; Alpha/beta hydrolase family;; Alpha/beta hydrolase family;; alpha/beta hydrolase fold	Triacylglycerol lipase 1 (Precursor) GN=LIP1 OS=Arabidopsis thaliana (Mouse-ear cress) PE=1 SV=1	PREDICTED: triacylglycerol lipase 1-like isoform 1 [Fragaria vesca subsp. vesca]
c27901.graph_c0	[OC]	--	Molecular Function: isomerase activity (GO:0016853);; Molecular Function: thiol oxidase activity (GO:0016972);; Biological Process: cell redox homeostasis (GO:0045454);; Biological Process: oxidation-reduction process (GO:0055114);;	--	[D]	Cell cycle control, cell division, chromosome partitioning	Erv1 / Alr family;; Thioredoxin	Sulfhydryl oxidase 1 (Precursor) GN=T15D22.7 OS=Arabidopsis thaliana (Mouse-ear cress) PE=2 SV=1	PREDICTED: sulfhydryl oxidase 2-like isoform 1 [Fragaria vesca subsp. vesca]
c39788.graph_c0	--	--	Molecular Function: transferase activity (GO:0016740);;	--	--	--	Transferase family	Vinorine synthase GN=ACT OS=Rauvolfia serpentina (Serpentine wood) PE=1 SV=2	PREDICTED: vinorine synthase-like [Fragaria vesca subsp. vesca]
c34862.graph_c0	[J]	Translation, ribosomal structure and biogenesis	--	--	--	--	tRNA synthetase class II core domain (G, H, P, S and T)	Glycine--tRNA ligase 1, mitochondrial (Precursor) GN=GLYRS-1 OS=Arabidopsis thaliana (Mouse-ear cress) PE=2 SV=1	PREDICTED: uncharacterized protein LOC101300530 [Fragaria vesca subsp. vesca]
c27860.graph_c0	[O]	Posttranslational modification, protein turnover, chaperones	Molecular Function: peroxidase activity (GO:0004601);; Molecular Function: peroxiredoxin activity (GO:0051920);; Biological Process: oxidation-reduction process (GO:0055114);;	--	[O]	Posttranslational modification, protein turnover, chaperones	Redoxin;; AhpC/TSA family	Peroxiredoxin-2F, mitochondrial (Precursor) GN=PRXIIF OS=Arabidopsis thaliana (Mouse-ear cress) PE=1 SV=2	PREDICTED: peroxiredoxin-2F, mitochondrial-like [Fragaria vesca subsp. vesca]
c38280.graph_c0	--	--	Cellular Component: nucleus (GO:0005634);; Biological Process: mRNA processing (GO:0006397);;	K12867|2.52635e-159|fve:101308548|pre-mRNA-splicing factor SYF1-like; K12867 pre-mRNA-splicing factor SYF1 (A)	[A]	RNA processing and modification	--	--	PREDICTED: pre-mRNA-splicing factor SYF1-like [Fragaria vesca subsp. vesca]
c31858.graph_c0	[T]	Signal transduction mechanisms	Molecular Function: phosphoprotein phosphatase activity (GO:0004721);;	K14497|1.45012e-95|tcc:TCM_028887|Phosphatase 2C family protein; K14497 protein phosphatase 2C [EC:3.1.3.16] (A)	[T]	Signal transduction mechanisms	Protein phosphatase 2C	Probable protein phosphatase 2C 24 GN=At2g29380 OS=Arabidopsis thaliana (Mouse-ear cress) PE=2 SV=1	Phosphatase 2C family protein [Theobroma cacao]
c35489.graph_c0	[E]	Amino acid transport and metabolism	Molecular Function: protein kinase activity (GO:0004672);; Molecular Function: ATP binding (GO:0005524);; Cellular Component: plasma membrane (GO:0005886);; Biological Process: protein phosphorylation (GO:0006468);; Cellular Component: integral component of membrane (GO:0016021);; Molecular Function: 2-alkenal reductase [NAD(P)] activity (GO:0032440);; Biological Process: oxidation-reduction proc…	--	--	--	Protein kinase domain;; Protein tyrosine kinase;; Leucine Rich repeats (2 copies);; Leucine rich repeat;; Leucine Rich Repeat;; Leucine Rich repeat;; Leucine rich repeat;; Leucine rich repeat N-terminal domain;; Aminotransferase class I and II	Probable LRR receptor-like serine/threonine-protein kinase At1g12460 (Precursor) GN=At1g12460 OS=Arabidopsis thaliana (Mouse-ear cress) PE=2 SV=1	PREDICTED: probable LRR receptor-like serine/threonine-protein kinase At1g12460-like [Fragaria vesca subsp. vesca]
c39626.graph_c0	--	--	--	--	[S]	Function unknown	rRNA processing	--	PREDICTED: uncharacterized protein LOC101307952 [Fragaria vesca subsp. vesca]
c31441.graph_c0	--	--	--	--	--	--	Ulp1 protease family, C-terminal catalytic domain;; TNP1/EN/SPM transposase	--	PREDICTED: uncharacterized protein LOC101298373 [Fragaria vesca subsp. vesca]
c56162.graph_c0	--	--	--	--	--	--	Glycosyl hydrolases family 28	Exopolygalacturonase (Fragment) OS=Oenothera organensis (Evening primrose) PE=2 SV=1	PREDICTED: exopolygalacturonase-like [Fragaria vesca subsp. vesca]
c38212.graph_c0	--	--	Biological Process: metabolic process (GO:0008152);; Molecular Function: transferase activity, transferring hexosyl groups (GO:0016758);;	--	[GC]	--	UDP-glucoronosyl and UDP-glucosyl transferase	Putative UDP-glucose flavonoid 3-O-glucosyltransferase 3 {ECO:0000250|UniProtKB:Q2V6K0} OS=Fragaria ananassa (Strawberry) PE=2 SV=1	PREDICTED: UDP-glucose flavonoid 3-O-glucosyltransferase 6-like [Fragaria vesca subsp. vesca]
c20085.graph_c0	--	--	Biological Process: carotenoid biosynthetic process (GO:0016117);; Molecular Function: oxidoreductase activity, acting on paired donors, with incorporation or reduction of molecular oxygen (GO:0016705);;	K06444|0|fve:101304999|lycopene epsilon cyclase, chloroplastic-like; K06444 lycopene epsilon-cyclase [EC:5.5.1.18] (A)	--	--	Lycopene cyclase protein;; FAD dependent oxidoreductase	Lycopene epsilon cyclase, chloroplastic (Precursor) GN=LUT2 OS=Arabidopsis thaliana (Mouse-ear cress) PE=1 SV=2	PREDICTED: lycopene epsilon cyclase, chloroplastic-like [Fragaria vesca subsp. vesca]
c38540.graph_c0	--	--	Cellular Component: mitochondrial respiratory chain complex I (GO:0005747);; Biological Process: embryo development ending in seed dormancy (GO:0009793);;	K11353|1.21106e-94|fve:101309930|NADH dehydrogenase [ubiquinone] 1 alpha subcomplex subunit 13-A-like isoform 1; K11353 NADH dehydrogenase (ubiquinone) 1 alpha subcomplex subunit 13 (A)	[CD]	--	GRIM-19 protein	NADH dehydrogenase [ubiquinone] 1 alpha subcomplex subunit 13-B GN=At2g33220 OS=Arabidopsis thaliana (Mouse-ear cress) PE=2 SV=1	PREDICTED: NADH dehydrogenase [ubiquinone] 1 alpha subcomplex subunit 13-A-like isoform 1 [Fragaria vesca subsp. vesca]
c2299.graph_c0	--	--	Molecular Function: nucleic acid binding (GO:0003676);; Molecular Function: zinc ion binding (GO:0008270);; Biological Process: DNA integration (GO:0015074);;	--	[R]	General function prediction only	Reverse transcriptase (RNA-dependent DNA polymerase)	Endonuclease OS=Nicotiana tabacum (Common tobacco) PE=2 SV=1	hypothetical protein VITISV_040588 [Vitis vinifera]
c37909.graph_c0	--	--	--	--	--	--	--	--	PREDICTED: uncharacterized protein LOC101313487 [Fragaria vesca subsp. vesca]
c34733.graph_c0	--	--	--	--	--	--	FAR1 DNA-binding domain	--	--
c13911.graph_c0	--	--	Cellular Component: nucleus (GO:0005634);; Cellular Component: chloroplast (GO:0009507);;	--	--	--	--	--	conserved hypothetical protein [Ricinus communis]
c24642.graph_c0	[RTKL]	--	Biological Process: activation of MAPKK activity (GO:0000186);; Molecular Function: MAP kinase kinase kinase activity (GO:0004709);; Molecular Function: ATP binding (GO:0005524);; Cellular Component: integral component of membrane (GO:0016021);; Molecular Function: 2-alkenal reductase [NAD(P)] activity (GO:0032440);; Biological Process: oxidation-reduction process (GO:0055114);;	--	--	--	Leucine Rich repeats (2 copies);; Protein tyrosine kinase;; Protein kinase domain;; Leucine rich repeat;; Leucine Rich Repeat;; Leucine Rich repeat;; Leucine rich repeat N-terminal domain;; Leucine rich repeat	Leucine-rich repeat receptor-like serine/threonine-protein kinase BAM1 (Precursor) GN=BAM1 OS=Arabidopsis thaliana (Mouse-ear cress) PE=1 SV=1	PREDICTED: leucine-rich repeat receptor-like serine/threonine-protein kinase BAM1-like [Fragaria vesca subsp. vesca]
c38732.graph_c0	--	--	Molecular Function: magnesium ion binding (GO:0000287);; Molecular Function: inorganic diphosphatase activity (GO:0004427);; Cellular Component: cytoplasm (GO:0005737);; Biological Process: phosphate-containing compound metabolic process (GO:0006796);;	K01507|3.04895e-15|pper:PRUPE_ppa011346mg|hypothetical protein; K01507 inorganic pyrophosphatase [EC:3.6.1.1] (A)	[C]	Energy production and conversion	--	Soluble inorganic pyrophosphatase OS=Oryza sativa subsp. japonica (Rice) PE=2 SV=1	hypothetical protein PRUPE_ppa011346mg [Prunus persica]
c36752.graph_c1	[RTKL]	--	Molecular Function: protein kinase activity (GO:0004672);; Molecular Function: ATP binding (GO:0005524);; Biological Process: protein phosphorylation (GO:0006468);; Cellular Component: integral component of membrane (GO:0016021);;	--	--	--	Protein kinase domain;; Protein tyrosine kinase;; Leucine Rich repeats (2 copies);; Leucine rich repeat;; Leucine Rich Repeat;; Leucine Rich repeat;; Leucine rich repeat;; Leucine rich repeat N-terminal domain	Probable inactive receptor kinase At4g23740 (Precursor) GN=At4g23740 OS=Arabidopsis thaliana (Mouse-ear cress) PE=2 SV=1	PREDICTED: probable inactive receptor kinase At4g23740-like [Fragaria vesca subsp. vesca]
c15061.graph_c0	--	--	Biological Process: DNA metabolic process (GO:0006259);;	--	[D]	Cell cycle control, cell division, chromosome partitioning	--	--	PREDICTED: uncharacterized protein LOC101290818 [Fragaria vesca subsp. vesca]
c15609.graph_c0	--	--	--	--	--	--	Cotton fibre expressed protein	--	PREDICTED: uncharacterized protein LOC103421018 [Malus domestica]
c31837.graph_c0	--	--	--	K09286|3.74606e-111|fve:101294079|ethylene-responsive transcription factor 5-like; K09286 EREBP-like factor (A)	--	--	AP2 domain	Ethylene-responsive transcription factor 5 GN=MQL5_9 OS=Arabidopsis thaliana (Mouse-ear cress) PE=2 SV=1	PREDICTED: ethylene-responsive transcription factor 5-like [Fragaria vesca subsp. vesca]
c38867.graph_c0	[E]	Amino acid transport and metabolism	Molecular Function: arginase activity (GO:0004053);; Cellular Component: mitochondrion (GO:0005739);; Biological Process: arginine catabolic process (GO:0006527);; Cellular Component: chloroplast (GO:0009507);; Biological Process: putrescine biosynthetic process from arginine (GO:0033388);; Biological Process: defense response to bacterium (GO:0042742);; Molecular Function: cobalt ion binding (GO…	K01476|0|fve:101298933|arginase-like; K01476 arginase [EC:3.5.3.1] (A)	[E]	Amino acid transport and metabolism	Arginase family	Arginase 1, mitochondrial (Precursor) GN=ARGAH1 OS=Arabidopsis thaliana (Mouse-ear cress) PE=2 SV=1	PREDICTED: arginase-like [Fragaria vesca subsp. vesca]
c30697.graph_c0	[E]	Amino acid transport and metabolism	Molecular Function: aspartate kinase activity (GO:0004072);; Molecular Function: homoserine dehydrogenase activity (GO:0004412);; Biological Process: aspartate family amino acid biosynthetic process (GO:0009067);; Molecular Function: amino acid binding (GO:0016597);; Molecular Function: NADP binding (GO:0050661);; Biological Process: oxidation-reduction process (GO:0055114);;	K12524|0|fve:101292645|bifunctional aspartokinase/homoserine dehydrogenase 2, chloroplastic-like; K12524 bifunctional aspartokinase / homoserine dehydrogenase 1 [EC:2.7.2.4 1.1.1.3] (A)	--	--	Homoserine dehydrogenase;; Amino acid kinase family;; Homoserine dehydrogenase, NAD binding domain;; ACT domain;; ACT domain	Homoserine dehydrogenase (Precursor; Fragment) OS=Daucus carota (Wild carrot) PE=1 SV=1	PREDICTED: bifunctional aspartokinase/homoserine dehydrogenase 2, chloroplastic-like [Fragaria vesca subsp. vesca]
c40182.graph_c0	--	--	--	--	[R]	General function prediction only	Glycosyl transferase family 90	--	PREDICTED: O-glucosyltransferase rumi-like [Fragaria vesca subsp. vesca]
c18323.graph_c0	[E]	Amino acid transport and metabolism	Molecular Function: copper ion binding (GO:0005507);; Biological Process: lysine biosynthetic process via diaminopimelate (GO:0009089);; Cellular Component: chloroplast stroma (GO:0009570);; Biological Process: ethylene biosynthetic process (GO:0009693);; Biological Process: systemic acquired resistance, salicylic acid mediated signaling pathway (GO:0009862);; Molecular Function: L,L-diaminopimel…	K10206|0|fve:101314036|LL-diaminopimelate aminotransferase, chloroplastic-like; K10206 LL-diaminopimelate aminotransferase [EC:2.6.1.83] (A)	[E]	Amino acid transport and metabolism	Aminotransferase class I and II;; Allinase	LL-diaminopimelate aminotransferase, chloroplastic (Precursor) GN=T16L1.170 OS=Arabidopsis thaliana (Mouse-ear cress) PE=1 SV=1	PREDICTED: LL-diaminopimelate aminotransferase, chloroplastic-like [Fragaria vesca subsp. vesca]
c60361.graph_c0	--	--	--	--	--	--	--	--	PREDICTED: putative disease resistance protein At3g14460-like [Fragaria vesca subsp. vesca]
c49643.graph_c0	--	--	--	--	[Q]	Secondary metabolites biosynthesis, transport and catabolism	ABC-2 type transporter	Pleiotropic drug resistance protein 15 OS=Oryza sativa subsp. japonica (Rice) PE=3 SV=1	hypothetical protein PRUPE_ppa000237mg [Prunus persica]
c38980.graph_c0	--	--	--	--	--	--	Plant invertase/pectin methylesterase inhibitor	--	hypothetical protein PRUPE_ppa011794mg [Prunus persica]
c31844.graph_c0	--	--	--	--	--	--	--	--	PREDICTED: uncharacterized protein LOC101313920 [Fragaria vesca subsp. vesca]
c33078.graph_c0	--	--	--	--	--	--	Kelch motif;; Kelch motif	F-box/kelch-repeat protein At3g24760 GN=At3g24760 OS=Arabidopsis thaliana (Mouse-ear cress) PE=2 SV=1	PREDICTED: F-box/kelch-repeat protein At3g24760-like isoform 1 [Fragaria vesca subsp. vesca]
c9357.graph_c0	--	--	Molecular Function: heme oxygenase (decyclizing) activity (GO:0004392);; Biological Process: heme oxidation (GO:0006788);; Cellular Component: chloroplast (GO:0009507);; Biological Process: phytochromobilin biosynthetic process (GO:0010024);;	K00510|2.63574e-164|fve:101296421|heme oxygenase 1, chloroplastic-like; K00510 heme oxygenase [EC:1.14.99.3] (A)	[P]	Inorganic ion transport and metabolism	Heme oxygenase	Heme oxygenase 1, chloroplastic (Precursor) GN=F18A8.4 OS=Arabidopsis thaliana (Mouse-ear cress) PE=1 SV=2	PREDICTED: heme oxygenase 1, chloroplastic-like [Fragaria vesca subsp. vesca]
c30320.graph_c0	--	--	Biological Process: chromatin silencing (GO:0006342);; Biological Process: cell cycle process (GO:0022402);; Biological Process: histone lysine methylation (GO:0034968);; Biological Process: system development (GO:0048731);;	--	--	--	--	--	PREDICTED: uncharacterized protein LOC101306441 [Fragaria vesca subsp. vesca]
c36378.graph_c0	[R]	General function prediction only	Cellular Component: mitochondrial inner membrane (GO:0005743);; Molecular Function: folic acid transporter activity (GO:0008517);; Cellular Component: chloroplast envelope (GO:0009941);; Biological Process: folic acid transport (GO:0015884);; Cellular Component: integral component of membrane (GO:0016021);; Biological Process: transmembrane transport (GO:0055085);;	K15115|0|fve:101304425|folate transporter 1, chloroplastic-like; K15115 solute carrier family 25 (mitochondrial folate transporter), member 32 (A)	[C]	Energy production and conversion	Alpha/beta hydrolase family;; alpha/beta hydrolase fold;; Alpha/beta hydrolase family;; Mitochondrial carrier protein;; Ribosomal protein L7/L12 C-terminal domain	Folate transporter 1, chloroplastic GN=FOLT1 OS=Arabidopsis thaliana (Mouse-ear cress) PE=2 SV=1	PREDICTED: folate transporter 1, chloroplastic-like [Fragaria vesca subsp. vesca]
c27552.graph_c0	[RTKL]	--	Molecular Function: protein serine/threonine kinase activity (GO:0004674);; Molecular Function: non-membrane spanning protein tyrosine kinase activity (GO:0004715);; Molecular Function: ATP binding (GO:0005524);; Biological Process: protein phosphorylation (GO:0006468);; Molecular Function: amino acid binding (GO:0016597);;	--	[T]	Signal transduction mechanisms	Protein kinase domain;; Protein tyrosine kinase	Serine/threonine-protein kinase HT1 GN=HT1 OS=Arabidopsis thaliana (Mouse-ear cress) PE=1 SV=1	hypothetical protein CISIN_1g045286mg [Citrus sinensis]
c51818.graph_c0	--	--	--	--	--	--	--	--	PREDICTED: uncharacterized protein LOC103422832 [Malus domestica]
c28463.graph_c0	--	--	--	--	[Q]	Secondary metabolites biosynthesis, transport and catabolism	--	ABC transporter C family member 10 GN=F17J16.190 OS=Arabidopsis thaliana (Mouse-ear cress) PE=2 SV=2	PREDICTED: ABC transporter C family member 10-like [Fragaria vesca subsp. vesca]
c17292.graph_c0	--	--	Molecular Function: DNA binding (GO:0003677);; Molecular Function: sequence-specific DNA binding transcription factor activity (GO:0003700);; Cellular Component: nucleus (GO:0005634);; Biological Process: regulation of transcription, DNA-templated (GO:0006355);; Molecular Function: protein dimerization activity (GO:0046983);;	K09264|1.42152e-28|fve:101303096|floral homeotic protein AGAMOUS-like isoform 1; K09264 MADS-box transcription factor, plant (A)	[K]	Transcription	SRF-type transcription factor (DNA-binding and dimerisation domain)	Floral homeotic protein AGAMOUS GN=AG2 OS=Panax ginseng (Korean ginseng) PE=2 SV=1	MADS-box protein [Rosa rugosa]
c29921.graph_c0	--	--	--	--	[R]	General function prediction only	--	Uncharacterized mitochondrial protein AtMg00820 GN=AtMg00820 OS=Arabidopsis thaliana (Mouse-ear cress) PE=4 SV=1	PREDICTED: uncharacterized protein LOC104417889 [Eucalyptus grandis]
c38596.graph_c0	[MG]	--	Molecular Function: nucleotide binding (GO:0000166);; Molecular Function: catalytic activity (GO:0003824);; Cellular Component: mitochondrial respiratory chain complex I (GO:0005747);; Biological Process: ubiquitin-dependent protein catabolic process (GO:0006511);; Biological Process: response to salt stress (GO:0009651);; Biological Process: photorespiration (GO:0009853);; Molecular Function: co…	K03953|0|fve:101301625|NADH dehydrogenase [ubiquinone] 1 alpha subcomplex subunit 9, mitochondrial-like; K03953 NADH dehydrogenase (ubiquinone) 1 alpha subcomplex subunit 9 (A)	[C]	Energy production and conversion	NADH(P)-binding;; NAD dependent epimerase/dehydratase family;; NmrA-like family;; 3-beta hydroxysteroid dehydrogenase/isomerase family;; RmlD substrate binding domain;; Male sterility protein	NADH dehydrogenase [ubiquinone] 1 alpha subcomplex subunit 9, mitochondrial (Precursor) GN=At2g20360 OS=Arabidopsis thaliana (Mouse-ear cress) PE=1 SV=2	PREDICTED: NADH dehydrogenase [ubiquinone] 1 alpha subcomplex subunit 9, mitochondrial-like [Fragaria vesca subsp. vesca]
c20411.graph_c0	--	--	Molecular Function: nucleic acid binding (GO:0003676);; Molecular Function: zinc ion binding (GO:0008270);;	K09250|4.3988e-135|pxb:103966931|zinc finger protein GIS2-like; K09250 cellular nucleic acid-binding protein (A)	[O]	Posttranslational modification, protein turnover, chaperones	Zinc knuckle;; Zinc knuckle;; Zinc knuckle;; Zinc knuckle	Cold shock protein 1 GN=T19K4.150 OS=Arabidopsis thaliana (Mouse-ear cress) PE=1 SV=1	PREDICTED: zinc finger protein GIS2-like [Pyrus x bretschneideri]
c23516.graph_c0	--	--	--	--	[R]	General function prediction only	--	Uncharacterized mitochondrial protein AtMg00750 GN=AtMg00750 OS=Arabidopsis thaliana (Mouse-ear cress) PE=4 SV=1	PREDICTED: uncharacterized protein LOC103950528 [Pyrus x bretschneideri]
c42178.graph_c0	--	--	--	--	[R]	General function prediction only	Domain of unknown function	--	unnamed protein product [Vitis vinifera]
c57022.graph_c0	--	--	--	--	--	--	Zinc knuckle	--	hypothetical protein PRUPE_ppa020282mg [Prunus persica]
c32594.graph_c0	--	--	Cellular Component: membrane (GO:0016020);;	--	--	--	EamA-like transporter family;; Multidrug resistance efflux transporter	WAT1-related protein At4g19185 GN=At4g19185 OS=Arabidopsis thaliana (Mouse-ear cress) PE=2 SV=1	hypothetical protein PRUPE_ppa006759mg [Prunus persica]
c59851.graph_c0	--	--	--	--	--	--	--	--	PREDICTED: epidermis-specific secreted glycoprotein EP1-like [Pyrus x bretschneideri]
c32311.graph_c0	--	--	--	K10867|0|fve:101304895|uncharacterized protein LOC101304895; K10867 nijmegen breakage syndrome protein 1 (A)	--	--	FHA domain;; BRCA1 C Terminus (BRCT) domain	Nijmegen breakage syndrome 1 protein {ECO:0000303|PubMed:17182003} OS=Arabidopsis thaliana (Mouse-ear cress) PE=1 SV=1	PREDICTED: uncharacterized protein LOC101304895 [Fragaria vesca subsp. vesca]
c23616.graph_c0	--	--	Molecular Function: DNA binding (GO:0003677);; Biological Process: response to stress (GO:0006950);;	K09419|1.38362e-48|fve:101302973|heat stress transcription factor A-2-like; K09419 heat shock transcription factor, other eukaryote (A)	[K]	Transcription	--	Heat shock factor protein HSF30 GN=HSF30 OS=Solanum peruvianum (Peruvian tomato) PE=2 SV=1	PREDICTED: heat stress transcription factor A-2-like [Fragaria vesca subsp. vesca]
c7928.graph_c0	--	--	Biological Process: transcription, DNA-templated (GO:0006351);;	K09286|8.41394e-59|mdm:103403262|ethylene-responsive transcription factor ERF010; K09286 EREBP-like factor (A)	--	--	AP2 domain	Ethylene-responsive transcription factor ERF010 GN=ERF010 OS=Arabidopsis thaliana (Mouse-ear cress) PE=2 SV=1	PREDICTED: ethylene-responsive transcription factor ERF010 [Malus domestica]
c34249.graph_c0	--	--	--	--	--	--	--	--	PREDICTED: uncharacterized protein LOC103417713 isoform X2 [Malus domestica]
c39557.graph_c0	--	--	Biological Process: response to wounding (GO:0009611);; Biological Process: response to salicylic acid (GO:0009751);; Molecular Function: FMN binding (GO:0010181);; Molecular Function: oxidoreductase activity (GO:0016491);; Biological Process: oxylipin metabolic process (GO:0031407);; Biological Process: response to cadmium ion (GO:0046686);; Biological Process: oxidation-reduction process (GO:00…	K05894|3.20209e-17|fve:101297812|12-oxophytodienoate reductase 2-like; K05894 12-oxophytodienoic acid reductase [EC:1.3.1.42] (A)	[CR]	--	--	Putative 12-oxophytodienoate reductase 11 GN=OPR11 OS=Oryza sativa subsp. japonica (Rice) PE=2 SV=1	PREDICTED: 12-oxophytodienoate reductase 2-like [Fragaria vesca subsp. vesca]
c7609.graph_c0	--	--	--	--	--	--	--	Putative F-box/FBD/LRR-repeat protein At1g66290 GN=At1g66290 OS=Arabidopsis thaliana (Mouse-ear cress) PE=3 SV=1	PREDICTED: LOW QUALITY PROTEIN: putative F-box/LRR-repeat protein At5g41840 [Malus domestica]
c33284.graph_c0	[R]	General function prediction only	--	K03977|0|fve:101310757|GTPase Der-like; K03977 GTP-binding protein (A)	[J]	Translation, ribosomal structure and biogenesis	50S ribosome-binding GTPase;; KH-domain-like of EngA bacterial GTPase enzymes, C-terminal;; Ferrous iron transport protein B;; Miro-like protein;; Dynamin family;; Elongation factor Tu GTP binding domain;; AIG1 family;; Protein of unknown function, DUF258;; Signal recognition particle receptor beta subunit;; CorA-like Mg2+ transporter protein	Magnesium transporter MRS2-3 GN=MMB12.11 OS=Arabidopsis thaliana (Mouse-ear cress) PE=2 SV=1	PREDICTED: GTPase Der-like [Fragaria vesca subsp. vesca]
c401.graph_c0	--	--	Biological Process: defense response (GO:0006952);; Biological Process: signal transduction (GO:0007165);; Molecular Function: ADP binding (GO:0043531);;	--	--	--	TIR domain;; TIR domain	TMV resistance protein N GN=N OS=Nicotiana glutinosa (Tobacco) PE=1 SV=1	PREDICTED: TMV resistance protein N-like [Fragaria vesca subsp. vesca]
c33634.graph_c0	--	--	--	--	[TO]	--	OTU-like cysteine protease	--	PREDICTED: uncharacterized protein LOC101296346 [Fragaria vesca subsp. vesca]
c37391.graph_c0	[O]	Posttranslational modification, protein turnover, chaperones	Molecular Function: ATP binding (GO:0005524);; Molecular Function: nucleoside-triphosphatase activity (GO:0017111);;	--	[O]	Posttranslational modification, protein turnover, chaperones	ATPase family associated with various cellular activities (AAA);; PHD-like zinc-binding domain;; PHD-zinc-finger like domain	ATPase family AAA domain-containing protein At1g05910 GN=At1g05910 OS=Arabidopsis thaliana (Mouse-ear cress) PE=2 SV=1	PREDICTED: uncharacterized protein LOC103932647 [Pyrus x bretschneideri]
[truncated: 24,220 more rows]
