# Supplementary material for: De novo sequencing and comparative transcriptome analysis of the male and hermaphroditic flowers provide insights into the regulation of flower formation in andromonoecious taihangia rupestris
Source: BMC Plant Biol. 2017 Feb 28;17:54. doi: 10.1186/s12870-017-0990-x (PMC5329940; doi:10.1186/s12870-017-0990-x)
Supplement: Additional file 7: — Identification of transcription factors against PlnTFDB database. (XLSX 226 kb) [file 12870_2017_990_MOESM7_ESM.xlsx]

## Sheet: Sheet1
query_name	query_length	accession_number	length	description	E value	bit score	frame	query_start	query_end	hit_start	hit_end	positives	identical	Family
c10040.graph_c0	666	Ghi014966	253	Ghi Gossypium hirsutum C3H family protein	1e-68	257	2	69	659	6	211	0.726	0.625	C3H
c10042.graph_c0	1563	mrna02647.1-v1.0-hybrid	477	Fve Fragaria vesca KNOTTED-like from Arabidopsis thaliana	1e-139	492	0	496	1563	1	378	0.726	0.703	TALE
c10139.graph_c0	889	mrna03312.1-v1.0-hybrid	332	Fve Fragaria vesca DP-E2F-like 1	2e-69	261	2	30	638	116	329	0.733	0.67	E2F/DP
c10200.graph_c0	2501	Aquca_009_00966.1	510	Aco Aquilegia coerulea NAC family protein	7e-47	187	2	1464	2114	293	505	0.654	0.47	NAC
c10263.graph_c0	1392	mrna13561.1-v1.0-hybrid	617	Fve Fragaria vesca WRKY family protein	1e-140	497	1	231	1148	309	617	0.913	0.826	WRKY
c10285.graph_c0	1266	OpuncBB_FGP13649	504	Opu Oryza punctata ERF family protein	1e-125	446	1	198	1058	47	333	0.826	0.735	ERF
c10296.graph_c0	947	PK06282.1	308	Csa Cannabis sativa FAR1 family protein	5e-94	342	2	184	798	1	210	0.89	0.8	FAR1
c10302.graph_c0	621	mrna32251.1-v1.0-hybrid	232	Fve Fragaria vesca Plant-specific transcription factor YABBY family protein	1e-62	237	1	3	383	13	140	0.898	0.875	YABBY
c10311.graph_c0	1147	EMS59827	616	Tur Triticum urartu ERF family protein	2e-76	284	1	214	1146	288	598	0.63	0.457	ERF
c10335.graph_c0	1180	GRMZM2G462417_P01	655	Zma Zea mays ZF-HD family protein	1e-73	275	2	3	956	308	624	0.66	0.409	ZF-HD
c10378.graph_c0	1492	OpuncBB_FGP0026	719	Opu Oryza punctata NAC family protein	1e-112	405	2	21	1028	1	390	0.67	0.563	NAC
c10390.graph_c0	1911	mrna20347.1-v1.0-hybrid	482	Fve Fragaria vesca heat shock transcription factor A6B	1e-118	425	1	144	914	224	481	0.888	0.841	HSF
c10448.graph_c0	1189	29776.m000469	405	Rco Ricinus communis Charged multivesicular body protein 2b-B, putative	6e-82	303	1	89	685	1	199	0.874	0.809	LSD
c1047.graph_c0	1787	MDP0000183819	1025	Mdo Malus domestica Pentatricopeptide repeat (PPR) superfamily protein	1e-125	446	0	4	1683	477	1025	0.614	0.4	bHLH
c10508.graph_c0	891	MDP0000265073	541	Mdo Malus domestica NAD(P)-binding Rossmann-fold superfamily protein	3e-87	320	0	1	720	1	240	0.808	0.625	NAC
c10648.graph_c0	1537	mrna26538.1-v1.0-hybrid	355	Fve Fragaria vesca ZIM-like 1	1e-135	481	0	133	1002	71	355	0.9	0.817	GATA
c10758.graph_c0	1098	mrna20888.1-v1.0-hybrid	398	Fve Fragaria vesca myb domain protein 109	5e-87	319	1	14	745	153	392	0.752	0.663	MYB
c10914.graph_c0	595	mrna21264.1-v1.0-hybrid	250	Fve Fragaria vesca myb domain protein 85	6e-42	168	0	1	483	99	250	0.602	0.559	MYB
c10970.graph_c0	1153	mrna09845.1-v1.0-hybrid	377	Fve Fragaria vesca myb domain protein 86	7e-88	322	2	306	1136	100	377	0.675	0.629	MYB
c10990.graph_c0	896	mrna21124.1-v1.0-hybrid	238	Fve Fragaria vesca WRKY DNA-binding protein 13	9e-55	212	2	1	492	1	165	0.747	0.682	WRKY
c11008.graph_c0	879	mrna00393.1-v1.0-hybrid	320	Fve Fragaria vesca ABA-responsive element binding protein 3	1e-82	305	1	2	583	122	320	0.834	0.809	bZIP
c11033.graph_c0	1312	mrna02408.1-v1.0-hybrid	716	Fve Fragaria vesca Tetratricopeptide repeat (TPR)-like superfamily protein	1e-175	611	2	21	1310	222	649	0.833	0.686	HSF
c11072.graph_c0	2874	Bra039779	797	Bra Brassica rapa S1Fa-like family protein	0	857	0	493	2583	13	712	0.737	0.628	S1Fa-like
c11090.graph_c0	1512	mrna27001.1-v1.0-hybrid	334	Fve Fragaria vesca myb domain protein 83	5e-78	290	0	313	1143	40	334	0.645	0.532	MYB
c11113.graph_c0	1770	mrna26101.1-v1.0-hybrid	376	Fve Fragaria vesca TEOSINTE BRANCHED 1, cycloidea and PCF transcription factor 5	1e-140	496	2	218	1333	7	372	0.773	0.709	TCP
c11126.graph_c0	703	mrna04940.1-v1.0-hybrid	301	Fve Fragaria vesca homeobox-leucine zipper protein 3	7e-49	192	1	2	385	172	299	0.75	0.703	HD-ZIP
c11131.graph_c0	708	mrna15389.1-v1.0-hybrid	305	Fve Fragaria vesca myb domain protein 3	2e-44	177	1	117	707	93	305	0.606	0.509	MYB
c11173.graph_c0	880	Neem_6278_f_1	160	Ain Azadirachta indica Trihelix family protein	3e-48	190	0	284	754	16	154	0.72	0.643	Trihelix
c11222.graph_c0	2053	mrna13716.1-v1.0-hybrid	889	Fve Fragaria vesca basic region/leucine zipper transcription factor 16	0	696	0	268	1473	487	889	0.94	0.873	bZIP
c11288.graph_c0	1221	ObartAA03S_FGP14057	721	Oba Oryza barthii G2-like family protein	2e-76	285	1	225	1142	413	713	0.68	0.464	G2-like
c11309.graph_c0	1087	Scf00097.g8337.t1	459	Ugi Utricularia gibba bZIP family protein	1e-42	172	2	297	926	251	459	0.608	0.42	bZIP
c11396.graph_c0	1219	Tae048204	190	Tae Triticum aestivum bHLH family protein	3e-19	95.1	0	761	1108	2	125	0.621	0.435	bHLH
c11422.graph_c0	1472	Scf01216.g24197.t1	368	Ugi Utricularia gibba MYB_related family protein	2e-84	311	0	372	1187	97	368	0.735	0.54	MYB_related
c11432.graph_c0	2473	MDP0000283274	769	Mdo Malus domestica Protein phosphatase 2C family protein	1e-142	504	2	312	1571	344	763	0.746	0.585	B3
c11512.graph_c0	2340	GSMUA_Achr8P21470_001	516	Mac Musa acuminata NAC family protein	2e-70	265	2	1346	2164	273	507	0.674	0.527	NAC
c11541.graph_c0	1771	MA_10358635g0010	562	Pab Picea abies SBP family protein	5e-45	181	1	772	1485	87	328	0.6	0.396	SBP
c11579.graph_c0	3565	ppa002379m	679	Ppe Prunus persica FAR1-related sequence 11	0	1194	0	1367	3403	1	679	0.909	0.859	FAR1
c11619.graph_c0	1537	MDP0000266172	937	Mdo Malus domestica Pentatricopeptide repeat (PPR) superfamily protein	1e-111	400	2	279	1535	519	937	0.664	0.467	Nin-like
c11649.graph_c0	3229	mrna31631.1-v1.0-hybrid	825	Fve Fragaria vesca auxin response factor 8	0	1432	1	299	2752	7	825	0.897	0.857	ARF
c11795.graph_c0	1020	mrna15934.1-v1.0-hybrid	252	Fve Fragaria vesca C2H2 and C2HC zinc fingers superfamily protein	1e-84	311	0	67	786	2	241	0.772	0.691	C2H2
c11808.graph_c0	2142	Lus10031505	981	Lus Linum usitatissimum lipoxygenase 1	0	802	2	248	2140	240	869	0.771	0.594	NF-YA
c11825.graph_c0	2122	mrna18815.1-v1.0-hybrid	313	Fve Fragaria vesca Duplicated homeodomain-like superfamily protein	1e-130	464	1	529	1452	1	313	0.797	0.753	MYB
c11845.graph_c0	1306	mrna20146.1-v1.0-hybrid	286	Fve Fragaria vesca basic helix-loop-helix (bHLH) DNA-binding superfamily protein	1e-68	259	1	146	1000	1	286	0.649	0.554	bHLH
c11883.graph_c0	650	Thecc1EG011985t1	446	Tca Theobroma cacao DNA glycosylase superfamily protein (64%P)	1e-62	237	1	5	649	5	217	0.677	0.599	C2H2
c11926.graph_c0	1309	mrna01881.1-v1.0-hybrid	402	Fve Fragaria vesca NAC (No Apical Meristem) domain transcriptional regulator superfamily protein	1e-175	614	1	148	1263	26	402	0.831	0.802	NAC
c11929.graph_c0	1909	MDP0000730019	607	Mdo Malus domestica SBP family protein	1e-172	602	0	244	1584	153	599	0.778	0.639	SBP
c12044.graph_c0	654	ppa008716m	322	Ppe Prunus persica ABA-responsive element binding protein 3	8e-56	214	1	263	652	1	130	0.854	0.823	bZIP
c12102.graph_c0	735	mrna19716.1-v1.0-hybrid	347	Fve Fragaria vesca NAC domain containing protein 20	1e-100	363	1	2	664	124	347	0.867	0.814	NAC
c12197.graph_c0	1132	mrna00545.1-v1.0-hybrid	411	Fve Fragaria vesca basic helix-loop-helix (bHLH) DNA-binding superfamily protein	1e-84	311	1	428	1132	114	357	0.749	0.694	bHLH
c12373.graph_c0	1387	Thecc1EG011369t1	495	Tca Theobroma cacao Calcium-dependent phosphotriesterase superfamily protein	1e-70	266	0	190	1197	168	492	0.602	0.451	FAR1
c12393.graph_c0	1772	mrna11416.1-v1.0-hybrid	479	Fve Fragaria vesca effector of transcription2	1e-162	568	0	321	1526	32	469	0.769	0.667	HRT-like
c12444.graph_c0	2663	ppa024047m	595	Ppe Prunus persica RGA-like 2	0	830	0	631	2418	1	595	0.813	0.72	GRAS
c12573.graph_c0	1057	mrna25758.1-v1.0-hybrid	258	Fve Fragaria vesca Integrase-type DNA-binding superfamily protein	2e-65	247	0	281	1018	33	257	0.651	0.578	ERF
c12628.graph_c0	1078	mrna01920.1-v1.0-hybrid	267	Fve Fragaria vesca homeobox protein 22	4e-76	283	0	50	811	18	267	0.63	0.615	ZF-HD
c12657.graph_c0	993	mrna09083.1-v1.0-hybrid	309	Fve Fragaria vesca AP2/B3-like transcriptional factor family protein	1e-100	362	2	36	686	1	219	0.909	0.822	B3
c12854.graph_c0	1310	mrna09663.1-v1.0-hybrid	317	Fve Fragaria vesca myb domain protein 68	1e-129	461	2	298	1257	1	317	0.798	0.736	MYB
c12918.graph_c0	639	mrna09283.1-v1.0-hybrid	404	Fve Fragaria vesca Zinc finger C-x8-C-x5-C-x3-H type family protein	2e-87	320	2	3	608	3	206	0.792	0.745	C3H
c12935.graph_c0	970	evm.model.supercontig_19.98	162	Cpa Carica papaya bHLH family protein	1e-51	202	1	155	622	1	161	0.77	0.708	bHLH
c12943.graph_c0	1040	Cla000141	219	Cla Citrullus lanatus Zinc finger protein 6 (AHRD V1 - B6T066_MAIZE); contains Interpro domain(s) IPR007087 Zinc finger, C2H2-type	1e-33	142	1	446	877	21	155	0.618	0.566	C2H2
c13156.graph_c0	1193	MDP0000125182	702	Mdo Malus domestica homeodomain GLABROUS 11	1e-159	558	1	2	1192	55	459	0.803	0.672	HD-ZIP
c13166.graph_c0	1042	mrna20703.1-v1.0-hybrid	366	Fve Fragaria vesca Dof-type zinc finger DNA-binding family protein	1e-106	384	1	124	1041	60	366	0.691	0.662	Dof
c13178.graph_c0	1091	BGIOSGA012704-PA	411	Osi Oryza sativa Indica Group MYB_related family protein	3e-37	154	0	175	705	173	353	0.613	0.486	MYB_related
c1322.graph_c0	687	mrna22042.1-v1.0-hybrid	323	Fve Fragaria vesca WIP domain protein 3	2e-88	323	0	1	687	8	242	0.758	0.708	C2H2
c13263.graph_c0	1378	mrna32022.1-v1.0-hybrid	262	Fve Fragaria vesca G-box binding factor 3	2e-80	298	2	408	1229	1	258	0.703	0.612	bZIP
c13299.graph_c0	1528	MA_9354651g0010	250	Pab Picea abies NF-YC family protein	1e-50	199	0	902	1261	49	168	0.858	0.742	NF-YC
c13321.graph_c0	1676	mrna14875.1-v1.0-hybrid	186	Fve Fragaria vesca B-box type zinc finger family protein	2e-93	341	1	788	1342	1	185	0.941	0.887	DBB
c13417.graph_c0	1702	mrna29546.1-v1.0-hybrid	734	Fve Fragaria vesca Protein kinase superfamily protein	1e-160	563	2	153	1247	1	359	0.86	0.767	bZIP
c13432.graph_c0	1346	mrna28602.1-v1.0-hybrid	385	Fve Fragaria vesca AP2/B3-like transcriptional factor family protein	2e-73	241	1	260	937	138	368	0.707	0.569	B3
c13443.graph_c0	1867	fgenesh3_pg.C_scaffold_5000145	226	Cnc Chlorella sp. NC64A C3H family protein	7e-24	110	0	1100	1462	64	184	0.62	0.43	C3H
c13488.graph_c0	1564	mrna23565.1-v1.0-hybrid	441	Fve Fragaria vesca RGA-like 2	0	717	0	65	1381	1	441	0.905	0.801	GRAS
c13506.graph_c0	1866	Pbr005379.1	436	Pbr Pyrus bretschneideri HSF family protein	1e-147	521	1	497	1594	74	436	0.805	0.722	HSF
c13527.graph_c0	964	GRMZM2G462417_P01	655	Zma Zea mays ZF-HD family protein	2e-71	267	0	2	964	208	528	0.626	0.399	ZF-HD
c13535.graph_c0	1073	mrna19572.1-v1.0-hybrid	738	Fve Fragaria vesca protodermal factor 2	0	636	2	3	1073	11	366	0.924	0.88	HD-ZIP
c13631.graph_c0	1347	mrna09039.1-v1.0-hybrid	246	Fve Fragaria vesca myb domain protein 73	6e-81	300	2	440	1204	1	246	0.672	0.609	MYB
c13726.graph_c0	2137	ORGLA07G0184700.1	617	Ogl Oryza glaberrima C2H2 family protein	1e-162	570	2	264	1958	67	617	0.68	0.521	C2H2
c13766.graph_c0	1814	mrna00517.1-v1.0-hybrid	536	Fve Fragaria vesca bZIP transcription factor family protein	0	742	1	353	1525	146	536	0.985	0.959	bZIP
c13782.graph_c0	1040	orange1.1g026116m	243	Csi Citrus sinensis Nin-like family protein	4e-40	164	0	393	881	75	243	0.657	0.485	Nin-like
c13819.graph_c0	973	Glyma16g09720.1	87	Gma Glycine max LOB domain-containing protein 25	7e-06	50.1	0	377	481	7	41	0.771	0.571	LBD
c13867.graph_c0	2116	ppa005223m	471	Ppe Prunus persica Homeodomain-like superfamily protein	1e-164	577	1	218	1645	2	469	0.743	0.637	HB-other
c13971.graph_c0	1291	ppa026661m	610	Ppe Prunus persica ARID/BRIGHT DNA-binding domain;ELM2 domain protein	5e-76	283	1	458	1285	1	247	0.678	0.569	MYB_related
c14107.graph_c0	1216	mrna04562.1-v1.0-hybrid	245	Fve Fragaria vesca K-box region and MADS-box transcription factor family protein	2e-68	258	0	575	1216	4	244	0.715	0.593	MIKC
c14138.graph_c0	2377	Eucgr.E02489.1	249	Egr Eucalyptus grandis DNAse I-like superfamily protein	3e-72	272	0	730	1263	64	241	0.82	0.73	M-type
c14190.graph_c0	1544	Lus10014143	256	Lus Linum usitatissimum AGAMOUS-like 19	2e-40	135	2	829	1164	1	107	0.777	0.679	MIKC
c1422.graph_c0	503	Gorai.003G023300.1	170	Gra Gossypium raimondii centrin2	2e-21	99.8	2	181	486	62	163	0.676	0.451	HB-other
c14273.graph_c0	800	mrna05066.1-v1.0-hybrid	484	Fve Fragaria vesca WRKY DNA-binding protein 48	1e-72	271	0	33	779	207	446	0.627	0.588	WRKY
c14305.graph_c0	535	mrna02402.1-v1.0-hybrid	125	Fve Fragaria vesca lsd one like 2	8e-48	187	1	205	534	15	125	0.838	0.784	LSD
c145.graph_c0	1485	mrna29786.1-v1.0-hybrid	634	Fve Fragaria vesca RAB GTPase homolog A1F	1e-143	507	0	79	1272	5	399	0.73	0.683	WOX
c14501.graph_c0	1065	mrna25294.1-v1.0-hybrid	236	Fve Fragaria vesca LOB domain-containing protein 11	1e-100	364	2	284	964	1	236	0.822	0.797	LBD
c14561.graph_c0	1126	Tae063262	328	Tae Triticum aestivum GRAS family protein	4e-45	180	0	560	967	153	289	0.788	0.642	GRAS
c14564.graph_c0	2091	mrna27615.1-v1.0-hybrid	401	Fve Fragaria vesca NAC domain containing protein 82	1e-131	441	0	445	1443	1	327	0.745	0.635	NAC
c14638.graph_c0	2080	PK05604.1	357	Csa Cannabis sativa C2H2 family protein	1e-115	414	1	47	1024	1	336	0.716	0.654	C2H2
c14650.graph_c0	1833	Pbr002083.1	712	Pbr Pyrus bretschneideri ERF family protein	6e-81	300	2	222	1217	12	342	0.653	0.485	ERF
c14751.graph_c0	870	Pbr003650.1	224	Pbr Pyrus bretschneideri MIKC family protein	5e-79	292	1	2	577	35	222	0.88	0.797	MIKC
c14758.graph_c0	2575	mrna07522.1-v1.0-hybrid	259	Fve Fragaria vesca nuclear factor Y, subunit A3	1e-113	409	2	1398	2162	1	259	0.861	0.784	NF-YA
c14795.graph_c0	1074	BGIOSGA029206-PA	303	Osi Oryza sativa Indica Group ERF family protein	3e-61	234	1	107	589	3	163	0.814	0.696	ERF
c14851.graph_c0	1357	mrna26214.1-v1.0-hybrid	303	Fve Fragaria vesca Duplicated homeodomain-like superfamily protein	1e-85	315	1	101	991	7	270	0.636	0.576	MYB
c14853.graph_c0	683	mrna04562.1-v1.0-hybrid	245	Fve Fragaria vesca K-box region and MADS-box transcription factor family protein	2e-52	203	2	271	681	113	245	0.869	0.759	MIKC
c14886.graph_c1	1271	Scf00097.g8337.t1	459	Ugi Utricularia gibba bZIP family protein	2e-47	188	0	246	827	268	457	0.655	0.521	bZIP
c14958.graph_c0	761	EMS59827	616	Tur Triticum urartu ERF family protein	2e-55	213	0	9	761	293	543	0.633	0.426	ERF
c14987.graph_c0	2081	GRMZM2G126957_P01	145	Zma Zea mays NF-YA family protein	6e-32	137	0	772	1041	42	131	0.789	0.678	NF-YA
c15078.graph_c0	2204	PH01000954G0350	376	Phe Phyllostachys heterocycla M-type family protein	4e-31	135	2	816	1394	167	358	0.627	0.373	M-type
c15086.graph_c0	1504	mrna21159.1-v1.0-hybrid	359	Fve Fragaria vesca myb-like transcription factor family protein	1e-135	481	1	146	1204	1	359	0.743	0.682	MYB_related
c15088.graph_c0	2122	ObartAA03S_FGP14057	721	Oba Oryza barthii G2-like family protein	4e-72	271	0	371	1294	411	713	0.646	0.442	G2-like
c15116.graph_c0	1353	mrna10525.1-v1.0-hybrid	311	Fve Fragaria vesca Duplicated homeodomain-like superfamily protein	1e-120	429	0	166	1101	1	311	0.801	0.713	MYB_related
c15159.graph_c0	2654	Bra037130	901	Bra Brassica rapa Nin-like family protein	0	818	2	394	2334	9	638	0.747	0.642	Nin-like
c15194.graph_c0	1903	EMS59827	616	Tur Triticum urartu ERF family protein	1e-150	532	0	293	1534	179	594	0.752	0.615	ERF
c15281.graph_c0	2471	MDP0000318339	1023	Mdo Malus domestica calcium-dependent protein kinase 20	1e-137	489	1	557	1960	559	1006	0.709	0.513	FAR1
c15487.graph_c0	1954	mrna27486.1-v1.0-hybrid	523	Fve Fragaria vesca C2H2 and C2HC zinc fingers superfamily protein	0	797	0	169	1716	1	522	0.816	0.759	C2H2
c15521.graph_c0	1399	Lus10025582	168	Lus Linum usitatissimum Protein of unknown function (DUF3755)	5e-37	154	2	654	1007	51	166	0.78	0.644	MYB_related
c15527.graph_c0	878	Thecc1EG017242t1	209	Tca Theobroma cacao MADS-domain protein	1e-31	135	0	253	744	1	153	0.623	0.467	MIKC
c15543.graph_c0	1942	mrna16871.1-v1.0-hybrid	550	Fve Fragaria vesca basic helix-loop-helix (bHLH) DNA-binding superfamily protein	0	722	2	66	1550	1	549	0.775	0.728	bHLH
c15731.graph_c0	1782	Lus10043264	587	Lus Linum usitatissimum Protein kinase superfamily protein	2e-64	245	2	695	1507	194	477	0.647	0.462	YABBY
c15743.graph_c0	1768	MA_11351g0010	264	Pab Picea abies WRKY family protein	4e-27	121	1	976	1350	141	262	0.643	0.476	WRKY
c15744.graph_c0	1619	MDP0000449389	417	Mdo Malus domestica Peroxidase superfamily protein	1e-105	381	1	431	1156	175	417	0.852	0.782	M-type
c15755.graph_c0	548	Thecc1EG005256t1	219	Tca Theobroma cacao WRKY DNA-binding protein 56 (74%P)	6e-51	198	1	188	475	124	219	0.99	0.948	WRKY
c15868.graph_c0	1654	mrna05720.1-v1.0-hybrid	436	Fve Fragaria vesca GRAS family transcription factor	0	679	0	197	1522	1	436	0.817	0.784	GRAS
c15931.graph_c0	1096	Scf00112.g9041.t1	351	Ugi Utricularia gibba bZIP family protein	4e-84	310	1	338	949	147	350	0.809	0.618	bZIP
c16013.graph_c0	2008	XP_004513029	686	Car Cicer arietinum ERF family protein	4e-66	251	0	305	1168	194	478	0.635	0.416	ERF
c16059.graph_c0	819	EMT28005	223	Ata Aegilops tauschii MYB_related family protein	5e-58	223	1	2	385	86	217	0.856	0.818	MYB_related
c16116.graph_c0	1698	mrna07646.1-v1.0-hybrid	266	Fve Fragaria vesca myb domain protein 4	1e-110	396	1	329	1093	1	266	0.819	0.768	MYB
c16158.graph_c0	1251	Can007368	423	Can Capsicum annuum ERF family protein	4e-47	187	1	288	785	2	174	0.734	0.555	ERF
c16163.graph_c0	537	MDP0000335890	148	Mdo Malus domestica RAD-like 6	8e-32	134	1	228	500	60	147	0.835	0.769	MYB_related
c16248.graph_c0	1028	ppa012182m	180	Ppe Prunus persica nuclear factor Y, subunit B8	5e-84	309	0	444	992	1	180	0.892	0.854	NF-YB
c16292.graph_c0	866	Gorai.003G023300.2	169	Gra Gossypium raimondii centrin2	9e-31	132	1	2	394	32	162	0.687	0.466	HB-other
c16313.graph_c0	1111	EMT28005	223	Ata Aegilops tauschii MYB_related family protein	4e-58	223	0	319	702	86	217	0.856	0.818	MYB_related
c16348.graph_c0	846	OpuncBB_FGP3439	351	Opu Oryza punctata NF-YB family protein	4e-75	279	0	82	525	1	148	0.953	0.926	NF-YB
c16363.graph_c0	1074	EMT28005	223	Ata Aegilops tauschii MYB_related family protein	5e-58	223	2	330	713	86	217	0.864	0.811	MYB_related
c16376.graph_c0	1812	mrna16561.1-v1.0-hybrid	426	Fve Fragaria vesca bZIP transcription factor family protein	1e-110	398	2	771	1565	164	426	0.85	0.793	bZIP
c16419.graph_c1	2010	Lus10007348	453	Lus Linum usitatissimum xyloglucan endotransglucosylase/hydrolase 16	1e-64	246	0	916	1620	22	256	0.691	0.483	MYB_related
c16458.graph_c0	2531	EMS53227	551	Tur Triticum urartu TCP family protein	1e-111	400	2	105	938	12	288	0.763	0.655	TCP
c16459.graph_c0	1720	mrna18295.1-v1.0-hybrid	344	Fve Fragaria vesca nuclear factor Y, subunit A2	1e-126	450	0	292	1224	1	311	0.82	0.744	NF-YA
c16469.graph_c0	2896	mrna26028.1-v1.0-hybrid	700	Fve Fragaria vesca Biotin/lipoate A/B protein ligase family	0	632	2	1332	2441	274	667	0.869	0.795	M-type
c16470.graph_c0	2443	Lus10007348	453	Lus Linum usitatissimum xyloglucan endotransglucosylase/hydrolase 16	6e-90	330	2	1149	1832	23	256	0.756	0.684	MYB_related
c16472.graph_c0	2520	Thecc1EG000515t1	691	Tca Theobroma cacao Cytochrome P450 (71%P)	1e-133	474	2	566	2056	186	684	0.644	0.479	B3
c16489.graph_c0	1205	mrna25070.1-v1.0-hybrid	230	Fve Fragaria vesca K-box region and MADS-box transcription factor family protein	4e-91	333	2	114	857	1	222	0.803	0.723	MIKC
c16525.graph_c0	1043	Carubv10014574m	223	Cru Capsella rubella basic helix-loop-helix (bHLH) DNA-binding superfamily protein	2e-47	187	1	47	682	1	221	0.637	0.478	bHLH
c16542.graph_c0	2254	MDP0000320566	618	Mdo Malus domestica Plant invertase/pectin methylesterase inhibitor superfamily	5e-70	264	1	1079	2044	144	462	0.608	0.417	NAC
c16706.graph_c0	1668	Lus10007348	453	Lus Linum usitatissimum xyloglucan endotransglucosylase/hydrolase 16	9e-42	170	2	369	974	23	220	0.621	0.409	MYB_related
c16763.graph_c0	2287	mrna13904.1-v1.0-hybrid	508	Fve Fragaria vesca heat shock transcription factor A1D	0	634	1	443	1861	39	508	0.761	0.7	HSF
c16843.graph_c0	1805	Pbr002083.1	712	Pbr Pyrus bretschneideri ERF family protein	1e-163	573	1	140	1519	5	452	0.766	0.629	ERF
c16874.graph_c0	2457	GSMUA_Achr5P03330_001	619	Mac Musa acuminata BBR-BPC family protein	1e-159	562	0	346	1407	258	619	0.862	0.738	BBR-BPC
c16920.graph_c0	925	mrna04228.1-v1.0-hybrid	257	Fve Fragaria vesca AGAMOUS-like 8	3e-62	180	0	557	925	51	173	0.829	0.732	MIKC
c16986.graph_c0	1906	mrna21486.1-v1.0-hybrid	286	Fve Fragaria vesca nuclear factor Y, subunit C11	1e-115	414	0	487	1311	1	275	0.801	0.773	NF-YC
c17056.graph_c0	1908	cassava4.1_017893m	164	Mes Manihot esculenta high mobility group B1	3e-16	85.5	1	1329	1565	51	129	0.722	0.468	YABBY
c17083.graph_c0	2883	mrna20108.1-v1.0-hybrid	1033	Fve Fragaria vesca Subtilase family protein	0	1405	0	181	2718	1	845	0.882	0.83	NF-YB
c17267.graph_c0	1445	mrna31150.1-v1.0-hybrid	344	Fve Fragaria vesca NAC domain containing protein 2	1e-140	496	2	60	1121	1	344	0.794	0.724	NAC
c17298.graph_c0	1126	mrna14814.1-v1.0-hybrid	262	Fve Fragaria vesca basic helix-loop-helix (bHLH) DNA-binding superfamily protein	1e-100	362	1	238	1053	1	262	0.792	0.748	bHLH
c17374.graph_c0	1435	mrna02284.1-v1.0-hybrid	148	Fve Fragaria vesca basic region/leucine zipper motif 53	3e-48	191	0	718	1119	25	148	0.799	0.754	bZIP
c17397.graph_c0	2076	Lus10043264	587	Lus Linum usitatissimum Protein kinase superfamily protein	2e-84	311	1	425	1564	158	561	0.614	0.428	YABBY
c17429.graph_c0	720	mrna23882.1-v1.0-hybrid	451	Fve Fragaria vesca GRAS family transcription factor	2e-95	347	0	1	600	1	212	0.892	0.821	GRAS
c17461.graph_c0	699	Thecc1EG030078t1	135	Tca Theobroma cacao Histone H2A 10 (83%T)	1e-35	148	2	126	509	3	135	0.669	0.586	NF-YC
c175.graph_c1	769	mrna23830.1-v1.0-hybrid	250	Fve Fragaria vesca basic helix-loop-helix (bHLH) DNA-binding superfamily protein	4e-66	249	1	136	747	44	250	0.737	0.682	bHLH
c17552.graph_c0	686	EMT07919	358	Ata Aegilops tauschii C2H2 family protein	8e-55	211	0	1	489	190	358	0.776	0.612	C2H2
c17564.graph_c0	1296	mrna07424.1-v1.0-hybrid	572	Fve Fragaria vesca Integrase-type DNA-binding superfamily protein	1e-135	479	2	353	1195	293	572	0.883	0.848	AP2
c17616.graph_c0	2544	mrna17389.1-v1.0-hybrid	655	Fve Fragaria vesca DnaJ domain ;Myb-like DNA-binding domain	0	965	1	387	2357	1	655	0.813	0.769	MYB_related
c17673.graph_c0	2046	mrna04565.1-v1.0-hybrid	500	Fve Fragaria vesca Squamosa promoter-binding protein-like (SBP domain) transcription factor family protein	0	667	0	469	1926	1	500	0.786	0.693	SBP
c17708.graph_c0	2530	mrna23561.1-v1.0-hybrid	695	Fve Fragaria vesca NAC domain containing protein 52	0	895	2	198	2267	1	694	0.689	0.641	NAC
c17716.graph_c0	570	Gorai.003G063900.1	264	Gra Gossypium raimondii zinc knuckle (CCHC-type) family protein	3e-44	176	1	189	530	93	205	0.728	0.649	Nin-like
c17750.graph_c0	746	Pbr011463.1	92	Pbr Pyrus bretschneideri bHLH family protein	2e-36	150	1	320	562	12	92	0.988	0.963	bHLH
c17797.graph_c0	1447	mrna13877.1-v1.0-hybrid	911	Fve Fragaria vesca HSI2-like 1	1e-157	555	1	1	1095	1	369	0.813	0.752	B3
c17919.graph_c0	1875	mrna10329.1-v1.0-hybrid	339	Fve Fragaria vesca myb-like HTH transcriptional regulator family protein	1e-117	422	0	406	1410	1	332	0.699	0.643	MYB
c17936.graph_c0	1067	mrna12582.1-v1.0-hybrid	359	Fve Fragaria vesca Transcription factor DP	1e-122	437	1	23	976	1	321	0.756	0.732	E2F/DP
c18106.graph_c0	2081	ppa008182m	342	Ppe Prunus persica Zinc finger (CCCH-type) family protein	1e-179	625	0	411	1454	1	342	0.897	0.851	C3H
c18216.graph_c0	1591	mrna05925.1-v1.0-hybrid	260	Fve Fragaria vesca nuclear factor Y, subunit C9	1e-116	418	0	250	981	1	244	0.852	0.844	NF-YC
c18393.graph_c0	1908	mrna22961.1-v1.0-hybrid	441	Fve Fragaria vesca myb domain protein 61	0	776	0	421	1743	1	441	0.924	0.861	MYB
c18472.graph_c0	3578	Bra035888	1201	Bra Brassica rapa bHLH family protein	0	1267	2	529	3255	271	1190	0.8	0.7	bHLH
c18475.graph_c0	1263	mrna21165.1-v1.0-hybrid	275	Fve Fragaria vesca ethylene responsive element binding factor 1	2e-79	295	2	275	1021	1	243	0.724	0.638	ERF
c18479.graph_c0	1871	ppa003644m	559	Ppe Prunus persica Squamosa promoter-binding protein-like (SBP domain) transcription factor family protein	1e-148	524	1	236	1639	1	559	0.625	0.547	SBP
c18508.graph_c0	1069	Jcr4S00541.20	327	Jcu Jatropha curcas NF-YB family protein	2e-48	191	2	408	971	146	327	0.656	0.556	NF-YB
c18517.graph_c0	954	EMS59827	616	Tur Triticum urartu ERF family protein	3e-55	213	0	1	909	223	526	0.605	0.385	ERF
c18651.graph_c0	1050	mrna17673.1-v1.0-hybrid	320	Fve Fragaria vesca Homeodomain-like superfamily protein	9e-73	272	1	2	589	114	320	0.713	0.694	G2-like
c18676.graph_c0	1432	ORGLA11G0021400.1	427	Ogl Oryza glaberrima NAC family protein	2e-52	205	0	166	939	7	263	0.625	0.438	NAC
c18758.graph_c0	2455	mrna00431.1-v1.0-hybrid	695	Fve Fragaria vesca myb domain protein 33	0	890	2	387	2108	119	695	0.821	0.745	MYB
c18795.graph_c0	2529	mrna29725.1-v1.0-hybrid	361	Fve Fragaria vesca Dof-type zinc finger DNA-binding family protein	1e-117	420	1	704	1675	41	352	0.734	0.686	Dof
c18807.graph_c0	981	mrna32536.1-v1.0-hybrid	567	Fve Fragaria vesca alpha/beta-Hydrolases superfamily protein	1e-75	281	2	9	719	324	562	0.731	0.628	bHLH
c18843.graph_c0	1903	EMS59827	616	Tur Triticum urartu ERF family protein	1e-122	438	1	296	1534	179	592	0.684	0.522	ERF
c18873.graph_c0	1550	mrna08483.1-v1.0-hybrid	380	Fve Fragaria vesca basic pentacysteine 6	1e-153	517	2	301	1269	65	380	0.842	0.811	BBR-BPC
c1896.graph_c0	348	mrna21541.1-v1.0-hybrid	248	Fve Fragaria vesca Lateral organ boundaries (LOB) domain family protein	2e-59	225	2	2	319	9	114	1	1	LBD
c18990.graph_c0	2405	mrna07405.1-v1.0-hybrid	607	Fve Fragaria vesca TRF-like 6	0	741	1	218	2161	1	607	0.714	0.638	MYB_related
c19081.graph_c0	965	EMT28005	223	Ata Aegilops tauschii MYB_related family protein	3e-21	101	0	295	603	100	206	0.645	0.449	MYB_related
c19083.graph_c0	2963	mrna19143.1-v1.0-hybrid	616	Fve Fragaria vesca basic helix-loop-helix (bHLH) DNA-binding superfamily protein	0	942	0	685	2544	1	616	0.837	0.783	bHLH
c19161.graph_c0	1687	mrna05764.1-v1.0-hybrid	316	Fve Fragaria vesca Homeodomain-like/winged-helix DNA-binding family protein	1e-107	387	2	333	1208	1	307	0.698	0.659	MYB_related
c19180.graph_c0	873	mrna25229.1-v1.0-hybrid	100	Fve Fragaria vesca Homeodomain-like superfamily protein	2e-39	161	0	169	444	15	100	0.87	0.848	MYB_related
c19212.graph_c0	1762	mrna14220.1-v1.0-hybrid	334	Fve Fragaria vesca TGACG motif-binding factor 6	1e-146	518	2	354	1304	1	318	0.874	0.871	bZIP
c19236.graph_c0	1385	mrna05590.1-v1.0-hybrid	277	Fve Fragaria vesca Homeobox-leucine zipper protein family	1e-113	407	0	277	1113	4	277	0.789	0.76	HD-ZIP
c19247.graph_c0	1421	mrna05847.1-v1.0-hybrid	849	Fve Fragaria vesca Tesmin/TSO1-like CXC domain-containing protein	1e-148	524	2	3	1421	282	756	0.684	0.555	CPP
c19277.graph_c0	1655	mrna13118.1-v1.0-hybrid	368	Fve Fragaria vesca cytokinin response factor 4	8e-99	359	1	266	1348	1	368	0.642	0.575	ERF
c19280.graph_c0	1972	mrna15053.1-v1.0-hybrid	490	Fve Fragaria vesca AP2/B3-like transcriptional factor family protein	0	759	0	263	1798	1	490	0.824	0.745	B3
c19350.graph_c0	1354	mrna28941.1-v1.0-hybrid	171	Fve Fragaria vesca nuclear factor Y, subunit A7	7e-64	243	2	351	860	1	171	0.778	0.737	NF-YA
c19363.graph_c0	3158	ppa001765m	768	Ppe Prunus persica Homeodomain-like superfamily protein	0	833	1	494	2791	1	768	0.664	0.581	MYB_related
c19417.graph_c0	1729	mrna25651.1-v1.0-hybrid	335	Fve Fragaria vesca GATA transcription factor 9	1e-152	536	2	363	1361	1	335	0.871	0.821	GATA
c19515.graph_c0	853	mrna17881.1-v1.0-hybrid	296	Fve Fragaria vesca basic helix-loop-helix (bHLH) DNA-binding superfamily protein	4e-52	203	0	22	573	114	296	0.663	0.62	bHLH
c19517.graph_c0	1132	mrna16287.1-v1.0-hybrid	349	Fve Fragaria vesca myb domain protein 93	1e-165	578	0	65	1111	1	349	0.857	0.817	MYB
c19538.graph_c0	977	mrna29538.1-v1.0-hybrid	215	Fve Fragaria vesca homeobox protein 40	2e-72	271	2	120	740	8	215	0.731	0.659	HD-ZIP
c19560.graph_c0	1500	mrna05018.1-v1.0-hybrid	340	Fve Fragaria vesca myb domain protein 78	1e-144	511	0	304	1365	1	340	0.759	0.717	MYB
c19670.graph_c0	2111	Lus10022218	593	Lus Linum usitatissimum magnesium transporter 7	1e-141	501	2	582	1601	2	341	0.839	0.765	bHLH
c19679.graph_c0	2054	mrna04566.1-v1.0-hybrid	536	Fve Fragaria vesca UDP-galactose transporter 2	1e-170	596	1	470	1522	186	536	0.903	0.847	YABBY
c19797.graph_c0	3613	MA_10429485g0010	192	Pab Picea abies EIL family protein	2e-32	140	2	2670	2984	1	105	0.743	0.61	EIL
c19853.graph_c0	1836	mrna31843.1-v1.0-hybrid	760	Fve Fragaria vesca glycosyl hydrolase 9B15	1e-136	482	0	298	1695	298	756	0.67	0.522	WRKY
c19939.graph_c0	2190	PH01000046G0930	1075	Phe Phyllostachys heterocycla WRKY family protein	1e-177	621	0	118	1578	6	494	0.763	0.625	WRKY
c19960.graph_c0	1473	mrna08154.1-v1.0-hybrid	500	Fve Fragaria vesca Cupredoxin superfamily protein	3e-58	224	1	678	1469	33	284	0.612	0.549	bZIP
c20004.graph_c0	2293	BGIOSGA022099-PA	689	Osi Oryza sativa Indica Group MYB_related family protein	1e-77	290	2	894	1871	357	672	0.629	0.454	MYB_related
c20017.graph_c0	1171	mrna16150.1-v1.0-hybrid	830	Fve Fragaria vesca GATA transcription factor 11	1e-137	486	0	260	1147	122	465	0.782	0.718	GATA
c20063.graph_c0	1255	ppa009512m	289	Ppe Prunus persica myb-like HTH transcriptional regulator family protein	1e-122	438	1	137	1006	1	289	0.829	0.771	G2-like
c20073.graph_c0	2659	mrna27007.1-v1.0-hybrid	697	Fve Fragaria vesca CCCH-type zinc finger protein with ARM repeat domain	0	1113	0	403	2496	1	691	0.845	0.792	C3H
c20076.graph_c0	3734	mrna19817.1-v1.0-hybrid	688	Fve Fragaria vesca FAR1-related sequence 10	0	1250	1	1328	3382	4	687	0.943	0.869	FAR1
c20082.graph_c0	1377	Scf00048.g5331.t1	504	Ugi Utricularia gibba ZF-HD family protein	1e-74	279	0	388	1233	249	504	0.703	0.569	ZF-HD
c20105.graph_c0	1531	ppa009498m	290	Ppe Prunus persica Homeobox-leucine zipper protein family	1e-111	401	0	317	1234	1	290	0.795	0.743	HD-ZIP
c20108.graph_c0	1301	mrna25213.1-v1.0-hybrid	292	Fve Fragaria vesca zinc finger (C2H2 type, AN1-like) family protein	1e-135	480	1	224	1105	1	292	0.806	0.762	C2H2
c20116.graph_c0	1886	PDK_30s779621g008	168	Pda Phoenix dactylifera bHLH family protein	6e-27	121	0	1087	1527	12	156	0.658	0.483	bHLH
c20120.graph_c0	2256	BGIOSGA036957-PA	783	Osi Oryza sativa Indica Group bZIP family protein	2e-98	358	2	731	1921	61	455	0.676	0.469	bZIP
c20123.graph_c0	1752	mrna23487.1-v1.0-hybrid	445	Fve Fragaria vesca Basic-leucine zipper (bZIP) transcription factor family protein	1e-155	546	1	180	1256	1	359	0.834	0.784	bZIP
c20159.graph_c0	2186	MDP0000295305	862	Mdo Malus domestica cation exchanger 11	1e-173	608	2	228	1745	33	569	0.665	0.621	NF-YC
c20181.graph_c0	1328	ppa004886m	487	Ppe Prunus persica phosphate starvation response 1	1e-121	435	2	363	1328	1	328	0.757	0.675	G2-like
c20195.graph_c0	2861	mrna14780.1-v1.0-hybrid	619	Fve Fragaria vesca GRAS family transcription factor	0	758	1	758	2602	1	615	0.722	0.684	GRAS
c20209.graph_c0	993	ppa021813m	338	Ppe Prunus persica AGAMOUS-like 48	3e-30	130	1	432	890	1	157	0.643	0.401	M-type
c20298.graph_c0	2229	mrna17750.1-v1.0-hybrid	585	Fve Fragaria vesca GBF\'s pro-rich region-interacting factor 1	1e-143	508	1	432	1865	1	495	0.653	0.617	G2-like
c20305.graph_c0	2450	Bra032430	604	Bra Brassica rapa LBD family protein	1e-52	207	1	1229	1927	121	367	0.64	0.444	LBD
c20306.graph_c0	2064	Lus10018414	502	Lus Linum usitatissimum Major facilitator superfamily protein	1e-139	493	1	498	1619	23	395	0.789	0.612	MYB_related
c20327.graph_c0	3977	Ghi001371	236	Ghi Gossypium hirsutum MYB_related family protein	1e-114	411	2	646	1308	12	232	0.946	0.91	MYB_related
c20341.graph_c0	1375	PGSC0003DMP400041646	243	Stu Solanum tuberosum MYB_related family protein	3e-52	204	2	309	650	32	169	0.804	0.754	MYB_related
c20350.graph_c0	1294	Pbr035643.1	239	Pbr Pyrus bretschneideri MIKC family protein	1e-110	397	2	132	860	6	239	0.909	0.848	MIKC
c20354.graph_c0	2560	Can002796	1266	Can Capsicum annuum MYB_related family protein	0	1167	2	285	2501	2	739	0.849	0.782	MYB_related
c20394.graph_c0	1428	mrna01596.1-v1.0-hybrid	603	Fve Fragaria vesca Protein kinase superfamily protein	6e-86	316	0	457	1320	51	342	0.695	0.549	WRKY
c20394.graph_c1	1845	mrna01596.1-v1.0-hybrid	603	Fve Fragaria vesca Protein kinase superfamily protein	9e-86	316	0	526	1389	51	342	0.695	0.549	WRKY
c20411.graph_c0	1551	Gorai.003G063900.1	264	Gra Gossypium raimondii zinc knuckle (CCHC-type) family protein	7e-62	236	2	447	1082	74	264	0.61	0.516	Nin-like
c20418.graph_c0	489	mrna23043.1-v1.0-hybrid	327	Fve Fragaria vesca LOB domain-containing protein 22	3e-33	139	2	30	488	149	300	0.623	0.506	LBD
c20431.graph_c0	627	mrna08694.1-v1.0-hybrid	309	Fve Fragaria vesca myb domain protein 3	1e-77	287	0	19	603	1	209	0.749	0.702	MYB
c20450.graph_c0	1862	Pbr039133.1	880	Pbr Pyrus bretschneideri AP2 family protein	1e-166	583	2	177	1493	1	446	0.754	0.64	AP2
c20457.graph_c0	1809	mrna31621.1-v1.0-hybrid	362	Fve Fragaria vesca bZIP transcription factor family protein	1e-180	631	0	235	1323	1	362	0.934	0.89	bZIP
c20464.graph_c0	1426	Bra026967	397	Bra Brassica rapa bHLH family protein	2e-55	215	1	244	993	166	394	0.625	0.446	bHLH
c20520.graph_c0	1488	mrna11354.1-v1.0-hybrid	400	Fve Fragaria vesca CCCH-type zinc finger family protein	1e-104	376	1	2	781	138	398	0.76	0.72	C3H
c20549.graph_c0	2207	MA_11351g0010	264	Pab Picea abies WRKY family protein	5e-20	98.6	2	1156	1539	141	262	0.614	0.462	WRKY
c20550.graph_c0	1694	MDP0000152774	338	Mdo Malus domestica NAC domain containing protein 52	3e-76	285	0	106	978	56	338	0.636	0.52	NAC
c20575.graph_c0	1943	Aan008724	208	Aan Artemisia annua bZIP family protein	2e-31	135	1	1331	1603	115	206	0.837	0.707	bZIP
c20591.graph_c0	1574	mrna05722.1-v1.0-hybrid	250	Fve Fragaria vesca LOB domain-containing protein 38	1e-106	385	0	439	1176	1	250	0.815	0.783	LBD
c20661.graph_c0	1891	ObartAA03S_FGP15120	837	Oba Oryza barthii C3H family protein	1e-83	309	0	214	1404	346	737	0.632	0.445	C3H
c20706.graph_c0	1304	mrna20912.1-v1.0-hybrid	295	Fve Fragaria vesca Duplicated homeodomain-like superfamily protein	1e-111	400	1	173	1078	1	295	0.758	0.673	MYB
c20718.graph_c0	1599	PH01001490G0340	430	Phe Phyllostachys heterocycla MYB_related family protein	1e-120	431	1	152	1003	1	289	0.827	0.727	MYB_related
c20750.graph_c0	3726	GSMUA_Achr6P04510_001	1237	Mac Musa acuminata GATA family protein	0	1086	2	401	3034	371	1237	0.751	0.613	GATA
c20753.graph_c0	2861	ppa004299m	517	Ppe Prunus persica C2H2-like zinc finger protein	1e-167	587	1	611	2140	1	514	0.643	0.624	C2H2
c20772.graph_c0	4300	PH01001490G0340	430	Phe Phyllostachys heterocycla MYB_related family protein	1e-118	425	1	107	970	1	291	0.814	0.715	MYB_related
c20783.graph_c0	3304	mrna28098.1-v1.0-hybrid	967	Fve Fragaria vesca high-level expression of sugar-inducible gene 2	0	1539	0	100	2994	1	967	0.857	0.798	B3
c20797.graph_c0	2729	GSMUA_Achr11P19880_001	827	Mac Musa acuminata ERF family protein	1e-178	625	0	324	2201	3	576	0.659	0.543	ERF
c20859.graph_c0	1263	mrna03956.1-v1.0-hybrid	734	Fve Fragaria vesca GRAS family transcription factor	1e-85	315	1	302	1240	1	319	0.627	0.569	GRAS
c20885.graph_c0	6213	ObartAA03S_FGP14778	1984	Oba Oryza barthii LBD family protein	0	1267	1	1592	5389	709	1982	0.683	0.516	LBD
c20889.graph_c0	1563	MDP0000247249	334	Mdo Malus domestica Translation initiation factor IF6	1e-127	454	2	333	1055	94	334	0.988	0.925	TCP
c20930.graph_c0	676	Bradi2g44117.1	533	Bdi Brachypodium distachyon bHLH family protein	1e-61	234	1	1	675	260	482	0.676	0.516	bHLH
c20935.graph_c0	544	mrna01152.1-v1.0-hybrid	227	Fve Fragaria vesca ethylene responsive element binding factor 3	8e-16	81.6	2	333	542	55	145	0.615	0.538	ERF
c20940.graph_c0	2595	mrna23946.1-v1.0-hybrid	539	Fve Fragaria vesca myb domain protein 101	1e-154	545	2	504	2114	1	538	0.644	0.557	MYB
c20946.graph_c0	2195	mrna03614.1-v1.0-hybrid	1024	Fve Fragaria vesca Glycosyl hydrolase family protein	0	885	2	220	2010	428	1019	0.827	0.715	C2H2
c20949.graph_c0	1444	NNU_002551-RA	515	Nnu Nelumbo nucifera TCP family protein	1e-116	416	1	185	1120	168	481	0.796	0.634	TCP
c20961.graph_c0	771	mrna04810.1-v1.0-hybrid	274	Fve Fragaria vesca Integrase-type DNA-binding superfamily protein	1e-54	211	0	67	540	1	162	0.756	0.695	ERF
c20994.graph_c2	2419	mrna18718.1-v1.0-hybrid	598	Fve Fragaria vesca POX (plant homeobox) family protein	0	667	2	390	2228	1	598	0.676	0.599	TALE
c21006.graph_c0	1379	ppa010704m	239	Ppe Prunus persica B-box zinc finger family protein	1e-119	426	1	284	1009	1	239	0.901	0.855	DBB
c21051.graph_c0	1848	MDP0000730019	607	Mdo Malus domestica SBP family protein	0	643	0	265	1779	96	589	0.742	0.628	SBP
c21070.graph_c0	1477	mrna11226.1-v1.0-hybrid	289	Fve Fragaria vesca NAC (No Apical Meristem) domain transcriptional regulator superfamily protein	1e-139	492	2	105	998	1	289	0.842	0.805	NAC
c21123.graph_c0	2450	MDP0000262210	534	Mdo Malus domestica TGACG motif-binding factor 6	0	649	0	643	1890	33	452	0.852	0.81	bZIP
c21150.graph_c0	5866	mrna17756.1-v1.0-hybrid	1695	Fve Fragaria vesca Homeodomain-like transcriptional regulator	0	1990	1	340	5415	25	1679	0.708	0.643	HB-other
c21155.graph_c0	1513	MDP0000244980	584	Mdo Malus domestica Oxoglutarate/iron-dependent oxygenase	7e-83	306	1	236	970	46	290	0.759	0.602	MYB_related
c21171.graph_c0	1406	Can011627	949	Can Capsicum annuum B3 family protein	1e-113	407	0	202	1404	15	419	0.679	0.537	B3
c21203.graph_c0	2055	ObartAA03S_FGP18838	582	Oba Oryza barthii NAC family protein	1e-122	438	1	777	1847	210	571	0.725	0.58	NAC
c21232.graph_c0	2906	MA_157354g0010	389	Pab Picea abies C2H2 family protein	1e-122	439	2	979	1908	80	388	0.82	0.698	C2H2
c21254.graph_c0	2705	ppa004205m	523	Ppe Prunus persica MYB_related family protein	1e-179	628	0	432	1838	47	522	0.766	0.663	MYB_related
c21255.graph_c0	808	Aan021243	243	Aan Artemisia annua SBP family protein	2e-41	167	1	421	792	96	221	0.738	0.651	SBP
c21256.graph_c0	1964	ppa1027132m	511	Ppe Prunus persica MYB_related family protein	1e-100	365	2	169	1269	1	326	0.61	0.556	MYB_related
c21273.graph_c0	1729	Pbr023394.1	753	Pbr Pyrus bretschneideri C2H2 family protein	1e-138	490	1	314	1678	1	456	0.714	0.559	C2H2
c21285.graph_c0	2134	MDP0000283274	769	Mdo Malus domestica Protein phosphatase 2C family protein	1e-133	473	1	371	1591	350	760	0.747	0.56	B3
c21324.graph_c0	2862	MA_704658g0010	181	Pab Picea abies C3H family protein	2e-25	116	2	1421	1735	1	105	0.657	0.571	C3H
c21330.graph_c0	1687	ppa010190m	260	Ppe Prunus persica zinc finger protein 4	4e-78	291	1	244	1041	1	260	0.713	0.607	C2H2
c21377.graph_c0	1890	Bra016263	748	Bra Brassica rapa WRKY family protein	1e-118	425	0	160	1548	300	748	0.654	0.497	WRKY
c21396.graph_c0	1059	ppa009776m	278	Ppe Prunus persica ssDNA-binding transcriptional regulator	1e-118	422	0	223	1023	1	278	0.875	0.768	Whirly
c21448.graph_c0	1215	Lus10007348	453	Lus Linum usitatissimum xyloglucan endotransglucosylase/hydrolase 16	2e-91	334	1	252	980	20	256	0.753	0.658	MYB_related
c21462.graph_c0	1444	MDP0000155544	417	Mdo Malus domestica AP2/B3-like transcriptional factor family protein	1e-112	402	2	33	1205	25	417	0.698	0.544	B3
c21478.graph_c0	1740	Pbr019232.1	394	Pbr Pyrus bretschneideri SBP family protein	1e-117	315	0	682	1470	133	394	0.705	0.634	SBP
c21748.graph_c0	1132	mrna29828.1-v1.0-hybrid	262	Fve Fragaria vesca basic helix-loop-helix (bHLH) DNA-binding superfamily protein	2e-97	354	1	67	738	35	257	0.902	0.813	bHLH
c21826.graph_c0	1641	863107	123	Aly Arabidopsis lyrata GATA family protein	2e-15	82.8	2	905	1105	1	67	0.687	0.567	GATA
c21920.graph_c0	1099	mrna06295.1-v1.0-hybrid	411	Fve Fragaria vesca Squamosa promoter-binding protein-like (SBP domain) transcription factor family protein	1e-108	390	2	24	752	1	235	0.84	0.782	SBP
c21931.graph_c0	2719	mrna27696.1-v1.0-hybrid	645	Fve Fragaria vesca beta-amylase 2	0	663	1	1085	2149	289	642	0.938	0.873	BES1
c21965.graph_c0	1796	mrna31843.1-v1.0-hybrid	760	Fve Fragaria vesca glycosyl hydrolase 9B15	1e-125	446	0	243	1631	307	760	0.649	0.475	WRKY
c21993.graph_c0	2109	mrna31001.1-v1.0-hybrid	998	Fve Fragaria vesca FAD/NAD(P)-binding oxidoreductase	1e-168	592	2	419	2002	467	992	0.694	0.589	C3H
c22031.graph_c0	3568	GSMUA_Achr7P06400_001	714	Mac Musa acuminata C3H family protein	3e-97	357	0	433	1425	48	417	0.642	0.536	C3H
c22057.graph_c0	1483	mrna14913.1-v1.0-hybrid	373	Fve Fragaria vesca Lateral root primordium (LRP) protein-related	1e-105	382	2	36	1121	26	373	0.615	0.574	SRS
c22121.graph_c0	895	mrna25541.1-v1.0-hybrid	213	Fve Fragaria vesca LOB domain-containing protein 38	1e-82	304	1	142	807	1	213	0.788	0.743	LBD
c22206.graph_c0	1108	ppa022287m	244	Ppe Prunus persica WRKY family transcription factor	5e-85	313	2	138	893	1	244	0.716	0.642	WRKY
c22225.graph_c0	1456	mrna24494.1-v1.0-hybrid	262	Fve Fragaria vesca K-box region and MADS-box transcription factor family protein	1e-127	455	1	386	1132	1	249	0.956	0.916	MIKC
c22252.graph_c0	3893	GSMUA_Achr1P17680_001	1278	Mac Musa acuminata C2H2 family protein	0	644	0	1020	3053	639	1278	0.64	0.532	C2H2
c22263.graph_c0	2281	mrna30927.1-v1.0-hybrid	742	Fve Fragaria vesca Tesmin/TSO1-like CXC domain-containing protein	0	780	0	11	1522	185	696	0.83	0.763	CPP
c22282.graph_c0	2252	mrna09110.1-v1.0-hybrid	487	Fve Fragaria vesca abscisic acid responsive elements-binding factor 2	1e-123	389	1	353	1522	1	390	0.622	0.593	bZIP
c22313.graph_c0	1824	mrna25546.1-v1.0-hybrid	435	Fve Fragaria vesca basic helix-loop-helix (bHLH) DNA-binding superfamily protein	1e-142	504	1	183	1538	1	425	0.692	0.637	bHLH
c22357.graph_c0	1247	Bra037509	864	Bra Brassica rapa GRAS family protein	4e-83	306	0	7	1041	507	854	0.623	0.437	GRAS
c22376.graph_c0	1029	mrna08173.1-v1.0-hybrid	578	Fve Fragaria vesca Duplicated homeodomain-like superfamily protein	1e-107	387	1	2	1027	112	468	0.669	0.603	Trihelix
c22429.graph_c0	1028	PGSC0003DMP400041646	243	Stu Solanum tuberosum MYB_related family protein	1e-48	192	1	260	595	34	169	0.794	0.721	MYB_related
c22444.graph_c0	2388	mrna08807.1-v1.0-hybrid	604	Fve Fragaria vesca Tesmin/TSO1-like CXC domain-containing protein	0	759	2	482	2047	90	604	0.79	0.728	CPP
c22467.graph_c0	1535	MDP0000646823	450	Mdo Malus domestica basic helix-loop-helix (bHLH) DNA-binding superfamily protein	1e-139	492	1	119	1210	82	450	0.79	0.745	bHLH
c22494.graph_c0	1427	mrna20598.1-v1.0-hybrid	343	Fve Fragaria vesca C2H2-type zinc finger family protein	2e-54	211	2	679	1293	1	199	0.615	0.563	C2H2
c22547.graph_c0	1408	mrna21365.1-v1.0-hybrid	340	Fve Fragaria vesca WRKY DNA-binding protein 70	3e-95	347	0	214	1221	1	338	0.656	0.571	WRKY
c22571.graph_c0	983	mrna26073.1-v1.0-hybrid	597	Fve Fragaria vesca basic helix-loop-helix (bHLH) DNA-binding superfamily protein	4e-81	300	2	138	923	207	447	0.71	0.638	bHLH
c22643.graph_c0	2272	mrna17720.1-v1.0-hybrid	579	Fve Fragaria vesca TCV-interacting protein	1e-176	615	2	237	1958	1	579	0.648	0.578	NAC
c22687.graph_c0	927	mrna12474.1-v1.0-hybrid	377	Fve Fragaria vesca growth-regulating factor 5	6e-73	272	1	273	899	146	361	0.715	0.652	GRF
c22803.graph_c0	1434	Gorai.001G003200.1	625	Gra Gossypium raimondii Leucine-rich repeat protein kinase family protein	2e-67	254	2	138	1022	319	608	0.676	0.492	S1Fa-like
c22808.graph_c0	867	Bra026967	397	Bra Brassica rapa bHLH family protein	4e-56	216	0	1	591	170	344	0.695	0.558	bHLH
c22809.graph_c0	880	Gorai.003G023300.2	169	Gra Gossypium raimondii centrin2	1e-28	125	1	173	604	19	162	0.653	0.403	HB-other
c22829.graph_c0	1492	mrna30401.1-v1.0-hybrid	267	Fve Fragaria vesca ASYMMETRIC LEAVES 2-like 1	1e-85	315	1	260	1048	10	267	0.688	0.643	LBD
c22945.graph_c0	897	mrna20865.1-v1.0-hybrid	406	Fve Fragaria vesca POX (plant homeobox) family protein	6e-78	289	0	1	816	1	271	0.711	0.606	TALE
c22977.graph_c0	1800	MDP0000309351	661	Mdo Malus domestica NAC domain containing protein 73	1e-104	379	2	431	1234	51	322	0.784	0.692	NAC
c22978.graph_c0	1518	ppa007287m	374	Ppe Prunus persica zinc finger (C2H2 type) family protein	1e-160	564	1	131	1195	1	358	0.791	0.754	C2H2
c230.graph_c0	558	mrna27062.1-v1.0-hybrid	165	Fve Fragaria vesca Integrase-type DNA-binding superfamily protein	8e-43	171	1	96	557	3	165	0.607	0.565	ERF
c23025.graph_c0	593	mrna15383.1-v1.0-hybrid	223	Fve Fragaria vesca myb domain protein 23	5e-30	129	2	3	386	104	220	0.643	0.566	MYB
c23179.graph_c0	1061	GSVIVT01014276001	449	Vvi Vitis vinifera RING/U-box superfamily protein	3e-71	267	0	196	882	218	441	0.751	0.59	HD-ZIP
c23201.graph_c0	1342	mrna10469.1-v1.0-hybrid	339	Fve Fragaria vesca NAC domain containing protein 1	1e-153	540	0	40	1080	1	339	0.811	0.774	NAC
c23261.graph_c0	1335	mrna26188.1-v1.0-hybrid	466	Fve Fragaria vesca Protein of unknown function, DUF617	1e-102	369	0	34	891	203	466	0.753	0.694	NF-YB
c23267.graph_c0	1297	Lus10019354	537	Lus Linum usitatissimum cytochrome P450, family 72, subfamily A, polypeptide 10	7e-65	246	2	576	1238	179	403	0.738	0.56	B3
c2330.graph_c0	332	mrna12273.1-v1.0-hybrid	231	Fve Fragaria vesca homeobox from Arabidopsis thaliana	6e-35	144	0	3	326	40	152	0.752	0.681	HD-ZIP
c23307.graph_c0	1292	mrna05087.1-v1.0-hybrid	288	Fve Fragaria vesca VERDANDI	4e-81	300	2	433	1218	32	288	0.722	0.589	B3
c23329.graph_c0	1110	mrna19355.1-v1.0-hybrid	244	Fve Fragaria vesca Lateral organ boundaries (LOB) domain family protein	1e-81	301	2	158	823	36	244	0.775	0.748	LBD
c23333.graph_c0	814	mrna19217.1-v1.0-hybrid	96	Fve Fragaria vesca Homeodomain-like superfamily protein	9e-30	129	1	208	459	11	94	0.81	0.786	MYB_related
c23418.graph_c0	1416	mrna09703.1-v1.0-hybrid	464	Fve Fragaria vesca C2H2-like zinc finger protein	1e-115	414	1	2	985	129	464	0.691	0.644	C2H2
c23420.graph_c0	447	Pbr037414.1	207	Pbr Pyrus bretschneideri ERF family protein	5e-48	187	2	38	340	1	101	0.95	0.871	ERF
c23490.graph_c0	1337	ppa023657m	300	Ppe Prunus persica Squamosa promoter-binding protein-like (SBP domain) transcription factor family protein	5e-64	243	1	146	904	9	282	0.644	0.505	SBP
c23527.graph_c0	4864	mrna23255.1-v1.0-hybrid	1608	Fve Fragaria vesca Zinc finger (C2H2 type) family protein / transcription factor jumonji (jmj) family protein	0	1389	0	1550	4609	1	1034	0.758	0.695	C2H2
c23540.graph_c0	1378	MDP0000266040	389	Mdo Malus domestica GRAM domain family protein	5e-45	180	2	534	1034	214	376	0.72	0.583	G2-like
c23550.graph_c0	1831	mrna02470.1-v1.0-hybrid	419	Fve Fragaria vesca Integrase-type DNA-binding superfamily protein	0	632	0	344	1588	7	419	0.815	0.76	AP2
c23579.graph_c0	1796	Aan015255	817	Aan Artemisia annua MYB family protein	1e-172	604	1	98	1546	315	812	0.699	0.619	MYB
c23618.graph_c0	1166	mrna18651.1-v1.0-hybrid	491	Fve Fragaria vesca Basic helix-loop-helix (bHLH) DNA-binding family protein	1e-89	328	0	313	1164	19	313	0.687	0.59	bHLH
c23687.graph_c0	1054	mrna30097.1-v1.0-hybrid	271	Fve Fragaria vesca homeobox 51	1e-111	399	0	202	921	33	271	0.893	0.848	HD-ZIP
c23842.graph_c1	2179	mrna01678.1-v1.0-hybrid	310	Fve Fragaria vesca basic pentacysteine 4	1e-159	559	2	702	1634	1	310	0.916	0.868	BBR-BPC
c23949.graph_c0	3517	Eucgr.K03485.1	831	Egr Eucalyptus grandis zinc finger (CCCH type) helicase family protein	0	839	0	326	2740	27	831	0.686	0.536	C3H
c24027.graph_c0	2881	BGIOSGA035841-PA	963	Osi Oryza sativa Indica Group MYB_related family protein	1e-127	444	0	896	2518	353	890	0.642	0.421	MYB_related
c24087.graph_c0	3108	mrna03321.1-v1.0-hybrid	520	Fve Fragaria vesca myb domain protein 97	1e-130	463	1	570	2108	1	515	0.614	0.498	MYB
c24121.graph_c0	1410	MDP0000320566	618	Mdo Malus domestica Plant invertase/pectin methylesterase inhibitor superfamily	4e-80	297	0	331	1410	47	383	0.623	0.461	NAC
c24155.graph_c0	4485	MDP0000825712	191	Mdo Malus domestica WUS-interacting protein 2	2e-24	114	2	1572	1928	41	171	0.618	0.473	ERF
c24182.graph_c0	1258	mrna13109.1-v1.0-hybrid	625	Fve Fragaria vesca basic helix-loop-helix (bHLH) DNA-binding superfamily protein	2e-48	192	2	291	1136	356	621	0.602	0.469	bHLH
c24184.graph_c0	738	mrna13970.1-v1.0-hybrid	267	Fve Fragaria vesca myb domain protein 48	4e-73	213	0	379	738	38	157	0.867	0.842	MYB_related
c24204.graph_c0	1229	mrna12308.1-v1.0-hybrid	301	Fve Fragaria vesca WRKY DNA-binding protein 11	1e-102	370	1	2	775	26	300	0.726	0.682	WRKY
c24206.graph_c0	1129	Neem_9289_f_2	610	Ain Azadirachta indica Trihelix family protein	4e-87	320	0	131	1102	1	320	0.68	0.521	Trihelix
c24224.graph_c0	2096	Potri.015G100400.2	427	Pth Populus trichocarpa MYB_related family protein	1e-83	254	0	568	1371	23	292	0.641	0.47	MYB_related
c2424.graph_c0	1042	mrna10330.1-v1.0-hybrid	327	Fve Fragaria vesca related to ABI3/VP1 1	1e-121	433	1	136	957	1	275	0.867	0.771	RAV
c24262.graph_c0	884	MDP0000129858	357	Mdo Malus domestica Maf-like protein	8e-54	209	1	83	667	115	357	0.63	0.502	MYB_related
c24271.graph_c0	2400	Can011627	949	Can Capsicum annuum B3 family protein	1e-127	455	0	736	2187	35	521	0.659	0.511	B3
c24274.graph_c0	2940	MDP0000312598	1674	Mdo Malus domestica Pyridoxal phosphate (PLP)-dependent transferases superfamily protein	0	1220	2	639	2939	1	778	0.856	0.801	B3
c24324.graph_c0	2082	Jcr4S00282.90	677	Jcu Jatropha curcas NAC family protein	0	795	0	412	1839	6	480	0.881	0.79	NAC
c24332.graph_c0	1703	mrna23279.1-v1.0-hybrid	344	Fve Fragaria vesca Plant-specific GATA-type zinc finger transcription factor family protein	1e-149	526	2	460	1500	4	344	0.828	0.79	GATA
c24410.graph_c0	3955	GSMUA_Achr6P04510_001	1237	Mac Musa acuminata GATA family protein	0	1048	2	459	3200	330	1237	0.719	0.577	GATA
c24465.graph_c0	1175	mrna18636.1-v1.0-hybrid	419	Fve Fragaria vesca NAC (No Apical Meristem) domain transcriptional regulator superfamily protein	1e-109	392	1	2	991	77	416	0.699	0.606	NAC
c24482.graph_c0	644	mrna13329.1-v1.0-hybrid	229	Fve Fragaria vesca C-repeat-binding factor 4	2e-53	206	1	2	439	1	151	0.755	0.722	ERF
c24595.graph_c0	1743	Bra001729	577	Bra Brassica rapa B3 family protein	1e-86	319	2	69	872	1	268	0.734	0.558	B3
c24686.graph_c0	2444	Gorai.001G003200.1	625	Gra Gossypium raimondii Leucine-rich repeat protein kinase family protein	1e-137	488	2	430	1611	228	620	0.741	0.645	S1Fa-like
c24733.graph_c0	2049	mrna29771.1-v1.0-hybrid	758	Fve Fragaria vesca Transcriptional factor B3 family protein / auxin-responsive factor AUX/IAA-related	0	692	2	762	2048	1	426	0.844	0.795	ARF
c24780.graph_c1	1589	mrna19801.1-v1.0-hybrid	534	Fve Fragaria vesca SCARECROW-like 13	0	679	0	261	1532	111	533	0.878	0.781	GRAS
c24789.graph_c0	1076	mrna14666.1-v1.0-hybrid	335	Fve Fragaria vesca myb domain protein 83	7e-55	213	0	594	1070	169	335	0.767	0.657	MYB
c24797.graph_c0	2240	ppa006812m	394	Ppe Prunus persica Homeodomain-like superfamily protein	1e-140	497	0	1038	1946	1	306	0.871	0.823	G2-like
c24800.graph_c0	1517	PDK_30s861851g002	667	Pda Phoenix dactylifera LBD family protein	1e-110	396	0	163	1119	62	483	0.617	0.504	LBD
c24875.graph_c0	1453	mrna10722.1-v1.0-hybrid	369	Fve Fragaria vesca NAC domain containing protein 71	1e-172	571	1	475	1452	11	331	0.899	0.853	NAC
c24881.graph_c1	630	Gorai.003G023300.1	170	Gra Gossypium raimondii centrin2	5e-32	135	0	1	417	22	160	0.669	0.453	HB-other
c24882.graph_c0	1850	EMS59827	616	Tur Triticum urartu ERF family protein	7e-83	306	2	327	1328	257	590	0.626	0.461	ERF
c24884.graph_c0	3268	MDP0000322059	1129	Mdo Malus domestica Leucine-rich repeat protein kinase family protein	0	775	1	1003	2844	23	640	0.739	0.657	LBD
c24891.graph_c0	2382	mrna26007.1-v1.0-hybrid	358	Fve Fragaria vesca myb domain protein 31	1e-109	394	2	1143	2063	44	358	0.714	0.669	MYB
c24895.graph_c1	1309	mrna32629.1-v1.0-hybrid	336	Fve Fragaria vesca VIRE2-interacting protein 1	6e-72	270	2	273	998	18	258	0.699	0.659	bZIP
c24897.graph_c0	1832	mrna27194.1-v1.0-hybrid	848	Fve Fragaria vesca homogentisate 1,2-dioxygenase	0	891	1	146	1552	1	481	0.913	0.869	bZIP
c24916.graph_c0	595	Gorai.009G358500.1	76	Gra Gossypium raimondii oxidoreductase, zinc-binding dehydrogenase family protein	1e-08	58.2	1	71	226	4	55	0.731	0.519	M-type
c24930.graph_c0	1874	mrna11847.1-v1.0-hybrid	371	Fve Fragaria vesca basic helix-loop-helix (bHLH) DNA-binding superfamily protein	1e-153	540	1	371	1483	1	371	0.799	0.752	bHLH
c24992.graph_c0	1140	Pbr008042.1	236	Pbr Pyrus bretschneideri Whirly family protein	4e-88	323	0	100	780	1	236	0.827	0.726	Whirly
c25000.graph_c0	853	mrna02652.1-v1.0-hybrid	277	Fve Fragaria vesca myb domain protein 68	2e-62	237	2	237	851	63	276	0.679	0.567	MYB
c25038.graph_c0	2296	BGIOSGA035841-PA	963	Osi Oryza sativa Indica Group MYB_related family protein	1e-163	573	2	444	2096	336	888	0.726	0.551	MYB_related
c25046.graph_c0	1945	Lus10043264	587	Lus Linum usitatissimum Protein kinase superfamily protein	3e-95	348	2	561	1736	191	584	0.646	0.464	YABBY
c25073.graph_c0	2439	mrna03259.1-v1.0-hybrid	448	Fve Fragaria vesca basic helix-loop-helix (bHLH) DNA-binding superfamily protein	0	733	2	860	2227	1	448	0.862	0.809	bHLH
c25089.graph_c0	1759	mrna29766.1-v1.0-hybrid	483	Fve Fragaria vesca NAC domain containing protein 73	1e-172	603	0	476	1522	121	482	0.876	0.816	NAC
c25114.graph_c0	2710	Lus10018756	848	Lus Linum usitatissimum regulatory protein (NPR1)	1e-116	417	0	392	1903	57	573	0.633	0.449	ERF
c25118.graph_c0	1954	MA_11351g0010	264	Pab Picea abies WRKY family protein	5e-28	124	1	449	823	141	263	0.643	0.5	WRKY
c25132.graph_c0	5339	GSMUA_Achr4P07150_001	2005	Mac Musa acuminata NAC family protein	0	1806	2	426	4931	355	2000	0.71	0.583	NAC
c25134.graph_c0	602	LOC_Os02g25470.1	274	Osj Oryza sativa Japonica Group transposon protein, putative, unclassified, expressed	2e-50	197	0	57	602	24	205	0.676	0.511	FAR1
c25219.graph_c0	1656	EMT28005	223	Ata Aegilops tauschii MYB_related family protein	9e-23	107	2	204	521	111	219	0.655	0.491	MYB_related
c25220.graph_c0	3935	mrna16194.1-v1.0-hybrid	992	Fve Fragaria vesca Plant regulator RWP-RK family protein	0	1412	0	417	3341	1	992	0.805	0.723	Nin-like
c25228.graph_c0	1172	mrna26628.1-v1.0-hybrid	369	Fve Fragaria vesca OBF-binding protein 3	1e-100	364	1	2	778	95	367	0.757	0.688	Dof
c25240.graph_c0	1431	MDP0000945492	456	Mdo Malus domestica basic helix-loop-helix (bHLH) DNA-binding superfamily protein	1e-64	246	2	464	1114	172	451	0.62	0.521	bHLH
c25267.graph_c0	847	mrna23423.1-v1.0-hybrid	385	Fve Fragaria vesca C2H2-type zinc finger family protein	1e-57	221	1	215	823	21	223	0.668	0.608	C2H2
c25272.graph_c0	2209	EMS59827	616	Tur Triticum urartu ERF family protein	1e-124	446	2	483	1721	179	593	0.696	0.516	ERF
c25274.graph_c0	2129	mrna10891.1-v1.0-hybrid	607	Fve Fragaria vesca calmodulin binding;transcription regulators	1e-79	296	1	254	1468	227	593	0.609	0.427	CAMTA
c25293.graph_c0	803	mrna25979.1-v1.0-hybrid	91	Fve Fragaria vesca BANQUO 3	2e-32	137	0	241	513	1	91	0.857	0.78	bHLH
c25298.graph_c0	2405	GSVIVT01019630001	596	Vvi Vitis vinifera with no lysine (K) kinase 8	1e-114	412	2	1009	2172	147	539	0.698	0.525	MIKC
c25348.graph_c0	1195	mrna20264.1-v1.0-hybrid	439	Fve Fragaria vesca indeterminate(ID)-domain 12	4e-72	270	1	382	1194	181	439	0.633	0.583	C2H2
c25363.graph_c0	691	mrna20598.1-v1.0-hybrid	343	Fve Fragaria vesca C2H2-type zinc finger family protein	3e-80	296	1	259	690	199	342	0.91	0.91	C2H2
c25387.graph_c0	1685	mrna02381.1-v1.0-hybrid	344	Fve Fragaria vesca basic helix-loop-helix (bHLH) DNA-binding superfamily protein	2e-42	172	2	909	1340	45	183	0.757	0.66	bHLH
c25397.graph_c0	1214	ppa005580m	453	Ppe Prunus persica cycling DOF factor 2	1e-111	400	0	40	900	171	453	0.763	0.69	Dof
c25429.graph_c0	1394	ppa010846m	233	Ppe Prunus persica myb domain protein 4	9e-90	329	1	158	796	1	203	0.822	0.737	MYB
c25435.graph_c0	2240	MDP0000183819	1025	Mdo Malus domestica Pentatricopeptide repeat (PPR) superfamily protein	1e-123	440	1	407	2128	465	1025	0.602	0.408	bHLH
c25436.graph_c0	1299	mrna13547.1-v1.0-hybrid	344	Fve Fragaria vesca WRKY DNA-binding protein 70	3e-92	214	1	119	613	1	168	0.757	0.657	WRKY
c25448.graph_c0	1202	mrna06093.1-v1.0-hybrid	369	Fve Fragaria vesca basic helix-loop-helix (bHLH) DNA-binding superfamily protein	9e-81	299	2	258	755	1	164	0.958	0.88	bHLH
c25495.graph_c0	1206	ppa006472m	410	Ppe Prunus persica Homeodomain-like superfamily protein	2e-84	311	2	260	1198	99	408	0.625	0.592	G2-like
c25497.graph_c0	1484	MDP0000873258	203	Mdo Malus domestica Integrase-type DNA-binding superfamily protein	2e-43	175	1	440	979	28	203	0.613	0.547	ERF
c25509.graph_c0	2076	mrna01596.1-v1.0-hybrid	603	Fve Fragaria vesca Protein kinase superfamily protein	1e-111	400	0	379	1467	17	373	0.721	0.556	WRKY
c25521.graph_c0	2412	mrna13644.1-v1.0-hybrid	791	Fve Fragaria vesca GRAS family transcription factor	0	951	2	117	2201	99	791	0.776	0.732	GRAS
c25545.graph_c0	2106	Ahy018875	470	Ahy Arachis hypogaea MYB_related family protein	1e-108	390	2	501	1115	8	212	0.956	0.893	MYB_related
c25560.graph_c0	1100	MDP0000312382	529	Mdo Malus domestica gamma carbonic anhydrase-like 2	1e-117	401	2	54	752	243	476	0.915	0.855	MIKC
c25576.graph_c0	1608	ppa026661m	610	Ppe Prunus persica ARID/BRIGHT DNA-binding domain;ELM2 domain protein	1e-129	461	2	48	1112	254	610	0.745	0.636	MYB_related
c25617.graph_c0	527	MDP0000685403	439	Mdo Malus domestica cysteine-rich RLK (RECEPTOR-like protein kinase) 26	7e-46	181	1	5	526	1	177	0.693	0.503	B3
c25627.graph_c0	1413	MDP0000265073	541	Mdo Malus domestica NAD(P)-binding Rossmann-fold superfamily protein	1e-70	266	0	118	1077	1	320	0.641	0.446	NAC
c25671.graph_c0	1410	mrna19838.1-v1.0-hybrid	472	Fve Fragaria vesca Homeodomain-like superfamily protein	1e-64	246	2	186	986	111	389	0.617	0.487	Trihelix
c25706.graph_c0	1700	Aan015255	817	Aan Artemisia annua MYB family protein	1e-116	417	0	154	1263	317	689	0.707	0.586	MYB
c25708.graph_c0	3126	Pbr002023.1	1236	Pbr Pyrus bretschneideri AP2 family protein	0	1034	1	201	2105	211	878	0.861	0.778	AP2
c25728.graph_c0	3697	Lus10040166	1377	Lus Linum usitatissimum H(+)-ATPase 7	0	1276	0	265	3087	13	969	0.789	0.678	GRAS
c25738.graph_c0	1542	mrna11344.1-v1.0-hybrid	499	Fve Fragaria vesca NAC domain containing protein 75	1e-179	626	1	485	1486	1	333	0.932	0.917	NAC
c25741.graph_c0	2213	333455	872	Aly Arabidopsis lyrata C2H2 family protein	0	640	2	352	1788	393	867	0.769	0.647	C2H2
c25769.graph_c0	2653	LOC_Os06g12360.1	921	Osj Oryza sativa Japonica Group pentatricopeptide, putative, expressed	0	648	1	757	2580	4	611	0.709	0.514	Nin-like
c25771.graph_c0	1916	ObartAA03S_FGP2690	838	Oba Oryza barthii ERF family protein	1e-160	563	0	330	1457	79	456	0.841	0.706	ERF
c25784.graph_c0	2695	Pp1s56_2V6.1	704	Ppa Physcomitrella patens subsp. patens Protein kinase superfamily protein	1e-100	364	0	1346	2365	22	357	0.706	0.528	BBR-BPC
c25811.graph_c0	1230	mrna09115.1-v1.0-hybrid	244	Fve Fragaria vesca basic helix-loop-helix (bHLH) DNA-binding superfamily protein	7e-81	299	0	244	909	1	227	0.751	0.725	bHLH
c25855.graph_c0	1741	NNU_016725-RA	441	Nnu Nelumbo nucifera GRAS family protein	5e-83	307	0	374	1330	17	340	0.655	0.477	GRAS
c25903.graph_c0	1695	ppa006936m	389	Ppe Prunus persica SRS family protein	1e-137	486	2	395	1426	46	389	0.802	0.708	SRS
c25918.graph_c0	4600	mrna21592.1-v1.0-hybrid	540	Fve Fragaria vesca GRAS family transcription factor	0	1014	2	2457	4091	1	540	0.956	0.919	GRAS
c25933.graph_c0	527	mrna08880.1-v1.0-hybrid	229	Fve Fragaria vesca myb domain protein 6	3e-34	142	1	161	526	109	229	0.656	0.608	MYB
c25960.graph_c0	3089	MDP0000242596	1233	Mdo Malus domestica Protein kinase superfamily protein	1e-141	503	2	708	2441	648	1222	0.618	0.451	WRKY
c25990.graph_c0	1923	mrna13442.1-v1.0-hybrid	541	Fve Fragaria vesca GRAS family transcription factor	0	696	1	162	1832	1	540	0.772	0.658	GRAS
c26009.graph_c0	1704	Lus10030908	1278	Lus Linum usitatissimum pentatricopeptide (PPR) repeat-containing protein	1e-132	471	1	2	1552	762	1278	0.642	0.449	bHLH
c26029.graph_c0	4467	OpuncBB_FGP24418	1040	Opu Oryza punctata bZIP family protein	0	840	0	1552	3972	211	1033	0.656	0.514	bZIP
c26045.graph_c1	3398	ppa021190m	222	Ppe Prunus persica NAC domain containing protein 47	2e-35	150	0	2670	3224	10	195	0.635	0.444	NAC
c26095.graph_c0	1016	mrna12030.1-v1.0-hybrid	340	Fve Fragaria vesca basic helix-loop-helix (bHLH) DNA-binding superfamily protein	2e-82	304	1	71	697	123	340	0.821	0.766	bHLH
c26098.graph_c0	1376	MDP0000449389	417	Mdo Malus domestica Peroxidase superfamily protein	1e-46	186	0	391	1116	175	417	0.606	0.43	M-type
c26100.graph_c0	1373	mrna09798.1-v1.0-hybrid	323	Fve Fragaria vesca C2H2-type zinc finger family protein	7e-98	356	2	115	1068	1	323	0.685	0.641	C2H2
c26104.graph_c0	721	mrna02676.1-v1.0-hybrid	278	Fve Fragaria vesca myb-like transcription factor family protein	2e-25	114	1	5	391	109	241	0.609	0.493	MYB_related
c26110.graph_c0	1260	mrna09222.1-v1.0-hybrid	450	Fve Fragaria vesca basic helix-loop-helix (bHLH) DNA-binding superfamily protein	1e-127	453	2	24	1199	68	450	0.683	0.63	bHLH
c26118.graph_c0	4607	Lus10040166	1377	Lus Linum usitatissimum H(+)-ATPase 7	0	1307	1	1637	4468	14	969	0.8	0.693	GRAS
c26123.graph_c0	1810	XP_004513029	686	Car Cicer arietinum ERF family protein	3e-94	344	0	908	1804	191	480	0.722	0.548	ERF
c26125.graph_c0	3167	mrna11429.1-v1.0-hybrid	1525	Fve Fragaria vesca sucrose synthase 4	0	1297	1	209	2593	11	795	0.886	0.803	HB-other
c26133.graph_c0	1990	GSMUA_Achr7P08840_001	670	Mac Musa acuminata HD-ZIP family protein	1e-147	521	2	393	1631	259	670	0.74	0.611	HD-ZIP
c26150.graph_c0	1398	mrna12765.1-v1.0-hybrid	228	Fve Fragaria vesca homeobox 7	1e-48	192	0	355	921	28	228	0.625	0.567	HD-ZIP
c26156.graph_c0	3383	EMS59827	616	Tur Triticum urartu ERF family protein	1e-121	434	0	502	1749	179	595	0.681	0.504	ERF
c26169.graph_c0	881	EMT28005	223	Ata Aegilops tauschii MYB_related family protein	1e-34	145	0	357	740	87	218	0.72	0.492	MYB_related
c26173.graph_c0	2247	MDP0000263830	644	Mdo Malus domestica RNA-binding CRS1 / YhbY (CRM) domain protein	1e-142	504	2	321	1535	106	475	0.726	0.651	FAR1
c26174.graph_c0	1620	mrna12624.1-v1.0-hybrid	357	Fve Fragaria vesca cytokinin-responsive gata factor 1	1e-130	464	2	243	1271	1	357	0.718	0.67	GATA
c26183.graph_c0	2449	Tp1g05870	540	Tpa Thellungiella parvula MYB_related family protein	1e-106	384	0	1103	2335	1	390	0.672	0.509	MYB_related
c26205.graph_c0	1337	mrna21000.1-v1.0-hybrid	261	Fve Fragaria vesca basic helix-loop-helix (bHLH) DNA-binding superfamily protein	2e-83	308	2	111	980	1	260	0.687	0.616	bHLH
c26211.graph_c0	2072	PGSC0003DMP400000652	699	Stu Solanum tuberosum bHLH family protein	1e-117	421	2	811	1998	15	408	0.707	0.519	bHLH
c26215.graph_c0	1280	mrna20756.1-v1.0-hybrid	227	Fve Fragaria vesca GATA transcription factor 1	6e-78	290	1	332	1039	1	227	0.674	0.632	GATA
c26222.graph_c0	1767	mrna01023.1-v1.0-hybrid	268	Fve Fragaria vesca vascular related NAC-domain protein 7	2e-54	212	2	596	1390	1	259	0.613	0.439	NAC
c26268.graph_c0	1298	mrna14942.1-v1.0-hybrid	157	Fve Fragaria vesca basic leucine-zipper 44	3e-59	227	1	629	1105	1	157	0.796	0.753	bZIP
c26395.graph_c0	2462	Bra036142	729	Bra Brassica rapa bZIP family protein	0	1133	2	291	2114	122	729	0.974	0.918	bZIP
c26406.graph_c0	866	mrna00296.1-v1.0-hybrid	150	Fve Fragaria vesca C2H2 and C2HC zinc fingers superfamily protein	4e-75	279	2	93	542	1	150	0.907	0.827	C3H
c26408.graph_c0	1484	28623.m000400	349	Rco Ricinus communis NAC domain-containing protein, putative	1e-139	492	2	187	1278	1	349	0.787	0.719	NAC
c26435.graph_c0	3869	MDP0000319700	1577	Mdo Malus domestica IKI3 family protein	0	1796	1	194	3868	281	1474	0.832	0.74	WRKY
c26450.graph_c0	1794	mrna24027.1-v1.0-hybrid	309	Fve Fragaria vesca myb domain protein 73	1e-116	417	0	115	1059	2	308	0.755	0.702	MYB
c26460.graph_c0	1331	mrna21669.1-v1.0-hybrid	233	Fve Fragaria vesca Far-red impaired responsive (FAR1) family protein	1e-120	356	0	657	1217	1	187	0.984	0.93	FAR1
c26484.graph_c0	3686	mrna10914.1-v1.0-hybrid	907	Fve Fragaria vesca Plant regulator RWP-RK family protein	0	952	1	494	2269	313	903	0.868	0.809	Nin-like
c26524.graph_c0	1868	MDP0000320566	618	Mdo Malus domestica Plant invertase/pectin methylesterase inhibitor superfamily	1e-109	393	2	217	1563	51	460	0.624	0.491	NAC
c26533.graph_c0	2042	Jcr4S00282.90	677	Jcu Jatropha curcas NAC family protein	1e-117	422	1	413	1762	31	478	0.629	0.488	NAC
c26559.graph_c0	1253	Pbr004296.1	202	Pbr Pyrus bretschneideri NAC family protein	1e-54	212	2	619	1203	1	155	0.613	0.583	NAC
c26575.graph_c0	913	mrna18500.1-v1.0-hybrid	284	Fve Fragaria vesca nuclear factor Y, subunit C2	2e-89	327	2	390	887	96	261	0.982	0.94	NF-YC
c26611.graph_c0	494	Jcr4S06273.30	301	Jcu Jatropha curcas LBD family protein	3e-57	219	1	2	427	118	257	0.859	0.746	LBD
c26655.graph_c0	664	mrna32529.1-v1.0-hybrid	223	Fve Fragaria vesca C2H2 and C2HC zinc fingers superfamily protein	2e-26	117	2	240	539	124	222	0.7	0.59	C2H2
c26698.graph_c0	2110	mrna03551.1-v1.0-hybrid	524	Fve Fragaria vesca GRAS family transcription factor	0	833	0	314	1900	1	524	0.856	0.802	GRAS
c26719.graph_c0	1317	mrna25548.1-v1.0-hybrid	551	Fve Fragaria vesca GRAS family transcription factor	1e-162	571	2	33	1316	1	440	0.726	0.673	GRAS
c26730.graph_c0	1414	Pbr004234.1	202	Pbr Pyrus bretschneideri MIKC family protein	1e-80	206	2	717	1124	62	198	0.833	0.783	MIKC
c26739.graph_c0	2335	mrna31843.1-v1.0-hybrid	760	Fve Fragaria vesca glycosyl hydrolase 9B15	1e-140	498	2	402	1796	298	758	0.689	0.526	WRKY
c26783.graph_c0	1049	PH01004616G0090	413	Phe Phyllostachys heterocycla C2H2 family protein	7e-47	186	0	379	1047	106	329	0.612	0.455	C2H2
c26832.graph_c0	1656	mrna21668.1-v1.0-hybrid	800	Fve Fragaria vesca SKP1/ASK-interacting protein 16	1e-174	610	1	80	1372	362	800	0.801	0.695	FAR1
c26895.graph_c0	1360	ppa010391m	251	Ppe Prunus persica K-box region and MADS-box transcription factor family protein	2e-94	345	0	328	1080	1	251	0.792	0.725	MIKC
c26898.graph_c0	2967	mrna04786.1-v1.0-hybrid	403	Fve Fragaria vesca squamosa promoter binding protein-like 8	9e-81	300	2	1643	2320	1	217	0.758	0.714	SBP
c26948.graph_c0	1149	mrna21755.1-v1.0-hybrid	353	Fve Fragaria vesca NAC-domain protein 101	7e-37	153	1	512	967	50	203	0.665	0.487	NAC
c26957.graph_c0	1882	MDP0000318339	1023	Mdo Malus domestica calcium-dependent protein kinase 20	0	655	0	559	1881	443	882	0.807	0.746	FAR1
c26988.graph_c0	2670	MDP0000289018	800	Mdo Malus domestica Transducin/WD40 repeat-like superfamily protein	0	761	0	898	2409	296	799	0.775	0.722	MYB
c27009.graph_c0	2491	mrna23316.1-v1.0-hybrid	458	Fve Fragaria vesca related to AP2.7	1e-126	451	1	209	1471	1	381	0.641	0.593	AP2
c27023.graph_c0	1297	mrna13545.1-v1.0-hybrid	290	Fve Fragaria vesca Homeodomain-like superfamily protein	5e-68	256	1	391	882	127	290	0.872	0.768	G2-like
c27059.graph_c0	4276	Bra020873	1304	Bra Brassica rapa B3 family protein	0	1346	0	1423	3693	547	1302	0.914	0.872	B3
c27067.graph_c0	3769	mrna12179.1-v1.0-hybrid	554	Fve Fragaria vesca Homeodomain-like superfamily protein	1e-142	504	0	388	2052	13	548	0.632	0.523	MYB_related
c2708.graph_c0	540	mrna31835.1-v1.0-hybrid	353	Fve Fragaria vesca myb domain protein 103	4e-55	212	1	27	539	103	271	0.724	0.655	MYB
c27083.graph_c0	1671	ppa003839m	545	Ppe Prunus persica AINTEGUMENTA-like 5	1e-139	493	0	85	1362	110	545	0.66	0.623	AP2
c27091.graph_c0	1683	MDP0000129011	324	Mdo Malus domestica basic helix-loop-helix (bHLH) DNA-binding superfamily protein	1e-102	370	0	292	1269	1	324	0.744	0.653	bHLH
c27118.graph_c0	1705	mrna19572.1-v1.0-hybrid	738	Fve Fragaria vesca protodermal factor 2	0	675	0	569	1705	361	737	0.926	0.905	HD-ZIP
c27136.graph_c0	1675	evm_27.model.AmTr_v1.0_scaffold00019.55	503	Atr Amborella trichopoda C3H family protein	1e-137	488	2	99	1538	21	503	0.674	0.523	C3H
c27151.graph_c1	2330	Ciclev10031100m	569	Ccl Citrus clementina NAC family protein	1e-61	236	0	372	1055	166	396	0.7	0.524	NAC
c27153.graph_c0	2609	mrna17562.1-v1.0-hybrid	768	Fve Fragaria vesca AP2/B3-like transcriptional factor family protein	0	838	2	396	2507	1	721	0.681	0.633	B3
c27164.graph_c1	739	mrna29738.1-v1.0-hybrid	253	Fve Fragaria vesca ethylene responsive element binding factor 4	2e-58	224	2	105	737	1	206	0.63	0.597	ERF
c2717.graph_c0	672	mrna17908.1-v1.0-hybrid	245	Fve Fragaria vesca AP2/B3-like transcriptional factor family protein	6e-58	222	2	6	566	61	245	0.711	0.636	B3
c27182.graph_c0	940	mrna05560.1-v1.0-hybrid	366	Fve Fragaria vesca beta HLH protein 93	5e-97	352	1	233	940	1	232	0.827	0.772	bHLH
c27197.graph_c0	5218	MDP0000304904	1025	Mdo Malus domestica cullin 1	0	1198	1	529	2643	206	912	0.922	0.823	TCP
c27219.graph_c0	1394	NNU_017667-RA	325	Nnu Nelumbo nucifera EIL family protein	1e-106	385	1	155	769	96	325	0.865	0.839	EIL
c27252.graph_c0	1031	MDP0000449389	417	Mdo Malus domestica Peroxidase superfamily protein	2e-52	204	0	117	833	175	417	0.616	0.465	M-type
c27284.graph_c0	2507	mrna12294.1-v1.0-hybrid	284	Fve Fragaria vesca TCP family transcription factor	5e-80	298	1	1046	1900	1	284	0.623	0.61	TCP
c27289.graph_c0	1147	mrna27169.1-v1.0-hybrid	444	Fve Fragaria vesca NZZ/SPL family protein	1e-101	367	2	447	1145	214	444	0.803	0.76	NZZ/SPL
c27308.graph_c0	2112	MDP0000318339	1023	Mdo Malus domestica calcium-dependent protein kinase 20	1e-138	486	1	516	1841	573	997	0.715	0.548	FAR1
c27340.graph_c0	1208	Scf00097.g8337.t1	459	Ugi Utricularia gibba bZIP family protein	1e-67	255	0	306	953	251	459	0.736	0.611	bZIP
c27363.graph_c1	2015	mrna03614.1-v1.0-hybrid	1024	Fve Fragaria vesca Glycosyl hydrolase family protein	0	831	0	295	2013	408	972	0.818	0.723	C2H2
c27411.graph_c0	2487	mrna08112.1-v1.0-hybrid	519	Fve Fragaria vesca NAC domain containing protein 74	1e-130	466	1	242	1093	1	282	0.846	0.786	NAC
c27413.graph_c1	1251	GRMZM2G356718_P01	309	Zma Zea mays MYB_related family protein	2e-25	115	1	564	953	170	309	0.636	0.486	MYB_related
c27417.graph_c0	1223	PH01000162G1360	499	Phe Phyllostachys heterocycla GATA family protein	1e-103	372	0	327	941	6	210	0.951	0.912	GATA
c27425.graph_c0	2222	mrna12442.1-v1.0-hybrid	887	Fve Fragaria vesca IAA-leucine-resistant (ILR1)-like 3	0	681	0	330	1958	1	534	0.716	0.633	NAC
c27431.graph_c0	1237	mrna28054.1-v1.0-hybrid	294	Fve Fragaria vesca AP2/B3-like transcriptional factor family protein	1e-128	458	0	163	1053	1	294	0.849	0.779	B3
c27442.graph_c0	1677	Lus10033562	203	Lus Linum usitatissimum BR enhanced expression 1	1e-11	70.1	2	810	1118	98	203	0.602	0.38	bHLH
c27449.graph_c0	2700	ppa002493m	667	Ppe Prunus persica response regulator 2	0	821	2	234	2243	1	667	0.756	0.644	ARR-B
c27454.graph_c1	958	mrna03713.1-v1.0-hybrid	235	Fve Fragaria vesca basic helix-loop-helix (bHLH) DNA-binding superfamily protein	8e-87	318	1	134	844	1	235	0.772	0.718	bHLH
c27474.graph_c0	2779	mrna07914.1-v1.0-hybrid	701	Fve Fragaria vesca zinc finger (CCCH-type) family protein	0	1125	0	334	2376	21	701	0.859	0.811	C3H
c27478.graph_c0	2352	ObartAA03S_FGP14057	721	Oba Oryza barthii G2-like family protein	8e-79	293	2	810	1736	415	721	0.67	0.456	G2-like
c27491.graph_c0	2087	mrna01596.1-v1.0-hybrid	603	Fve Fragaria vesca Protein kinase superfamily protein	1e-83	310	1	260	1297	51	399	0.642	0.483	WRKY
c27551.graph_c0	1860	mrna15627.1-v1.0-hybrid	456	Fve Fragaria vesca AP2/B3-like transcriptional factor family protein	6e-98	357	1	750	1685	44	348	0.681	0.628	B3
c27563.graph_c0	2273	ppa021807m	686	Ppe Prunus persica SCARECROW-like 14	0	777	0	111	2144	2	685	0.693	0.608	GRAS
c27567.graph_c0	3646	mrna10079.1-v1.0-hybrid	466	Fve Fragaria vesca WRKY DNA-binding protein 32	1e-150	532	1	2044	3321	18	466	0.719	0.64	WRKY
c27594.graph_c0	2327	mrna20650.1-v1.0-hybrid	741	Fve Fragaria vesca ETHYLENE-INSENSITIVE3-like 3	0	891	2	198	1964	1	588	0.825	0.768	EIL
c27596.graph_c0	1873	Thecc1EG015486t1	574	Tca Theobroma cacao NAD(P)-linked oxidoreductase superfamily protein (78%P)	1e-164	578	2	720	1790	215	574	0.893	0.788	HD-ZIP
c27630.graph_c0	3428	PH01001233G0100	1358	Phe Phyllostachys heterocycla STAT family protein	1e-180	632	0	181	2043	733	1345	0.696	0.514	STAT
c27635.graph_c0	3856	mrna06793.1-v1.0-hybrid	1149	Fve Fragaria vesca DNA binding	0	1512	0	341	3673	64	1149	0.774	0.703	MYB_related
c27637.graph_c0	1843	EMS59827	616	Tur Triticum urartu ERF family protein	1e-107	389	0	370	1608	179	591	0.638	0.469	ERF
c27638.graph_c0	2968	Pbr031076.1	747	Pbr Pyrus bretschneideri FAR1 family protein	0	853	1	905	2638	171	747	0.811	0.737	FAR1
c27640.graph_c0	5491	mrna01558.1-v1.0-hybrid	1629	Fve Fragaria vesca nucleic acid binding;zinc ion binding;DNA binding	0	1739	2	330	4382	273	1628	0.707	0.65	C3H
c27643.graph_c0	2650	Aan015255	817	Aan Artemisia annua MYB family protein	0	689	1	626	1990	312	771	0.807	0.728	MYB
c27646.graph_c0	1205	Pbr042464.1	244	Pbr Pyrus bretschneideri GRAS family protein	2e-22	105	2	457	756	1	107	0.692	0.533	GRAS
c27661.graph_c0	581	mrna05392.1-v1.0-hybrid	460	Fve Fragaria vesca SAP domain-containing protein	1e-90	330	0	1	579	75	268	0.902	0.845	C3H
c27668.graph_c0	1219	mrna07984.1-v1.0-hybrid	464	Fve Fragaria vesca Homeodomain-like transcriptional regulator	1e-123	441	2	234	1124	165	464	0.8	0.748	MYB
c27706.graph_c0	2102	GSMUA_Achr7P08840_001	670	Mac Musa acuminata HD-ZIP family protein	1e-123	441	2	523	1584	319	670	0.729	0.593	HD-ZIP
c27749.graph_c0	2074	mrna25171.1-v1.0-hybrid	447	Fve Fragaria vesca B-box type zinc finger protein with CCT domain	0	720	1	554	1798	1	422	0.899	0.847	CO-like
c27770.graph_c0	2200	MDP0000225886	273	Mdo Malus domestica C2H2-like zinc finger protein	1e-120	432	0	1433	2200	18	273	0.859	0.805	C2H2
c27777.graph_c0	876	MDP0000449389	417	Mdo Malus domestica Peroxidase superfamily protein	1e-46	185	1	75	818	175	417	0.605	0.407	M-type
c27802.graph_c0	3215	mrna23545.1-v1.0-hybrid	929	Fve Fragaria vesca FAR1-related sequence 3	0	1510	0	223	2772	13	866	0.918	0.874	FAR1
c27804.graph_c0	863	ObartAA03S_FGP2423	364	Oba Oryza barthii NAC family protein	3e-83	306	2	81	617	169	364	0.842	0.77	NAC
c27809.graph_c0	1406	ppa010222m	258	Ppe Prunus persica NAC domain containing protein 83	8e-92	336	1	287	976	2	221	0.842	0.752	NAC
c27819.graph_c0	3931	mrna06791.1-v1.0-hybrid	605	Fve Fragaria vesca Zinc finger C-x8-C-x5-C-x3-H type family protein	0	753	0	797	2068	129	551	0.884	0.844	C3H
c27868.graph_c0	997	EMT28005	223	Ata Aegilops tauschii MYB_related family protein	4e-24	110	2	204	581	88	217	0.6	0.438	MYB_related
c27905.graph_c0	909	mrna06295.1-v1.0-hybrid	411	Fve Fragaria vesca Squamosa promoter-binding protein-like (SBP domain) transcription factor family protein	2e-38	157	2	362	871	244	411	0.635	0.539	SBP
c27917.graph_c0	1829	mrna01197.1-v1.0-hybrid	734	Fve Fragaria vesca WRKY DNA-binding protein 2	1e-133	474	2	1	957	1	315	0.834	0.759	WRKY
c2793.graph_c0	318	mrna25098.1-v1.0-hybrid	223	Fve Fragaria vesca myb domain protein 111	1e-52	202	0	1	318	4	108	0.925	0.868	MYB
c27938.graph_c0	1371	mrna21166.1-v1.0-hybrid	290	Fve Fragaria vesca Integrase-type DNA-binding superfamily protein	5e-89	327	1	221	1087	1	290	0.651	0.6	ERF
c27941.graph_c0	929	mrna07458.1-v1.0-hybrid	148	Fve Fragaria vesca AP2/B3-like transcriptional factor family protein	7e-39	159	2	304	696	7	140	0.746	0.575	B3
c27955.graph_c0	2647	329122	667	Aly Arabidopsis lyrata C3H family protein	4e-79	295	2	1425	2219	389	657	0.675	0.551	C3H
c27969.graph_c0	2348	EMS53227	551	Tur Triticum urartu TCP family protein	7e-81	300	1	320	1126	21	292	0.668	0.518	TCP
c27989.graph_c0	2344	Cla006194	782	Cla Citrullus lanatus Heat stress transcription factor (AHRD V1 -- D4QAU8_CARPA); contains Interpro domain(s) IPR000232 Heat shock factor (HSF)-type, DNA-binding	1e-100	365	1	251	1354	38	416	0.647	0.508	HSF
c28011.graph_c0	2009	mrna26208.1-v1.0-hybrid	460	Fve Fragaria vesca Transcription factor TFIIE, alpha subunit	0	614	0	753	1838	2	370	0.89	0.836	C2H2
c28025.graph_c0	3502	mrna32020.1-v1.0-hybrid	481	Fve Fragaria vesca cytokinin response factor 4	1e-136	486	0	634	2043	18	480	0.674	0.588	ERF
c28033.graph_c0	1536	MDP0000255768	951	Mdo Malus domestica FTSH protease 10	1e-133	474	0	157	1536	273	745	0.658	0.542	WRKY
c28040.graph_c0	2011	mrna24036.1-v1.0-hybrid	290	Fve Fragaria vesca heat shock factor 4	1e-108	392	0	353	1213	1	290	0.772	0.735	HSF
c28055.graph_c0	2547	mrna15202.1-v1.0-hybrid	662	Fve Fragaria vesca BEL1-like homeodomain 3	0	920	0	226	2133	1	605	0.851	0.779	TALE
c28064.graph_c0	1209	Thecc1EG000515t1	691	Tca Theobroma cacao Cytochrome P450 (71%P)	8e-79	292	0	169	1206	198	533	0.62	0.45	B3
c28065.graph_c0	3431	GRMZM2G462417_P01	655	Zma Zea mays ZF-HD family protein	1e-142	506	0	642	2135	151	649	0.693	0.495	ZF-HD
c28089.graph_c0	2207	Bradi2g44117.1	533	Bdi Brachypodium distachyon bHLH family protein	1e-114	412	2	144	1673	19	528	0.626	0.419	bHLH
c28105.graph_c0	2398	mrna02674.1-v1.0-hybrid	795	Fve Fragaria vesca homeobox gene 1	0	708	0	2	1546	7	514	0.796	0.717	TALE
c28126.graph_c0	1156	LOC_Os12g01180.1	456	Osj Oryza sativa Japonica Group WRKY57, expressed	5e-45	180	0	263	922	10	231	0.626	0.427	WRKY
c28169.graph_c0	3618	mrna01596.1-v1.0-hybrid	603	Fve Fragaria vesca Protein kinase superfamily protein	1e-52	207	2	515	1372	56	344	0.603	0.42	WRKY
c28172.graph_c0	1347	Pgl002267	494	Pgl Picea glauca Trihelix family protein	4e-92	337	2	308	1057	238	487	0.837	0.683	Trihelix
c28174.graph_c0	1897	mrna31590.1-v1.0-hybrid	330	Fve Fragaria vesca KNOTTED1-like homeobox gene 6	1e-126	449	2	516	1511	1	330	0.765	0.652	TALE
c28216.graph_c0	1633	Tae048204	190	Tae Triticum aestivum bHLH family protein	6e-36	150	2	927	1286	2	125	0.758	0.629	bHLH
c28224.graph_c0	1541	Glyma04g34912.1	165	Gma Glycine max GDSL-like Lipase/Acylhydrolase superfamily protein	8e-10	63.9	0	729	953	16	89	0.613	0.4	bHLH
c28228.graph_c0	2713	mrna20854.1-v1.0-hybrid	1022	Fve Fragaria vesca delta 1-pyrroline-5-carboxylate synthase 2	0	917	2	273	2411	323	1018	0.766	0.666	B3
c28230.graph_c0	1103	mrna29260.1-v1.0-hybrid	462	Fve Fragaria vesca NAC domain containing protein 35	1e-126	450	1	32	949	1	306	0.775	0.756	NAC
c28244.graph_c0	1156	mrna09082.1-v1.0-hybrid	221	Fve Fragaria vesca AP2/B3-like transcriptional factor family protein	2e-75	281	0	323	958	1	211	0.771	0.692	B3
c28257.graph_c0	1144	mrna04800.1-v1.0-hybrid	325	Fve Fragaria vesca myb-like HTH transcriptional regulator family protein	6e-62	236	1	412	1143	102	320	0.627	0.541	MYB
c28281.graph_c0	1813	mrna02650.1-v1.0-hybrid	339	Fve Fragaria vesca Zinc finger C-x8-C-x5-C-x3-H type family protein	1e-129	460	1	610	1635	1	336	0.731	0.678	C3H
c28292.graph_c0	1234	Scf01216.g24197.t1	368	Ugi Utricularia gibba MYB_related family protein	1e-110	395	2	288	1109	95	368	0.836	0.693	MYB_related
c28298.graph_c0	1834	PH01000133G1180	589	Phe Phyllostachys heterocycla C3H family protein	1e-176	615	2	198	1292	36	402	0.894	0.801	C3H
c28316.graph_c0	2277	C.cajan_32294	1296	Cca Cajanus cajan BES1 family protein	1e-130	464	1	236	1795	22	549	0.623	0.505	BES1
c28327.graph_c0	2461	mrna01596.1-v1.0-hybrid	603	Fve Fragaria vesca Protein kinase superfamily protein	2e-68	259	2	1353	2237	50	347	0.629	0.47	WRKY
c28332.graph_c0	3533	mrna25113.1-v1.0-hybrid	951	Fve Fragaria vesca NIN like protein 7	0	1110	2	307	2328	280	951	0.884	0.82	Nin-like
c28339.graph_c0	1815	Cla019324	721	Cla Citrullus lanatus Ethylene responsive transcription factor 2a (AHRD V1 - C0J9I7_9ROSA); contains Interpro domain(s) IPR001471 Pathogenesis-related transcriptional factor and ERF, DNA-binding	1e-145	513	0	244	1701	35	540	0.664	0.53	ERF
c28341.graph_c0	2166	mrna28104.1-v1.0-hybrid	715	Fve Fragaria vesca myb-like HTH transcriptional regulator family protein	0	650	2	245	1969	1	587	0.684	0.595	MYB_related
c28369.graph_c0	4618	Jcr4S00845.120	1284	Jcu Jatropha curcas MYB family protein	0	539	1	1109	2710	317	876	0.633	0.503	MYB
c28380.graph_c0	3324	OB11G10730.1	935	Obr Oryza brachyantha WRKY family protein	0	984	0	1108	2901	338	929	0.856	0.742	WRKY
c28382.graph_c0	3114	mrna04172.1-v1.0-hybrid	470	Fve Fragaria vesca CONSTANS-like 2	1e-148	523	2	84	1478	40	470	0.665	0.624	CO-like
c28386.graph_c0	3320	MDP0000242596	1233	Mdo Malus domestica Protein kinase superfamily protein	1e-138	492	1	554	2284	646	1222	0.607	0.453	WRKY
c28436.graph_c0	1641	MDP0000265073	541	Mdo Malus domestica NAD(P)-binding Rossmann-fold superfamily protein	1e-169	592	0	544	1500	2	320	0.959	0.912	NAC
c28460.graph_c0	1311	mrna21311.1-v1.0-hybrid	237	Fve Fragaria vesca LOB domain-containing protein 15	1e-100	364	0	358	1089	1	237	0.811	0.775	LBD
c28491.graph_c0	6952	ObartAA03S_FGP13798	2765	Oba Oryza barthii C3H family protein	0	2972	0	248	6697	1	2142	0.814	0.7	C3H
c28504.graph_c0	711	mrna09136.1-v1.0-hybrid	231	Fve Fragaria vesca WUSCHEL related homeobox 4	1e-104	376	2	56	691	23	231	0.911	0.874	WOX
c28534.graph_c0	2185	OB04G17410.1	699	Obr Oryza brachyantha bHLH family protein	1e-162	569	0	682	1869	292	692	0.838	0.703	bHLH
c28591.graph_c0	2277	mrna18483.1-v1.0-hybrid	863	Fve Fragaria vesca cyclin b3;1	0	904	1	318	2276	226	863	0.804	0.757	M-type
c28618.graph_c0	1937	mrna31843.1-v1.0-hybrid	760	Fve Fragaria vesca glycosyl hydrolase 9B15	1e-122	438	2	319	1731	307	759	0.656	0.464	WRKY
c28634.graph_c0	3081	mrna00378.1-v1.0-hybrid	827	Fve Fragaria vesca FAR1-related sequence 3	0	1385	2	306	2750	1	815	0.891	0.814	FAR1
c28636.graph_c0	904	Lus10007348	453	Lus Linum usitatissimum xyloglucan endotransglucosylase/hydrolase 16	6e-57	219	2	165	833	7	254	0.649	0.431	MYB_related
c28662.graph_c0	2298	mrna00620.1-v1.0-hybrid	918	Fve Fragaria vesca nitrate transporter 1.7	0	876	0	277	1995	297	917	0.782	0.705	BBR-BPC
c28678.graph_c0	1809	Neem_11339_f_1	175	Ain Azadirachta indica MYB_related family protein	4e-15	82	0	1615	1806	4	76	0.658	0.589	MYB_related
c287.graph_c0	735	OpuncBB_FGP9883	376	Opu Oryza punctata LSD family protein	5e-32	136	0	46	513	212	363	0.635	0.442	LSD
c28743.graph_c0	2453	EMS52980	402	Tur Triticum urartu ERF family protein	2e-73	276	2	1669	2286	49	255	0.821	0.609	ERF
c28746.graph_c0	1294	GSVIVT01032785001	659	Vvi Vitis vinifera ZIP metal ion transporter family	8e-91	332	1	89	1081	205	529	0.694	0.502	ERF
c28753.graph_c0	3408	Lus10040166	1377	Lus Linum usitatissimum H(+)-ATPase 7	0	1300	0	382	3213	12	966	0.795	0.699	GRAS
c28754.graph_c0	1770	PH01001490G0340	430	Phe Phyllostachys heterocycla MYB_related family protein	4e-66	251	2	420	1187	13	243	0.668	0.531	MYB_related
c28825.graph_c0	2120	ObartAA03S_FGP10198	1100	Oba Oryza barthii MYB_related family protein	1e-112	405	1	554	2119	534	1019	0.613	0.455	MYB_related
c28848.graph_c0	1889	PH01000728G0010	417	Phe Phyllostachys heterocycla NAC family protein	3e-75	281	2	501	1127	146	350	0.794	0.679	NAC
c28875.graph_c0	2098	Pbr018801.2	667	Pbr Pyrus bretschneideri MIKC family protein	1e-152	536	0	659	1813	298	665	0.812	0.733	MIKC
c28881.graph_c0	1303	Bra037010	651	Bra Brassica rapa B3 family protein	2e-91	334	2	435	1238	8	268	0.773	0.648	B3
c28888.graph_c0	1125	Jcr4S11436.40	357	Jcu Jatropha curcas MYB family protein	1e-53	209	1	246	698	204	357	0.745	0.688	MYB
c28894.graph_c0	2628	ObartAA03S_FGP15120	837	Oba Oryza barthii C3H family protein	4e-88	325	0	1240	2415	343	732	0.655	0.446	C3H
c28896.graph_c0	1388	mrna15201.1-v1.0-hybrid	399	Fve Fragaria vesca BEL1-like homeodomain 11	1e-120	429	0	249	1334	51	399	0.745	0.674	TALE
c28908.graph_c0	1536	405683	569	Smo Selaginella moellendorffii arginosuccinate synthase family	1e-137	488	0	103	1296	222	568	0.722	0.657	G2-like
c28915.graph_c0	1957	mrna20578.1-v1.0-hybrid	651	Fve Fragaria vesca myb-like transcription factor family protein	0	761	1	197	1483	1	430	0.943	0.906	MYB_related
c28920.graph_c0	1928	EMS59827	616	Tur Triticum urartu ERF family protein	1e-151	532	0	255	1493	179	593	0.771	0.612	ERF
c28937.graph_c0	2085	XP_004513029	686	Car Cicer arietinum ERF family protein	4e-65	248	0	289	1152	194	478	0.631	0.416	ERF
c28955.graph_c0	656	mrna17762.1-v1.0-hybrid	293	Fve Fragaria vesca NAC domain containing protein 73	1e-100	361	2	1	588	1	196	0.883	0.867	NAC
c28960.graph_c0	1793	mrna24852.1-v1.0-hybrid	250	Fve Fragaria vesca K-box region and MADS-box transcription factor family protein	1e-90	332	1	1202	1792	57	250	0.914	0.869	MIKC
c28971.graph_c0	2424	Eucgr.E02489.1	249	Egr Eucalyptus grandis DNAse I-like superfamily protein	4e-47	188	1	801	1328	64	245	0.656	0.543	M-type
c28987.graph_c0	1882	mrna12549.1-v1.0-hybrid	396	Fve Fragaria vesca growth-regulating factor 5	1e-109	394	2	267	1040	115	368	0.802	0.748	GRF
c29007.graph_c0	2833	mrna06133.1-v1.0-hybrid	804	Fve Fragaria vesca FAR1-related sequence 7	0	1285	1	368	2623	1	804	0.854	0.787	FAR1
c29011.graph_c0	1742	mrna03879.1-v1.0-hybrid	371	Fve Fragaria vesca basic helix-loop-helix (bHLH) DNA-binding superfamily protein	1e-102	369	2	757	1722	19	368	0.657	0.638	bHLH
c29042.graph_c0	3130	MDP0000277077	1449	Mdo Malus domestica S-adenosyl-L-methionine-dependent methyltransferases superfamily protein	0	927	0	433	2760	5	815	0.669	0.557	NF-YB
c29045.graph_c0	2096	MDP0000241055	559	Mdo Malus domestica alfin-like 1	9e-63	240	0	327	1064	6	239	0.637	0.52	G2-like
c29053.graph_c0	2012	EMT17282	232	Ata Aegilops tauschii G2-like family protein	1e-33	143	1	206	544	120	227	0.805	0.637	G2-like
c29056.graph_c0	1537	mrna25733.1-v1.0-hybrid	358	Fve Fragaria vesca Homeodomain-like superfamily protein	1e-141	499	0	85	1188	1	358	0.753	0.707	MYB_related
c29063.graph_c0	1467	mrna05867.1-v1.0-hybrid	275	Fve Fragaria vesca Zinc finger (CCCH-type) family protein	7e-57	220	2	390	1109	19	275	0.633	0.496	C3H
c29081.graph_c0	976	mrna05175.1-v1.0-hybrid	153	Fve Fragaria vesca GATA transcription factor 15	5e-64	243	2	315	743	1	153	0.869	0.83	GATA
c29104.graph_c0	2609	mrna27137.1-v1.0-hybrid	1079	Fve Fragaria vesca SH2 domain protein B	0	956	2	463	2592	45	732	0.787	0.691	STAT
c29115.graph_c0	1260	MDP0000252727	817	Mdo Malus domestica Serine protease inhibitor (SERPIN) family protein	1e-100	365	1	50	1138	450	815	0.67	0.53	B3
c29141.graph_c0	2907	mrna29778.1-v1.0-hybrid	562	Fve Fragaria vesca vascular plant one zinc finger protein	0	872	1	1182	2876	20	562	0.832	0.767	VOZ
c29166.graph_c0	2239	mrna25394.1-v1.0-hybrid	518	Fve Fragaria vesca related to AP2.7	1e-177	622	0	353	1840	1	518	0.682	0.645	AP2
c29177.graph_c0	1463	MDP0000314088	515	Mdo Malus domestica Glycosyl hydrolase family protein with chitinase insertion domain	1e-116	418	2	175	1284	1	370	0.685	0.586	G2-like
c29182.graph_c0	3445	Lus10025533	807	Lus Linum usitatissimum Tetratricopeptide repeat (TPR)-like superfamily protein	0	1071	1	827	3001	1	726	0.842	0.713	B3
c29186.graph_c0	4697	mrna02230.1-v1.0-hybrid	619	Fve Fragaria vesca TRF-like 2	0	989	2	2148	4151	1	619	0.816	0.777	MYB_related
c29189.graph_c1	3014	GSVIVT01018226001	692	Vvi Vitis vinifera DNAJ homologue 2	1e-137	488	1	1721	2980	1	414	0.721	0.6	ERF
c29199.graph_c0	2856	EMT26392	1207	Ata Aegilops tauschii FAR1 family protein	0	1397	2	416	2734	5	803	0.93	0.875	FAR1
c29209.graph_c0	1276	NNU_006122-RA	647	Nnu Nelumbo nucifera C3H family protein	1e-53	209	2	324	1127	5	275	0.623	0.458	C3H
c29234.graph_c0	1014	ppa017010m	153	Ppe Prunus persica transcription regulators	1e-51	201	2	195	617	5	148	0.854	0.75	bHLH
c29261.graph_c0	3817	MDP0000766771	371	Mdo Malus domestica zinc finger (C2H2 type) family protein	1e-108	392	0	2680	3489	93	371	0.789	0.706	C2H2
c29266.graph_c1	1162	EMT28005	223	Ata Aegilops tauschii MYB_related family protein	2e-58	224	0	364	747	86	217	0.864	0.826	MYB_related
c29319.graph_c0	2191	mrna31023.1-v1.0-hybrid	1130	Fve Fragaria vesca Major facilitator superfamily protein	1e-152	536	2	354	2060	535	1112	0.649	0.515	C3H
c29323.graph_c0	1201	Lus10007348	453	Lus Linum usitatissimum xyloglucan endotransglucosylase/hydrolase 16	3e-72	270	1	208	903	7	240	0.722	0.526	MYB_related
c29333.graph_c0	1514	ppa011264m	217	Ppe Prunus persica Far-red impaired responsive (FAR1) family protein	1e-104	379	0	213	848	2	212	0.953	0.887	FAR1
c29336.graph_c0	1842	MDP0000155544	417	Mdo Malus domestica AP2/B3-like transcriptional factor family protein	2e-98	311	2	407	1411	85	417	0.652	0.503	B3
c29353.graph_c0	2567	MDP0000247737	1478	Mdo Malus domestica FAR1 family protein	0	872	2	211	2454	10	753	0.75	0.634	FAR1
c29383.graph_c0	1837	MDP0000318339	1023	Mdo Malus domestica calcium-dependent protein kinase 20	1e-148	523	1	248	1609	569	1005	0.753	0.548	FAR1
c29385.graph_c0	2183	mrna30998.1-v1.0-hybrid	326	Fve Fragaria vesca Zinc finger (CCCH-type) family protein	1e-151	534	1	926	1927	1	326	0.825	0.78	C3H
c29387.graph_c0	717	mrna29735.1-v1.0-hybrid	169	Fve Fragaria vesca ERF domain protein 12	1e-47	188	1	2	424	31	167	0.771	0.729	ERF
c29426.graph_c0	3898	mrna28322.1-v1.0-hybrid	880	Fve Fragaria vesca Protein kinase superfamily protein	1e-172	603	2	453	1805	377	810	0.771	0.686	HD-ZIP
c29443.graph_c0	1554	Pbr002083.1	712	Pbr Pyrus bretschneideri ERF family protein	2e-73	275	2	383	1363	20	345	0.607	0.445	ERF
c29473.graph_c0	2882	GSMUA_Achr5P10740_001	800	Mac Musa acuminata LBD family protein	1e-172	603	0	273	2117	9	613	0.652	0.505	LBD
c29480.graph_c0	3656	Pbr039133.1	880	Pbr Pyrus bretschneideri AP2 family protein	1e-144	513	0	2034	3242	41	446	0.754	0.603	AP2
c29496.graph_c0	1962	mrna19478.1-v1.0-hybrid	646	Fve Fragaria vesca WRKY family transcription factor	0	681	0	121	1704	74	600	0.722	0.688	WRKY
c29503.graph_c0	2199	ppa005712m	447	Ppe Prunus persica KNOTTED1-like homeobox gene 3	0	667	2	533	1837	1	446	0.809	0.78	TALE
c29510.graph_c0	3642	Bra016263	748	Bra Brassica rapa WRKY family protein	1e-133	474	2	309	1604	315	748	0.71	0.541	WRKY
c29542.graph_c0	2322	mrna22289.1-v1.0-hybrid	342	Fve Fragaria vesca basic helix-loop-helix (bHLH) DNA-binding superfamily protein	7e-96	350	1	192	1103	49	342	0.715	0.663	bHLH
c29547.graph_c0	3089	mrna11436.1-v1.0-hybrid	231	Fve Fragaria vesca basic helix-loop-helix (bHLH) DNA-binding superfamily protein	8e-98	357	1	341	1027	1	231	0.848	0.797	bHLH
c29549.graph_c0	1319	mrna12787.1-v1.0-hybrid	280	Fve Fragaria vesca AP2/B3-like transcriptional factor family protein	2e-54	211	1	788	1279	8	175	0.728	0.645	B3
c29589.graph_c1	2503	BGIOSGA002691-PA	536	Osi Oryza sativa Indica Group MYB_related family protein	1e-103	375	2	603	1424	1	274	0.8	0.671	MYB_related
c29647.graph_c0	1419	PGSC0003DMP400040244	172	Stu Solanum tuberosum C2H2 family protein	6e-41	167	2	395	898	4	172	0.624	0.529	C2H2
c29670.graph_c0	3377	PH01000133G1180	589	Phe Phyllostachys heterocycla C3H family protein	0	644	2	592	1749	22	400	0.878	0.793	C3H
c29673.graph_c0	1699	Gorai.009G242400.2	438	Gra Gossypium raimondii histone acetyltransferase of the MYST family 1	0	799	2	336	1643	1	437	0.922	0.886	C2H2
c29705.graph_c0	1548	NNU_016725-RA	441	Nnu Nelumbo nucifera GRAS family protein	2e-93	341	2	33	1040	18	352	0.67	0.488	GRAS
c29712.graph_c0	1516	MDP0000260377	345	Mdo Malus domestica heat shock transcription factor B2A	1e-100	362	1	287	1198	42	345	0.744	0.647	HSF
c29735.graph_c0	1598	mrna14755.1-v1.0-hybrid	358	Fve Fragaria vesca homeobox protein 22	3e-86	317	1	797	1438	131	358	0.786	0.734	ZF-HD
c29739.graph_c0	952	mrna00537.1-v1.0-hybrid	558	Fve Fragaria vesca PHD finger family protein / bromo-adjacent homology (BAH) domain-containing protein	1e-109	393	2	6	893	20	316	0.744	0.687	HB-other
c29752.graph_c0	2794	Lus10038823	981	Lus Linum usitatissimum sigma factor E	1e-158	558	0	1034	2599	476	981	0.717	0.592	bHLH
c29754.graph_c0	990	ObartAA03S_FGP2423	364	Oba Oryza barthii NAC family protein	8e-71	265	2	60	581	174	364	0.754	0.686	NAC
c29755.graph_c0	1183	mrna27840.1-v1.0-hybrid	262	Fve Fragaria vesca bHLH family protein	4e-90	330	1	166	942	1	261	0.798	0.679	bHLH
c29790.graph_c0	1742	Bra001000	703	Bra Brassica rapa NAC family protein	1e-113	406	1	752	1633	9	300	0.793	0.658	NAC
c29799.graph_c0	2871	MDP0000255768	951	Mdo Malus domestica FTSH protease 10	0	697	0	709	2496	345	949	0.716	0.627	WRKY
c29800.graph_c0	2305	Lus10043264	587	Lus Linum usitatissimum Protein kinase superfamily protein	1e-107	389	0	553	1560	192	533	0.727	0.561	YABBY
c29803.graph_c0	882	Bna008755	233	Bna Brassica napus bHLH family protein	2e-38	158	0	334	870	57	232	0.647	0.465	bHLH
c29808.graph_c0	1577	Lus10030908	1278	Lus Linum usitatissimum pentatricopeptide (PPR) repeat-containing protein	1e-130	464	1	8	1576	753	1275	0.658	0.411	bHLH
c29809.graph_c0	997	mrna11086.1-v1.0-hybrid	249	Fve Fragaria vesca Integrase-type DNA-binding superfamily protein	7e-65	246	1	107	805	1	249	0.608	0.542	ERF
c29841.graph_c0	1784	mrna08720.1-v1.0-hybrid	342	Fve Fragaria vesca WRKY DNA-binding protein 11	1e-114	411	2	364	1479	1	341	0.67	0.627	WRKY
c29879.graph_c0	2062	mrna14932.1-v1.0-hybrid	660	Fve Fragaria vesca FAR1-related sequence 5	0	844	2	465	2060	122	660	0.863	0.768	FAR1
c29890.graph_c0	1903	mrna28250.1-v1.0-hybrid	432	Fve Fragaria vesca ABRE binding factor 4	1e-167	585	0	356	1651	1	432	0.784	0.72	bZIP
c29893.graph_c1	1027	mrna25330.1-v1.0-hybrid	360	Fve Fragaria vesca Dof-type zinc finger DNA-binding family protein	9e-73	272	1	280	1026	102	347	0.677	0.619	Dof
c29898.graph_c0	2249	BGIOSGA035841-PA	963	Osi Oryza sativa Indica Group MYB_related family protein	1e-104	379	1	314	1915	340	882	0.61	0.401	MYB_related
c29958.graph_c0	1577	GSVIVT01019717001	748	Vvi Vitis vinifera nodulin MtN21 /EamA-like transporter family protein	4e-65	247	1	425	1438	388	726	0.612	0.377	ERF
c29968.graph_c0	1776	mrna30665.1-v1.0-hybrid	484	Fve Fragaria vesca basic helix-loop-helix (bHLH) DNA-binding superfamily protein	1e-162	571	1	402	1688	1	484	0.696	0.645	bHLH
c29979.graph_c0	3693	mrna10041.1-v1.0-hybrid	676	Fve Fragaria vesca response regulator 12	1e-119	429	1	2448	3692	213	670	0.648	0.549	ARR-B
c30022.graph_c1	2873	mrna25753.1-v1.0-hybrid	1477	Fve Fragaria vesca Cam interacting protein 111	0	1363	2	4	2742	458	1341	0.849	0.777	M-type
c30036.graph_c0	2874	mrna05448.1-v1.0-hybrid	391	Fve Fragaria vesca related to AP2 12	1e-159	562	0	97	1275	1	391	0.76	0.72	ERF
c30040.graph_c0	2749	Thecc1EG021580t1	1238	Tca Theobroma cacao RNI-like superfamily protein (71%P)	0	832	1	604	2517	1	639	0.769	0.65	WRKY
c30057.graph_c0	628	mrna15150.1-v1.0-hybrid	102	Fve Fragaria vesca RAD-like 6	3e-33	139	0	272	595	1	102	0.731	0.676	MYB_related
c30068.graph_c0	1756	mrna18756.1-v1.0-hybrid	386	Fve Fragaria vesca myb domain protein 1	1e-119	427	0	506	1534	31	386	0.74	0.64	MYB
c30072.graph_c0	1972	mrna03411.1-v1.0-hybrid	547	Fve Fragaria vesca WRKY family transcription factor	0	706	2	162	1778	1	537	0.761	0.692	WRKY
c30092.graph_c0	2981	mrna09621.1-v1.0-hybrid	772	Fve Fragaria vesca TSL-kinase interacting protein 1	0	1159	1	335	2638	1	767	0.835	0.773	MYB_related
c3010.graph_c0	794	mrna30725.1-v1.0-hybrid	394	Fve Fragaria vesca MYB-like 102	2e-55	214	2	157	774	164	364	0.634	0.573	MYB
c30114.graph_c0	1013	mrna11442.1-v1.0-hybrid	340	Fve Fragaria vesca ethylene response factor 1	7e-88	322	0	228	995	1	251	0.736	0.674	ERF
c30159.graph_c0	2054	ObartAA03S_FGP14057	721	Oba Oryza barthii G2-like family protein	6e-89	327	2	936	1811	418	708	0.741	0.515	G2-like
c30176.graph_c0	2783	ppa002081m	719	Ppe Prunus persica POX (plant homeobox) family protein	0	706	0	429	2408	15	719	0.65	0.592	TALE
c30181.graph_c0	1889	MA_11351g0010	264	Pab Picea abies WRKY family protein	5e-39	161	2	1189	1554	141	264	0.734	0.629	WRKY
c30189.graph_c0	1454	MDP0000148939	307	Mdo Malus domestica LSD1 zinc finger family protein	2e-83	308	0	535	1020	134	290	0.957	0.889	LSD
c30194.graph_c1	673	mrna17613.1-v1.0-hybrid	279	Fve Fragaria vesca Homeodomain-like superfamily protein	9e-37	151	2	312	671	157	276	0.769	0.702	Trihelix
c30210.graph_c0	4459	mrna22515.1-v1.0-hybrid	1215	Fve Fragaria vesca DIRP ;Myb-like DNA-binding domain	0	1127	1	1936	4233	1	771	0.819	0.76	MYB_related
c30223.graph_c0	2487	mrna17805.1-v1.0-hybrid	366	Fve Fragaria vesca TCP family transcription factor 4	1e-100	365	2	1031	1984	1	347	0.672	0.63	TCP
c30239.graph_c0	2562	mrna22621.1-v1.0-hybrid	698	Fve Fragaria vesca DNA-binding bromodomain-containing protein	0	672	0	277	2295	1	694	0.649	0.571	MYB_related
c30254.graph_c0	1916	mrna24434.1-v1.0-hybrid	712	Fve Fragaria vesca DNA-binding bromodomain-containing protein	1e-103	373	0	676	1908	107	522	0.61	0.548	MYB_related
c30267.graph_c1	1991	MDP0000304904	1025	Mdo Malus domestica cullin 1	0	648	2	453	1991	206	756	0.73	0.599	TCP
c30292.graph_c0	1229	Pbr035294.1	215	Pbr Pyrus bretschneideri MIKC family protein	1e-73	275	0	351	977	1	215	0.792	0.648	MIKC
c30308.graph_c1	1674	Ghi013563	280	Ghi Gossypium hirsutum S1Fa-like family protein	1e-32	139	2	716	1270	11	192	0.613	0.446	S1Fa-like
c30317.graph_c0	1373	mrna07458.1-v1.0-hybrid	148	Fve Fragaria vesca AP2/B3-like transcriptional factor family protein	1e-47	189	2	616	1056	1	148	0.758	0.611	B3
c30348.graph_c0	2203	MDP0000283274	769	Mdo Malus domestica Protein phosphatase 2C family protein	0	735	0	262	1512	346	761	0.926	0.878	B3
c30357.graph_c0	3819	BGIOSGA000239-PA	1240	Osi Oryza sativa Indica Group HD-ZIP family protein	0	1313	1	285	3500	1	1100	0.738	0.601	HD-ZIP
c30367.graph_c0	1621	ppa016030m	93	Ppe Prunus persica basic helix-loop-helix (bHLH) DNA-binding superfamily protein	7e-33	140	2	948	1181	16	93	0.987	0.91	bHLH
c30380.graph_c0	1701	Pbr018801.2	667	Pbr Pyrus bretschneideri MIKC family protein	1e-121	435	1	317	1393	318	667	0.739	0.633	MIKC
c30384.graph_c0	2883	Lus10043264	587	Lus Linum usitatissimum Protein kinase superfamily protein	4e-59	228	0	979	1701	192	434	0.679	0.444	YABBY
c30406.graph_c0	1354	MDP0000171465	302	Mdo Malus domestica Zinc finger (CCCH-type) family protein / RNA recognition motif (RRM)-containing protein	7e-68	256	2	57	842	1	288	0.6	0.548	C3H
c30436.graph_c0	1590	PDK_30s779621g008	168	Pda Phoenix dactylifera bHLH family protein	2e-19	96.3	0	823	1071	21	103	0.795	0.542	bHLH
c30446.graph_c0	5854	PGSC0003DMP400056643	124	Stu Solanum tuberosum bHLH family protein	2e-17	91.7	0	517	894	3	124	0.602	0.414	bHLH
c30450.graph_c0	695	mrna13803.1-v1.0-hybrid	561	Fve Fragaria vesca WRKY DNA-binding protein 33	7e-80	295	2	69	695	75	302	0.766	0.697	WRKY
c30452.graph_c0	3065	mrna09125.1-v1.0-hybrid	871	Fve Fragaria vesca Protein kinase superfamily protein	1e-106	384	0	1473	2654	369	754	0.638	0.511	bHLH
c30470.graph_c0	2057	MDP0000606021	926	Mdo Malus domestica aldehyde dehydrogenase 11A3	0	894	1	470	1921	1	484	0.944	0.911	bHLH
c30476.graph_c0	1934	EMT07919	358	Ata Aegilops tauschii C2H2 family protein	2e-86	318	2	772	1644	65	358	0.707	0.537	C2H2
c30509.graph_c0	1502	MDP0000266172	937	Mdo Malus domestica Pentatricopeptide repeat (PPR) superfamily protein	0	740	0	4	1356	487	937	0.871	0.783	Nin-like
c30516.graph_c0	3844	mrna16296.1-v1.0-hybrid	1192	Fve Fragaria vesca signal responsive 1	0	1712	0	187	3429	65	1192	0.834	0.767	CAMTA
c30526.graph_c0	2540	BGIOSGA035841-PA	963	Osi Oryza sativa Indica Group MYB_related family protein	1e-116	417	2	276	2093	315	883	0.602	0.398	MYB_related
c30541.graph_c0	2241	Lus10043264	587	Lus Linum usitatissimum Protein kinase superfamily protein	7e-82	303	1	465	1463	193	547	0.62	0.476	YABBY
c30571.graph_c0	2029	mrna07554.1-v1.0-hybrid	270	Fve Fragaria vesca Basic-leucine zipper (bZIP) transcription factor family protein	1e-118	423	1	578	1357	1	255	0.851	0.82	bZIP
c30579.graph_c0	1880	MDP0000201486	520	Mdo Malus domestica shaggy-related kinase 11	0	745	1	281	1426	1	390	0.954	0.944	C3H
c30580.graph_c0	3615	MDP0000310875	849	Mdo Malus domestica auxin response factor 2	0	1268	1	573	3155	1	849	0.818	0.758	ARF
c30590.graph_c0	2249	312791	1143	Aly Arabidopsis lyrata bHLH family protein	1e-152	537	2	99	1934	257	856	0.637	0.491	bHLH
c30593.graph_c0	1982	Lus10043264	587	Lus Linum usitatissimum Protein kinase superfamily protein	1e-92	339	2	561	1673	192	577	0.645	0.463	YABBY
c30596.graph_c0	2222	Scf00168.g11340.t1	568	Ugi Utricularia gibba WRKY family protein	2e-87	322	0	1167	1949	6	244	0.747	0.642	WRKY
c30602.graph_c0	3324	MDP0000275412	719	Mdo Malus domestica glyceraldehyde-3-phosphate dehydrogenase C2	2e-72	273	1	2024	2974	405	718	0.65	0.463	Trihelix
c30607.graph_c0	6073	Pbr002083.1	712	Pbr Pyrus bretschneideri ERF family protein	6e-85	315	2	4761	5753	10	340	0.682	0.486	ERF
c30609.graph_c0	2209	mrna16801.1-v1.0-hybrid	448	Fve Fragaria vesca zinc finger protein 1	1e-167	587	2	267	1793	1	448	0.676	0.618	C3H
c30637.graph_c0	2742	Lus10030143	349	Lus Linum usitatissimum NAC (No Apical Meristem) domain transcriptional regulator superfamily protein	5e-52	205	0	1222	1653	30	171	0.792	0.722	NAC
c30664.graph_c0	2590	Pbr032279.2	458	Pbr Pyrus bretschneideri FAR1 family protein	2e-74	279	2	330	1097	202	456	0.619	0.568	FAR1
c30686.graph_c0	1517	MA_9354651g0010	250	Pab Picea abies NF-YC family protein	2e-50	198	2	1024	1383	42	161	0.85	0.758	NF-YC
c30707.graph_c0	1903	mrna32389.1-v1.0-hybrid	654	Fve Fragaria vesca GRAS family transcription factor	0	786	1	35	1522	152	645	0.857	0.793	GRAS
c30712.graph_c0	2910	mrna09297.1-v1.0-hybrid	773	Fve Fragaria vesca homeodomain GLABROUS 11	0	1186	2	195	2339	10	700	0.865	0.831	HD-ZIP
c30771.graph_c0	1229	mrna31056.1-v1.0-hybrid	180	Fve Fragaria vesca plant-specific transcription factor YABBY family protein	3e-80	297	1	482	985	1	173	0.914	0.833	YABBY
c30774.graph_c0	1553	evm.model.supercontig_21.7	219	Cpa Carica papaya bHLH family protein	1e-38	130	2	409	822	62	214	0.614	0.51	bHLH
c30784.graph_c0	2580	Si006046m	637	Sit Setaria italica cleavage and polyadenylation specificity factor 30	1e-136	484	2	117	1511	1	454	0.624	0.54	C3H
c30805.graph_c0	1364	mrna02646.1-v1.0-hybrid	253	Fve Fragaria vesca homeobox from Arabidopsis thaliana	1e-74	144	1	182	595	5	129	0.674	0.609	HD-ZIP
c30818.graph_c0	867	mrna24088.1-v1.0-hybrid	306	Fve Fragaria vesca ASYMMETRIC LEAVES 2-like 1	8e-75	278	1	126	866	12	249	0.697	0.653	LBD
c30828.graph_c0	1970	Lus10043264	587	Lus Linum usitatissimum Protein kinase superfamily protein	3e-85	315	0	486	1685	193	579	0.606	0.423	YABBY
c30829.graph_c0	2488	mrna29558.1-v1.0-hybrid	552	Fve Fragaria vesca GRAS family transcription factor	0	848	0	383	2053	1	552	0.847	0.794	GRAS
c30850.graph_c0	3250	mrna15271.1-v1.0-hybrid	451	Fve Fragaria vesca Trihelix family protein	1e-174	612	2	558	1868	1	434	0.796	0.703	Trihelix
c30869.graph_c0	1472	mrna17107.1-v1.0-hybrid	810	Fve Fragaria vesca MATE efflux family protein	1e-148	522	2	463	1470	107	442	0.845	0.798	B3
c30875.graph_c0	1460	mrna26188.1-v1.0-hybrid	466	Fve Fragaria vesca Protein of unknown function, DUF617	2e-63	241	0	360	1157	204	466	0.611	0.484	NF-YB
c30887.graph_c0	2171	mrna04255.1-v1.0-hybrid	366	Fve Fragaria vesca plastid transcription factor 1	1e-132	470	1	455	1558	1	366	0.731	0.678	TCP
c30911.graph_c0	2172	mrna09325.1-v1.0-hybrid	496	Fve Fragaria vesca indeterminate(ID)-domain 14	1e-180	630	1	255	1679	1	485	0.739	0.692	C2H2
c30944.graph_c0	1705	mrna14767.1-v1.0-hybrid	126	Fve Fragaria vesca RAD-like 1	2e-35	149	1	560	835	1	92	0.87	0.793	MYB_related
c30953.graph_c0	1540	mrna13517.1-v1.0-hybrid	330	Fve Fragaria vesca growth-regulating factor 2	1e-155	545	0	488	1459	1	329	0.892	0.831	GRF
c30966.graph_c1	1180	mrna32286.1-v1.0-hybrid	384	Fve Fragaria vesca zinc finger (C2H2 type) family protein	1e-126	449	0	23	838	61	332	0.897	0.801	C2H2
c30972.graph_c0	2331	Gorai.009G328200.4	565	Gra Gossypium raimondii homolog of yeast ADA2 2A	1e-117	420	0	1219	2214	1	339	0.741	0.63	MYB_related
c30982.graph_c0	3970	mrna03285.1-v1.0-hybrid	576	Fve Fragaria vesca GRAS family transcription factor	0	1024	1	502	2232	1	576	0.929	0.889	GRAS
c30994.graph_c0	1186	PH01001490G0340	430	Phe Phyllostachys heterocycla MYB_related family protein	2e-83	307	2	300	1151	4	244	0.651	0.567	MYB_related
c31008.graph_c0	2990	mrna29973.1-v1.0-hybrid	876	Fve Fragaria vesca TESMIN/TSO1-like CXC 2	0	1121	1	266	2668	83	876	0.798	0.72	CPP
c31016.graph_c0	737	mrna21001.1-v1.0-hybrid	255	Fve Fragaria vesca myb domain protein 73	4e-56	216	2	151	735	51	255	0.657	0.589	MYB
c31021.graph_c0	1293	PDK_30s1165641g010	985	Pda Phoenix dactylifera NAC family protein	1e-106	382	1	2	1228	447	861	0.663	0.45	NAC
c31031.graph_c0	1697	mrna26819.1-v1.0-hybrid	480	Fve Fragaria vesca nuclear factor Y, subunit A9	1e-125	446	0	136	1089	1	320	0.798	0.706	NF-YA
c31048.graph_c0	1640	MDP0000304904	1025	Mdo Malus domestica cullin 1	0	645	2	249	1640	206	672	0.829	0.675	TCP
c31052.graph_c0	1963	ppa002480m	668	Ppe Prunus persica FAR1-related sequence 6	0	1018	1	2	1720	95	667	0.911	0.843	FAR1
c31061.graph_c0	3258	Gorai.005G137100.8	511	Gra Gossypium raimondii Helicase protein with RING/U-box domain	1e-129	463	1	77	1501	1	477	0.648	0.527	C2H2
c31068.graph_c0	1733	mrna03875.1-v1.0-hybrid	531	Fve Fragaria vesca NAC (No Apical Meristem) domain transcriptional regulator superfamily protein	0	725	0	109	1464	57	531	0.813	0.741	NAC
c31079.graph_c0	4163	Thhalv10012473m	1222	Tha Thellungiella halophila Pentatricopeptide repeat (PPR) superfamily protein	0	958	1	245	3745	66	1219	0.643	0.439	C2H2
c31111.graph_c0	8139	mrna14885.1-v1.0-hybrid	1596	Fve Fragaria vesca DNA binding;zinc ion binding;nucleic acid binding;nucleic acid binding	0	1791	0	3259	7902	4	1596	0.679	0.6	C3H
c31113.graph_c0	2744	Thecc1EG037653t2	607	Tca Theobroma cacao CwfJ-like family protein / zinc finger (CCCH-type) family protein (68%T)	0	569	1	1496	2680	1	394	0.794	0.704	C3H
c31115.graph_c0	2680	GSVIVT01019630001	596	Vvi Vitis vinifera with no lysine (K) kinase 8	1e-113	408	1	683	1912	135	538	0.701	0.509	MIKC
c31118.graph_c0	1723	mrna06669.1-v1.0-hybrid	400	Fve Fragaria vesca Integrase-type DNA-binding superfamily protein	9e-64	243	1	785	1381	202	400	0.682	0.642	ERF
c31120.graph_c0	1651	mrna21344.1-v1.0-hybrid	364	Fve Fragaria vesca Basic-leucine zipper (bZIP) transcription factor family protein	1e-131	466	1	487	1593	1	364	0.74	0.71	bZIP
c31142.graph_c0	1661	Neem_10585_f_2	390	Ain Azadirachta indica B3 family protein	5e-39	160	0	124	642	1	178	0.612	0.449	B3
c31143.graph_c0	2846	Pbr012264.1	291	Pbr Pyrus bretschneideri MYB family protein	1e-110	398	2	1122	1997	1	291	0.767	0.706	MYB
c31173.graph_c0	1253	mrna01023.1-v1.0-hybrid	268	Fve Fragaria vesca vascular related NAC-domain protein 7	2e-57	221	2	279	872	4	186	0.695	0.55	NAC
c31179.graph_c0	1799	mrna31322.1-v1.0-hybrid	351	Fve Fragaria vesca bZIP transcription factor family protein	1e-158	558	0	337	1386	1	348	0.874	0.829	bZIP
c31180.graph_c0	1916	mrna32028.1-v1.0-hybrid	340	Fve Fragaria vesca cytokinin response factor 2	1e-111	399	1	221	1279	1	340	0.681	0.633	ERF
c31191.graph_c0	2871	ppa025462m	639	Ppe Prunus persica FAR1-related sequence 5	1e-137	487	1	867	2666	62	616	0.604	0.419	FAR1
c31209.graph_c0	1933	mrna27383.1-v1.0-hybrid	356	Fve Fragaria vesca CONSTANS-like 5	1e-136	483	1	745	1809	1	356	0.768	0.704	CO-like
c31210.graph_c0	2433	NNU_024067-RA	570	Nnu Nelumbo nucifera C2H2 family protein	0	776	1	633	2342	1	570	0.791	0.639	C2H2
c31226.graph_c0	1118	mrna04320.1-v1.0-hybrid	535	Fve Fragaria vesca C2H2-like zinc finger protein	1e-108	389	2	12	1097	167	535	0.672	0.596	C2H2
c31236.graph_c0	2636	PH01000133G1180	589	Phe Phyllostachys heterocycla C3H family protein	1e-175	613	1	932	2146	9	408	0.848	0.722	C3H
c31240.graph_c0	2314	XP_004513029	686	Car Cicer arietinum ERF family protein	1e-141	502	1	310	1599	52	478	0.715	0.591	ERF
c31268.graph_c0	2075	ObartAA03S_FGP16986	447	Oba Oryza barthii HB-other family protein	2e-49	196	0	715	1572	111	369	0.605	0.413	HB-other
c31305.graph_c0	1496	mrna00631.1-v1.0-hybrid	464	Fve Fragaria vesca basic helix-loop-helix (bHLH) DNA-binding superfamily protein	1e-119	427	2	229	1494	50	464	0.692	0.571	bHLH
c31311.graph_c0	2704	mrna27827.1-v1.0-hybrid	723	Fve Fragaria vesca basic helix-loop-helix (bHLH) DNA-binding superfamily protein	0	1072	0	322	2433	1	698	0.834	0.803	bHLH
c31337.graph_c0	1781	mrna00618.1-v1.0-hybrid	597	Fve Fragaria vesca indeterminate(ID)-domain 16	1e-164	575	1	95	1453	156	596	0.738	0.667	C2H2
c31352.graph_c0	1947	PH01000046G0930	1075	Phe Phyllostachys heterocycla WRKY family protein	0	701	2	263	1693	26	494	0.82	0.694	WRKY
c31368.graph_c0	1689	mrna09220.1-v1.0-hybrid	349	Fve Fragaria vesca nuclear factor Y, subunit C11	1e-104	379	2	273	1313	1	339	0.64	0.588	NF-YC
c31373.graph_c0	2944	MDP0000295064	1177	Mdo Malus domestica outer envelope protein of 80 kDa	0	967	2	774	2798	1	746	0.748	0.695	C2H2
c31377.graph_c0	3113	Neem_11905_f_1	1206	Ain Azadirachta indica bHLH family protein	0	1010	1	119	2758	1	924	0.696	0.596	bHLH
c31382.graph_c0	2440	ppa003305m	586	Ppe Prunus persica WRKY family transcription factor family protein	0	925	2	324	2042	1	586	0.86	0.78	WRKY
c31392.graph_c0	2419	Pbr009756.1	716	Pbr Pyrus bretschneideri bHLH family protein	1e-145	515	1	343	2178	1	560	0.611	0.513	bHLH
c31440.graph_c0	1653	mrna11117.1-v1.0-hybrid	439	Fve Fragaria vesca C2H2-like zinc finger protein	0	634	2	300	1565	1	439	0.777	0.748	C2H2
c31447.graph_c0	3532	ppa001344m	848	Ppe Prunus persica far-red elongated hypocotyls 3	0	942	0	476	2254	224	819	0.864	0.777	FAR1
c31452.graph_c0	1218	mrna02557.1-v1.0-hybrid	214	Fve Fragaria vesca LOB domain-containing protein 39	8e-60	229	2	198	761	1	195	0.698	0.628	LBD
c31465.graph_c0	2030	mrna26139.1-v1.0-hybrid	582	Fve Fragaria vesca basic helix-loop-helix (bHLH) DNA-binding superfamily protein	0	918	2	9	1712	10	582	0.866	0.821	bHLH
c31502.graph_c0	2196	mrna24932.1-v1.0-hybrid	462	Fve Fragaria vesca Zinc finger C-x8-C-x5-C-x3-H type family protein	0	766	0	373	1767	1	462	0.811	0.789	C3H
c31508.graph_c0	2079	mrna30252.1-v1.0-hybrid	532	Fve Fragaria vesca Basic-leucine zipper (bZIP) transcription factor family protein	0	660	0	208	1791	1	532	0.7	0.649	bZIP
c31528.graph_c0	1147	NNU_003323-RA	245	Nnu Nelumbo nucifera HSF family protein	1e-33	142	0	362	664	9	111	0.798	0.692	HSF
c31547.graph_c0	1501	mrna01286.1-v1.0-hybrid	286	Fve Fragaria vesca LOB domain-containing protein 27	2e-95	348	0	112	1062	1	286	0.688	0.609	LBD
c31560.graph_c0	1027	mrna08084.1-v1.0-hybrid	272	Fve Fragaria vesca myb domain protein 15	1e-105	379	0	116	931	1	272	0.752	0.682	MYB
c31580.graph_c0	2409	Can011627	949	Can Capsicum annuum B3 family protein	1e-113	408	2	216	1676	16	510	0.63	0.455	B3
c31585.graph_c0	2068	mrna02705.1-v1.0-hybrid	361	Fve Fragaria vesca heat shock transcription factor A2	1e-154	542	2	732	1784	6	354	0.852	0.758	HSF
c31588.graph_c0	1925	EMS59827	616	Tur Triticum urartu ERF family protein	1e-100	363	0	148	1383	179	591	0.655	0.432	ERF
c31608.graph_c0	1421	Jcr4S09994.10	352	Jcu Jatropha curcas C2H2 family protein	4e-88	323	1	212	1282	1	349	0.63	0.455	C2H2
c31613.graph_c0	1942	MDP0000315316	1189	Mdo Malus domestica 3\'-5\' exonuclease domain-containing protein	0	689	1	56	1546	297	797	0.794	0.687	Dof
c31614.graph_c0	3153	mrna32076.1-v1.0-hybrid	355	Fve Fragaria vesca WRKY family transcription factor	2e-76	286	0	1345	1953	151	355	0.785	0.717	WRKY
c31632.graph_c0	1596	mrna14681.1-v1.0-hybrid	340	Fve Fragaria vesca nuclear factor Y, subunit A9	1e-114	410	2	186	1196	1	340	0.669	0.628	NF-YA
c31660.graph_c0	2665	885785	407	Aly Arabidopsis lyrata MYB family protein	2e-85	316	0	1487	2023	130	308	0.939	0.799	MYB
c31670.graph_c0	1805	MDP0000294614	795	Mdo Malus domestica HXXXD-type acyl-transferase family protein	1e-160	563	0	243	1529	1	402	0.752	0.652	NAC
c31673.graph_c0	5514	Gorai.006G082300.2	552	Gra Gossypium raimondii homolog of yeast ADA2 2A	0	750	2	2741	4339	1	550	0.793	0.704	MYB_related
c31693.graph_c0	3101	mrna09916.1-v1.0-hybrid	569	Fve Fragaria vesca AP2/B3-like transcriptional factor family protein	1e-135	480	1	1550	3028	1	565	0.601	0.491	B3
c31707.graph_c0	4596	MDP0000214403	739	Mdo Malus domestica RNA-binding (RRM/RBD/RNP motifs) family protein	0	660	0	2215	4116	50	738	0.613	0.549	C3H
c31720.graph_c0	2992	mrna27834.1-v1.0-hybrid	969	Fve Fragaria vesca mRNA capping enzyme family protein	0	704	1	731	2530	75	600	0.705	0.6	M-type
c31736.graph_c0	2245	EMS53227	551	Tur Triticum urartu TCP family protein	1e-79	296	0	59	862	17	286	0.676	0.511	TCP
c31737.graph_c0	3386	MA_11351g0010	264	Pab Picea abies WRKY family protein	2e-26	120	0	514	894	141	262	0.602	0.492	WRKY
c31744.graph_c0	1851	MDP0000270344	516	Mdo Malus domestica heptahelical protein 4	1e-157	552	2	398	1576	132	516	0.768	0.707	BES1
c31749.graph_c0	2144	mrna08231.1-v1.0-hybrid	504	Fve Fragaria vesca basic helix-loop-helix (bHLH) DNA-binding superfamily protein	0	808	0	487	1911	20	497	0.896	0.856	bHLH
c31754.graph_c0	2381	Can011627	949	Can Capsicum annuum B3 family protein	0	720	1	362	1876	16	521	0.801	0.694	B3
c31774.graph_c1	1842	mrna12709.1-v1.0-hybrid	309	Fve Fragaria vesca nuclear factor Y, subunit A3	1e-134	315	1	803	1447	108	309	0.819	0.736	NF-YA
c31789.graph_c0	1281	mrna09331.1-v1.0-hybrid	471	Fve Fragaria vesca Homeodomain-like superfamily protein	1e-113	407	1	44	1144	113	471	0.67	0.623	G2-like
c31790.graph_c1	797	mrna20152.1-v1.0-hybrid	492	Fve Fragaria vesca WRKY DNA-binding protein 14	1e-132	468	2	1	795	207	480	0.876	0.832	WRKY
c31824.graph_c0	2185	ppa010807m	235	Ppe Prunus persica K-box region and MADS-box transcription factor family protein	4e-78	291	1	757	1470	1	235	0.782	0.651	MIKC
c31830.graph_c0	3222	Pbr000539.1	331	Pbr Pyrus bretschneideri BES1 family protein	1e-148	524	2	90	1076	1	331	0.795	0.78	BES1
c31833.graph_c0	1061	Gorai.003G023300.2	169	Gra Gossypium raimondii centrin2	1e-32	139	1	188	613	21	162	0.676	0.458	HB-other
c31837.graph_c0	1124	mrna10845.1-v1.0-hybrid	348	Fve Fragaria vesca ethylene responsive element binding factor 5	5e-94	343	1	212	1060	70	348	0.727	0.671	ERF
c31853.graph_c0	1443	GSVIVT01019717001	748	Vvi Vitis vinifera nodulin MtN21 /EamA-like transporter family protein	1e-108	391	2	350	1378	387	731	0.713	0.557	ERF
c31856.graph_c0	1695	mrna11882.1-v1.0-hybrid	254	Fve Fragaria vesca Integrase-type DNA-binding superfamily protein	4e-76	284	1	390	1097	33	254	0.715	0.665	ERF
c31865.graph_c0	3526	EMS54139	1686	Tur Triticum urartu FAR1 family protein	0	1266	1	544	3132	810	1677	0.83	0.718	FAR1
c31874.graph_c1	2204	mrna17796.1-v1.0-hybrid	329	Fve Fragaria vesca Basic-leucine zipper (bZIP) transcription factor family protein	1e-110	397	2	525	1472	1	329	0.723	0.681	bZIP
c31879.graph_c0	2196	Pbr002083.1	712	Pbr Pyrus bretschneideri ERF family protein	0	648	2	459	1826	1	452	0.81	0.708	ERF
c31888.graph_c0	1696	mrna31749.1-v1.0-hybrid	1010	Fve Fragaria vesca GRAS family transcription factor	1e-127	445	2	3	1313	225	673	0.607	0.575	GRAS
c31889.graph_c0	1662	GSVIVT01030085001	482	Vvi Vitis vinifera FASCICLIN-like arabinogalactan 2	1e-108	389	0	565	1491	139	425	0.783	0.625	NF-YB
c31903.graph_c0	1337	Sobic.004G040700.1.p	250	Sbi Sorghum bicolor C2H2 family protein	1e-53	209	1	512	1237	4	245	0.69	0.417	C2H2
c31917.graph_c0	7055	Jcr4S00223.20	550	Jcu Jatropha curcas bHLH family protein	5e-71	269	2	5707	6522	286	549	0.664	0.511	bHLH
c3193.graph_c0	568	cassava4.1_022041m	240	Mes Manihot esculenta homeobox-leucine zipper protein 17	7e-52	201	1	2	385	97	240	0.75	0.715	HD-ZIP
c31936.graph_c0	1604	mrna13351.1-v1.0-hybrid	327	Fve Fragaria vesca TCP family transcription factor	3e-98	357	1	245	1156	22	327	0.718	0.63	TCP
c31948.graph_c1	1582	mrna18608.1-v1.0-hybrid	482	Fve Fragaria vesca basic helix-loop-helix (bHLH) DNA-binding superfamily protein	1e-127	455	2	33	1142	106	480	0.726	0.659	bHLH
c31977.graph_c0	4768	OpuncBB_FGP25129	2464	Opu Oryza punctata MYB_related family protein	0	1283	1	2	4768	96	1690	0.608	0.445	MYB_related
c31986.graph_c0	5777	Lus10040166	1377	Lus Linum usitatissimum H(+)-ATPase 7	0	1347	1	2546	5413	6	970	0.806	0.715	GRAS
c31993.graph_c0	2401	MDP0000263576	1564	Mdo Malus domestica exocyst subunit exo70 family protein C2	1e-156	550	2	222	2048	140	785	0.631	0.455	GRAS
c31996.graph_c0	2046	Potri.008G045600.1	363	Pth Populus trichocarpa C3H family protein	1e-67	256	0	244	771	1	174	0.82	0.742	C3H
c32004.graph_c0	2543	mrna00379.1-v1.0-hybrid	604	Fve Fragaria vesca Ethylene insensitive 3 family protein	0	989	1	272	2098	1	604	0.874	0.794	EIL
c32025.graph_c0	2093	ppa008480m	330	Ppe Prunus persica WRKY DNA-binding protein 57	5e-56	218	0	940	1542	142	329	0.646	0.607	WRKY
c32031.graph_c0	3393	XP_004510098	731	Car Cicer arietinum WRKY family protein	1e-110	397	0	169	1269	60	428	0.681	0.5	WRKY
c32060.graph_c1	2952	MA_8273259g0010	211	Pab Picea abies bHLH family protein	4e-32	139	0	1441	1854	1	141	0.644	0.562	bHLH
c32071.graph_c0	1920	Pbr039557.1	277	Pbr Pyrus bretschneideri bHLH family protein	2e-78	292	2	873	1661	19	277	0.688	0.578	bHLH
c32078.graph_c0	5604	Tp1g05870	540	Tpa Thellungiella parvula MYB_related family protein	3e-57	223	0	2980	3759	124	379	0.667	0.452	MYB_related
c32087.graph_c0	2893	Can007368	423	Can Capsicum annuum ERF family protein	2e-51	203	0	433	957	2	172	0.716	0.58	ERF
c32100.graph_c0	2588	MDP0000295593	963	Mdo Malus domestica Tetratricopeptide repeat (TPR)-like superfamily protein	7e-90	330	2	451	1797	507	953	0.604	0.38	bHLH
c32104.graph_c0	2278	Bra014802	783	Bra Brassica rapa bZIP family protein	1e-159	561	0	199	1965	6	549	0.63	0.519	bZIP
c32105.graph_c1	3270	mrna26990.1-v1.0-hybrid	395	Fve Fragaria vesca zinc finger (CCCH-type/C3HC4-type RING finger) family protein	0	640	1	443	1636	2	395	0.812	0.759	C3H
c32117.graph_c1	2015	mrna15552.1-v1.0-hybrid	417	Fve Fragaria vesca CONSTANS-like 9	0	662	2	631	1875	1	417	0.842	0.799	CO-like
c32118.graph_c1	1266	ppa009647m	283	Ppe Prunus persica WRKY DNA-binding protein 65	5e-74	276	1	96	785	62	283	0.696	0.641	WRKY
c32121.graph_c0	1993	Bra013842	609	Bra Brassica rapa GeBP family protein	2e-88	325	0	352	1689	33	455	0.604	0.387	GeBP
c32123.graph_c0	1958	mrna03751.1-v1.0-hybrid	346	Fve Fragaria vesca Integrase-type DNA-binding superfamily protein	1e-134	478	2	456	1529	1	346	0.803	0.701	ERF
c32133.graph_c0	2457	mrna29433.1-v1.0-hybrid	246	Fve Fragaria vesca OBF binding protein 1	5e-72	271	2	1460	2182	1	246	0.648	0.588	Dof
c32140.graph_c0	2647	mrna20982.1-v1.0-hybrid	655	Fve Fragaria vesca zinc finger (CCCH-type) family protein	0	1032	1	391	2343	1	655	0.831	0.796	C3H
c32143.graph_c0	1670	mrna27205.1-v1.0-hybrid	370	Fve Fragaria vesca sequence-specific DNA binding transcription factors;sequence-specific DNA binding	1e-153	541	0	318	1451	1	369	0.794	0.733	HB-other
c32154.graph_c0	2697	ppa002218m	699	Ppe Prunus persica ARID/BRIGHT DNA-binding domain;ELM2 domain protein	0	669	0	817	2604	1	697	0.628	0.516	MYB_related
c32167.graph_c0	2084	MDP0000578301	1136	Mdo Malus domestica NB-ARC domain-containing disease resistance protein	1e-107	388	1	2	1510	88	562	0.602	0.459	WRKY
c32169.graph_c0	1296	mrna32380.1-v1.0-hybrid	279	Fve Fragaria vesca Integrase-type DNA-binding superfamily protein	4e-74	277	1	417	1295	2	279	0.635	0.544	ERF
c32175.graph_c0	3126	mrna01153.1-v1.0-hybrid	507	Fve Fragaria vesca Zinc finger C-x8-C-x5-C-x3-H type family protein	1e-139	428	1	375	1229	135	436	0.762	0.7	C3H
c32177.graph_c0	3263	mrna29442.1-v1.0-hybrid	177	Fve Fragaria vesca AP2/B3-like transcriptional factor family protein	3e-41	169	0	312	707	1	131	0.742	0.659	B3
c32183.graph_c0	1794	mrna11636.1-v1.0-hybrid	232	Fve Fragaria vesca Integrase-type DNA-binding superfamily protein	5e-79	294	0	778	1500	1	232	0.682	0.649	ERF
c32187.graph_c0	1713	ppa007903m	352	Ppe Prunus persica Zinc finger C-x8-C-x5-C-x3-H type family protein	1e-144	511	1	272	1351	1	352	0.772	0.717	C3H
c32229.graph_c0	1281	mrna25185.1-v1.0-hybrid	369	Fve Fragaria vesca Integrase-type DNA-binding superfamily protein	2e-50	198	1	623	1186	9	212	0.659	0.534	ERF
c32230.graph_c0	3889	Bra009591	565	Bra Brassica rapa MYB_related family protein	1e-137	487	2	1911	3737	1	490	0.612	0.5	MYB_related
c32256.graph_c0	1832	XP_004513029	686	Car Cicer arietinum ERF family protein	2e-56	219	2	466	1314	195	473	0.606	0.398	ERF
c32275.graph_c0	1326	Pbr001457.1	238	Pbr Pyrus bretschneideri MIKC family protein	1e-61	236	2	314	1021	1	215	0.671	0.57	MIKC
c32281.graph_c0	3135	Lus10031505	981	Lus Linum usitatissimum lipoxygenase 1	1e-180	424	0	271	1578	428	868	0.651	0.473	NF-YA
c32305.graph_c0	1685	mrna00377.1-v1.0-hybrid	403	Fve Fragaria vesca Integrase-type DNA-binding superfamily protein	1e-144	509	2	207	1445	1	402	0.703	0.632	AP2
c32308.graph_c0	3875	BGIOSGA000239-PA	1240	Osi Oryza sativa Indica Group HD-ZIP family protein	0	1026	1	578	3688	2	1077	0.648	0.509	HD-ZIP
c32317.graph_c0	1412	mrna27169.1-v1.0-hybrid	444	Fve Fragaria vesca NZZ/SPL family protein	9e-88	322	2	25	654	4	208	0.81	0.768	NZZ/SPL
c32332.graph_c0	2566	ppa002335m	686	Ppe Prunus persica FMN-linked oxidoreductases superfamily protein	0	1073	2	312	2435	2	686	0.832	0.764	C3H
c32340.graph_c0	1832	mrna24339.1-v1.0-hybrid	439	Fve Fragaria vesca GRAS family transcription factor	0	729	2	42	1385	1	439	0.866	0.848	GRAS
c32369.graph_c0	617	Ghi012239	307	Ghi Gossypium hirsutum C2H2 family protein	6e-51	198	2	117	617	77	243	0.713	0.581	C2H2
c32382.graph_c0	1289	mrna03817.1-v1.0-hybrid	360	Fve Fragaria vesca myb domain protein 30	1e-103	372	1	2	880	73	360	0.72	0.672	MYB
c32388.graph_c0	3372	mrna23926.1-v1.0-hybrid	759	Fve Fragaria vesca homeodomain GLABROUS 2	0	1286	2	657	2969	1	759	0.884	0.837	HD-ZIP
c32400.graph_c0	2623	Bra039779	797	Bra Brassica rapa S1Fa-like family protein	2e-79	295	1	1265	2248	362	699	0.65	0.462	S1Fa-like
c32402.graph_c0	2941	ppa001906m	744	Ppe Prunus persica FAR1-related sequence 8	0	1188	0	761	2899	31	744	0.877	0.814	FAR1
c32404.graph_c0	2332	mrna31658.1-v1.0-hybrid	690	Fve Fragaria vesca NAC domain containing protein 28	0	1046	0	179	2224	1	685	0.84	0.78	NAC
c32405.graph_c1	384	ppa027072m	230	Ppe Prunus persica nuclear factor Y, subunit B7	1e-53	206	2	47	355	41	143	0.99	0.981	NF-YB
c32416.graph_c0	2064	mrna22897.1-v1.0-hybrid	361	Fve Fragaria vesca basic helix-loop-helix (bHLH) DNA-binding superfamily protein	1e-147	520	2	531	1616	2	360	0.802	0.747	bHLH
c32426.graph_c0	4565	mrna29149.1-v1.0-hybrid	1071	Fve Fragaria vesca squamosa promoter binding protein-like 14	0	1647	2	402	3662	1	1071	0.838	0.787	SBP
c32429.graph_c0	1930	MDP0000128964	267	Mdo Malus domestica Mannose-6-phosphate isomerase, type I	4e-34	145	1	431	850	27	140	0.671	0.543	GRAS
c32442.graph_c0	1100	mrna20083.1-v1.0-hybrid	176	Fve Fragaria vesca LOB domain-containing protein 4	3e-81	300	0	468	1001	1	176	0.893	0.865	LBD
c32450.graph_c0	2493	MDP0000318339	1023	Mdo Malus domestica calcium-dependent protein kinase 20	1e-153	540	1	681	2039	572	1006	0.735	0.594	FAR1
c32455.graph_c0	2822	mrna06570.1-v1.0-hybrid	544	Fve Fragaria vesca winged-helix DNA-binding transcription factor family protein	1e-174	610	1	422	1636	143	541	0.84	0.778	HSF
c32460.graph_c0	2188	mrna31843.1-v1.0-hybrid	760	Fve Fragaria vesca glycosyl hydrolase 9B15	1e-129	462	0	233	1591	307	753	0.678	0.502	WRKY
c32461.graph_c0	4345	mrna21561.1-v1.0-hybrid	845	Fve Fragaria vesca Homeobox-leucine zipper family protein / lipid-binding START domain-containing protein	0	1538	2	936	3452	1	836	0.938	0.922	HD-ZIP
c32477.graph_c0	2122	ObartAA03S_FGP22583	993	Oba Oryza barthii AP2 family protein	0	763	2	225	1817	1	511	0.811	0.723	AP2
c32479.graph_c0	3159	Pbr034713.1	359	Pbr Pyrus bretschneideri bHLH family protein	1e-115	415	2	1076	2149	8	359	0.738	0.618	bHLH
c32480.graph_c0	1262	mrna20015.1-v1.0-hybrid	254	Fve Fragaria vesca K-box region and MADS-box transcription factor family protein	7e-92	230	1	302	775	89	251	0.84	0.699	MIKC
c32497.graph_c0	1925	Lus10018414	502	Lus Linum usitatissimum Major facilitator superfamily protein	4e-91	334	1	659	1564	12	317	0.699	0.526	MYB_related
c32523.graph_c0	3524	ppa001597m	795	Ppe Prunus persica FAR1-related sequence 5	0	1214	1	1097	3127	1	681	0.91	0.88	FAR1
c32543.graph_c0	4070	ppa001179m	887	Ppe Prunus persica auxin response factor 8	0	1445	1	374	3037	1	887	0.859	0.814	ARF
c32562.graph_c0	1672	GSVIVT01019717001	748	Vvi Vitis vinifera nodulin MtN21 /EamA-like transporter family protein	1e-130	463	2	264	1439	364	748	0.735	0.587	ERF
c32572.graph_c0	2800	Bradi2g44117.1	533	Bdi Brachypodium distachyon bHLH family protein	1e-127	456	0	1106	2596	37	532	0.65	0.472	bHLH
c32586.graph_c0	2688	EMT22546	832	Ata Aegilops tauschii ERF family protein	0	557	1	131	1264	50	426	0.823	0.77	ERF
c32623.graph_c0	4922	MDP0000232929	246	Mdo Malus domestica CHY-type/CTCHY-type/RING-type Zinc finger protein	4e-79	270	2	3226	3654	97	239	0.895	0.797	C2H2
c32626.graph_c0	1744	Gorai.009G068400.2	407	Gra Gossypium raimondii Zinc finger protein 622	1e-140	496	1	313	1545	3	407	0.724	0.625	C2H2
c32634.graph_c0	1475	mrna15385.1-v1.0-hybrid	562	Fve Fragaria vesca Duplicated homeodomain-like superfamily protein	1e-136	485	0	196	1473	1	427	0.701	0.619	Trihelix
c32648.graph_c0	1777	NNU_016725-RA	441	Nnu Nelumbo nucifera GRAS family protein	1e-89	329	2	336	1385	8	351	0.661	0.467	GRAS
c32664.graph_c0	2509	mrna30958.1-v1.0-hybrid	544	Fve Fragaria vesca GRAS family transcription factor family protein	0	749	0	311	2011	1	544	0.755	0.713	GRAS
c32677.graph_c1	956	mrna23037.1-v1.0-hybrid	540	Fve Fragaria vesca indeterminate(ID)-domain 7	1e-100	364	1	2	901	104	401	0.679	0.636	C2H2
c32681.graph_c0	1838	ppa005942m	436	Ppe Prunus persica Homeodomain-like superfamily protein	1e-134	479	2	538	1494	108	436	0.816	0.748	Trihelix
c32691.graph_c1	2602	MDP0000242456	777	Mdo Malus domestica MATE efflux family protein	1e-106	384	0	455	1741	53	480	0.66	0.455	B3
c32728.graph_c0	1711	mrna08029.1-v1.0-hybrid	451	Fve Fragaria vesca sequence-specific DNA binding transcription factors	1e-180	630	1	466	1671	50	451	0.831	0.779	Trihelix
c32751.graph_c0	689	mrna19065.1-v1.0-hybrid	340	Fve Fragaria vesca myb domain protein 17	2e-70	263	1	2	547	75	256	0.813	0.703	MYB
c32769.graph_c0	4205	mrna28785.1-v1.0-hybrid	1035	Fve Fragaria vesca NAD(P)-linked oxidoreductase superfamily protein	0	861	2	469	2127	470	1016	0.854	0.796	bHLH
c32772.graph_c0	1133	mrna21782.1-v1.0-hybrid	160	Fve Fragaria vesca nuclear factor Y, subunit B11	3e-39	161	2	27	314	5	100	0.896	0.823	NF-YB
c32784.graph_c0	2085	GRMZM2G351232_P01	543	Zma Zea mays E2F/DP family protein	4e-78	291	1	458	1282	294	531	0.662	0.513	E2F/DP
c32788.graph_c0	2740	mrna05644.1-v1.0-hybrid	643	Fve Fragaria vesca Integrase-type DNA-binding superfamily protein	0	960	2	342	2324	1	642	0.777	0.736	AP2
c32792.graph_c0	1916	Bra020041	687	Bra Brassica rapa NF-YC family protein	1e-162	571	1	443	1810	239	687	0.763	0.643	NF-YC
c32795.graph_c0	2239	Neem_6451_f_2	469	Ain Azadirachta indica C3H family protein	1e-123	442	2	555	1994	1	459	0.63	0.478	C3H
c32799.graph_c0	2688	GSMUA_Achr6P11230_001	721	Mac Musa acuminata NAC family protein	1e-101	369	2	272	1111	432	720	0.779	0.637	NAC
c32814.graph_c0	2347	MEDTR1G042290.1	499	Mtr Medicago truncatula M-type family protein	2e-95	349	0	739	1464	228	469	0.855	0.69	M-type
c32820.graph_c0	5264	ObartAA03S_FGP13190	1823	Oba Oryza barthii MYB_related family protein	0	1805	2	174	4814	85	1534	0.718	0.606	MYB_related
c32836.graph_c0	4108	MDP0000428265	1215	Mdo Malus domestica Ribosomal protein S5/Elongation factor G/III/V family protein	1e-157	555	0	1316	3595	423	1185	0.602	0.381	NAC
c32850.graph_c0	1149	mrna28202.1-v1.0-hybrid	387	Fve Fragaria vesca Lateral organ boundaries (LOB) domain family protein	2e-54	211	2	108	596	1	163	0.773	0.681	LBD
c32865.graph_c0	2233	BGIOSGA035841-PA	963	Osi Oryza sativa Indica Group MYB_related family protein	1e-155	549	1	233	1891	336	883	0.696	0.526	MYB_related
c32869.graph_c0	3552	ppa000516m	1116	Ppe Prunus persica Calmodulin-binding transcription activator protein with CG-1 and Ankyrin domains	0	1240	1	267	3260	124	1115	0.731	0.641	CAMTA
c32886.graph_c1	855	mrna02558.1-v1.0-hybrid	265	Fve Fragaria vesca salt tolerance zinc finger	1e-67	254	1	6	734	1	236	0.602	0.562	C2H2
c32895.graph_c0	1998	GSMUA_Achr7P08840_001	670	Mac Musa acuminata HD-ZIP family protein	1e-120	429	0	676	1686	284	631	0.718	0.592	HD-ZIP
c32909.graph_c0	2472	Can011627	949	Can Capsicum annuum B3 family protein	1e-136	486	1	639	2213	4	521	0.652	0.511	B3
c32910.graph_c0	1808	mrna15841.1-v1.0-hybrid	502	Fve Fragaria vesca WRKY DNA-binding protein 40	4e-88	324	0	876	1535	167	386	0.798	0.753	WRKY
c32921.graph_c0	2568	GSMUA_Achr4P28960_001	998	Mac Musa acuminata SBP family protein	1e-103	376	1	488	1726	11	419	0.657	0.489	SBP
c32923.graph_c0	1331	NNU_017667-RA	325	Nnu Nelumbo nucifera EIL family protein	1e-45	120	1	233	634	79	212	0.612	0.478	EIL
c32931.graph_c0	2072	mrna09139.1-v1.0-hybrid	423	Fve Fragaria vesca C2H2-like zinc finger protein	1e-162	569	0	205	1296	37	399	0.842	0.779	C2H2
c32946.graph_c0	1171	Thecc1EG029078t1	275	Tca Theobroma cacao Homeodomain-like/winged-helix DNA-binding family protein	1e-57	130	1	640	1023	1	146	0.617	0.49	MYB_related
c32952.graph_c1	1617	mrna30953.1-v1.0-hybrid	469	Fve Fragaria vesca Homeodomain-like superfamily protein	1e-169	593	1	363	1616	60	469	0.788	0.767	G2-like
c32967.graph_c0	5277	PH01000020G0110	800	Phe Phyllostachys heterocycla NAC family protein	1e-133	476	0	3526	4776	376	790	0.737	0.563	NAC
c32969.graph_c0	1808	Can011627	949	Can Capsicum annuum B3 family protein	0	759	1	59	1609	1	521	0.831	0.738	B3
c32979.graph_c0	3224	mrna18314.1-v1.0-hybrid	809	Fve Fragaria vesca BEL1-like homeodomain 1	0	940	0	414	2444	1	669	0.77	0.743	TALE
c32980.graph_c0	1712	Pbr002083.1	712	Pbr Pyrus bretschneideri ERF family protein	4e-80	297	1	482	1429	27	342	0.687	0.47	ERF
c32988.graph_c0	820	Gorai.003G023300.1	170	Gra Gossypium raimondii centrin2	3e-24	110	0	482	820	37	149	0.664	0.46	HB-other
c33010.graph_c0	1554	mrna24910.1-v1.0-hybrid	558	Fve Fragaria vesca indeterminate(ID)-domain 2	1e-117	422	2	320	1414	190	558	0.699	0.662	C2H2
c33029.graph_c0	2497	Pbr042464.1	244	Pbr Pyrus bretschneideri GRAS family protein	3e-20	99.4	1	1306	1617	1	104	0.705	0.514	GRAS
c33087.graph_c0	2520	311286	1248	Aly Arabidopsis lyrata MYB_related family protein	0	763	1	269	2137	335	960	0.738	0.646	MYB_related
c33096.graph_c0	1951	mrna30439.1-v1.0-hybrid	360	Fve Fragaria vesca NAC domain containing protein 25	1e-112	405	1	679	1812	1	360	0.613	0.589	NAC
c33129.graph_c0	2811	Ahy018875	470	Ahy Arachis hypogaea MYB_related family protein	1e-64	247	1	965	1588	8	209	0.726	0.558	MYB_related
c33134.graph_c0	3551	MA_52704g0010	331	Pab Picea abies E2F/DP family protein	2e-72	273	1	1568	2149	120	312	0.845	0.66	E2F/DP
c33137.graph_c0	1841	mrna01886.1-v1.0-hybrid	474	Fve Fragaria vesca growth-regulating factor 7	1e-140	498	0	58	1566	49	474	0.641	0.583	GRF
c33142.graph_c0	2000	mrna31290.1-v1.0-hybrid	350	Fve Fragaria vesca AGAMOUS-like 104	1e-86	319	1	356	1198	100	348	0.722	0.653	MIKC
c33149.graph_c0	2513	MDP0000320566	618	Mdo Malus domestica Plant invertase/pectin methylesterase inhibitor superfamily	6e-70	264	2	433	1368	161	462	0.604	0.456	NAC
c33177.graph_c0	3794	Potri.009G114900.2	834	Pth Populus trichocarpa DNA-binding family protein; similar to ZZ type; DNA-binding family protein; [ co-ortholog (1of2) of At4g34430, ]	0	779	1	572	3016	1	834	0.655	0.517	MYB_related
c33226.graph_c0	2192	evm.TU.contig_30133.1	568	Cpa Carica papaya ERF family protein	1e-113	407	1	314	1105	302	566	0.838	0.717	ERF
c33248.graph_c1	1403	Glyma14g39280.4	257	Gma Glycine max zinc finger protein 4	2e-58	225	2	214	921	1	257	0.638	0.525	C2H2
c33278.graph_c0	1177	mrna27337.1-v1.0-hybrid	318	Fve Fragaria vesca light-regulated zinc finger protein 1	1e-114	409	2	60	872	31	317	0.76	0.712	DBB
c33286.graph_c0	1163	PGSC0003DMP400020762	398	Stu Solanum tuberosum bZIP family protein	7e-70	261	2	469	990	194	370	0.831	0.763	bZIP
c33293.graph_c0	3388	ppa001883m	748	Ppe Prunus persica GRAS family transcription factor	0	993	2	894	3116	23	747	0.774	0.699	GRAS
c33308.graph_c0	3183	Pta012035	172	Pta Pinus taeda bZIP family protein	5e-23	108	0	292	747	18	169	0.625	0.395	bZIP
c33312.graph_c0	1855	mrna25537.1-v1.0-hybrid	739	Fve Fragaria vesca homeobox-1	1e-127	453	1	310	1389	142	462	0.745	0.668	HB-other
c33330.graph_c0	1734	MDP0000685403	439	Mdo Malus domestica cysteine-rich RLK (RECEPTOR-like protein kinase) 26	1e-80	299	2	818	1606	7	266	0.707	0.575	B3
c33331.graph_c0	2471	mrna27539.1-v1.0-hybrid	665	Fve Fragaria vesca NAC domain containing protein 17	0	906	2	312	2108	69	665	0.833	0.765	NAC
c33344.graph_c0	1706	mrna06448.1-v1.0-hybrid	366	Fve Fragaria vesca basic helix-loop-helix (bHLH) DNA-binding superfamily protein	1e-112	403	1	446	1384	58	361	0.762	0.698	bHLH
c33372.graph_c0	1678	mrna04534.1-v1.0-hybrid	368	Fve Fragaria vesca BES1-interacting Myc-like protein 2	1e-135	479	0	364	1368	1	368	0.73	0.701	bHLH
c33387.graph_c0	1811	OpuncBB_FGP12873	639	Opu Oryza punctata bHLH family protein	5e-91	333	0	264	1334	287	638	0.646	0.479	bHLH
c33395.graph_c0	2029	mrna03778.1-v1.0-hybrid	1106	Fve Fragaria vesca Plasma-membrane choline transporter family protein	0	809	1	257	1675	23	491	0.879	0.844	bZIP
c33402.graph_c0	2414	mrna32494.1-v1.0-hybrid	631	Fve Fragaria vesca basic helix-loop-helix (bHLH) DNA-binding superfamily protein	0	833	0	322	1839	43	537	0.883	0.82	bHLH
c33413.graph_c0	2167	OB08G24140.1	894	Obr Oryza brachyantha MYB family protein	0	887	0	338	2167	225	826	0.845	0.747	MYB
c33425.graph_c0	2255	mrna28174.1-v1.0-hybrid	620	Fve Fragaria vesca WRKY DNA-binding protein 33	0	824	2	379	2193	1	616	0.748	0.702	WRKY
c33445.graph_c0	4353	MDP0000266172	937	Mdo Malus domestica Pentatricopeptide repeat (PPR) superfamily protein	1e-124	446	2	87	1802	365	937	0.601	0.392	Nin-like
c33450.graph_c0	2018	mrna08432.1-v1.0-hybrid	515	Fve Fragaria vesca E2F transcription factor 1	0	624	2	595	1779	10	441	0.797	0.742	E2F/DP
c33468.graph_c0	2896	mrna18432.1-v1.0-hybrid	661	Fve Fragaria vesca TRF-like 2	0	793	2	300	2162	1	611	0.739	0.658	MYB_related
c33470.graph_c0	4034	Neem_6198_f_1	1678	Ain Azadirachta indica B3 family protein	0	1221	1	677	3457	1	926	0.796	0.679	B3
c33479.graph_c0	3341	mrna19889.1-v1.0-hybrid	745	Fve Fragaria vesca disease resistance family protein / LRR family protein	1e-86	320	0	1345	2346	294	615	0.669	0.481	C3H
c33492.graph_c0	1803	mrna30177.1-v1.0-hybrid	418	Fve Fragaria vesca SCARECROW-like 14	1e-141	499	2	555	1745	1	402	0.739	0.671	GRAS
c33497.graph_c0	1623	EMS59827	616	Tur Triticum urartu ERF family protein	1e-80	299	2	633	1622	179	509	0.651	0.455	ERF
c33529.graph_c0	3901	Carubv10019207m	681	Cru Capsella rubella methionine aminopeptidase 1C	1e-108	391	0	1529	2347	407	680	0.822	0.709	RAV
c33533.graph_c0	1636	mrna03871.1-v1.0-hybrid	383	Fve Fragaria vesca AP2/B3 transcription factor family protein	1e-153	539	0	232	1269	33	382	0.823	0.795	RAV
c33544.graph_c0	3120	GSMUA_Achr7P06400_001	714	Mac Musa acuminata C3H family protein	1e-122	438	1	1545	2771	1	417	0.651	0.573	C3H
c33547.graph_c0	2011	MDP0000191541	414	Mdo Malus domestica heat shock transcription factor A8	1e-119	427	0	434	1768	19	386	0.637	0.526	HSF
c33550.graph_c0	4003	ObartAA03S_FGP23868	1353	Oba Oryza barthii E2F/DP family protein	0	1069	1	710	2971	151	903	0.835	0.693	E2F/DP
c33569.graph_c0	2970	Pbr008278.1	470	Pbr Pyrus bretschneideri WRKY family protein	0	557	2	1227	2351	105	470	0.816	0.733	WRKY
c33593.graph_c0	2195	Lus10023345	1443	Lus Linum usitatissimum S1Fa-like family protein	0	671	0	91	1887	10	609	0.724	0.577	S1Fa-like
c33608.graph_c0	1690	Thecc1EG022074t3	305	Tca Theobroma cacao Homeodomain-like superfamily protein (75%P)	1e-109	232	1	485	1036	120	305	0.758	0.624	MYB_related
c33624.graph_c0	3047	mrna19219.1-v1.0-hybrid	353	Fve Fragaria vesca WRKY DNA-binding protein 46	1e-135	480	0	499	1539	1	351	0.798	0.703	WRKY
c33626.graph_c0	2812	mrna29004.1-v1.0-hybrid	336	Fve Fragaria vesca heat shock transcription factor A6B	1e-128	457	2	354	1319	1	335	0.788	0.704	HSF
c33639.graph_c0	2369	MDP0000663564	1074	Mdo Malus domestica RNA-binding CRS1 / YhbY (CRM) domain protein	1e-177	622	1	275	2350	415	1074	0.605	0.517	NAC
c33643.graph_c0	3660	mrna24915.1-v1.0-hybrid	1043	Fve Fragaria vesca Homeodomain-like superfamily protein	0	1199	0	427	3243	98	1040	0.71	0.666	HB-other
c33677.graph_c0	1949	Bna008755	233	Bna Brassica napus bHLH family protein	2e-68	258	1	995	1594	61	233	0.76	0.675	bHLH
c33689.graph_c0	1761	GSVIVT01030085001	482	Vvi Vitis vinifera FASCICLIN-like arabinogalactan 2	7e-64	243	1	341	1261	140	424	0.604	0.458	NF-YB
c33690.graph_c0	2927	mrna23905.1-v1.0-hybrid	423	Fve Fragaria vesca B-box type zinc finger protein with CCT domain	0	655	1	998	2323	1	423	0.809	0.744	CO-like
c33696.graph_c0	1545	mrna11668.1-v1.0-hybrid	402	Fve Fragaria vesca overexpressor of cationic peroxidase 3	1e-117	243	2	129	821	55	285	0.657	0.615	HB-other
c33718.graph_c0	1936	MDP0000266172	937	Mdo Malus domestica Pentatricopeptide repeat (PPR) superfamily protein	1e-126	451	2	87	1808	365	937	0.604	0.408	Nin-like
c33756.graph_c0	1685	mrna03606.1-v1.0-hybrid	391	Fve Fragaria vesca KNOTTED1-like homeobox gene 6	1e-145	514	0	271	1266	68	391	0.86	0.798	TALE
c33760.graph_c0	2221	Pp1s83_148V6.1	303	Ppa Physcomitrella patens subsp. patens zinc finger (C2H2 type, AN1-like) family protein	2e-38	159	1	1573	1983	2	138	0.624	0.504	C2H2
c33761.graph_c0	2418	Bra016694	889	Bra Brassica rapa C2H2 family protein	1e-114	412	1	786	2126	1	436	0.642	0.504	C2H2
c33781.graph_c1	3512	mrna09510.1-v1.0-hybrid	392	Fve Fragaria vesca Homeodomain-like superfamily protein	1e-85	317	2	2716	3417	99	320	0.791	0.749	MYB_related
c33784.graph_c0	1026	Ahy014678	109	Ahy Arachis hypogaea ERF family protein	9e-15	79.7	0	664	816	8	58	0.765	0.686	ERF
c33786.graph_c0	2632	Han006117	249	Han Helianthus annuus NAC family protein	2e-94	346	2	1740	2372	1	212	0.892	0.822	NAC
c33799.graph_c0	4101	EMS59827	616	Tur Triticum urartu ERF family protein	2e-90	333	2	2471	3730	181	600	0.607	0.405	ERF
c33801.graph_c0	1147	Gorai.003G023300.1	170	Gra Gossypium raimondii centrin2	7e-37	153	1	542	862	64	170	0.794	0.692	HB-other
c33803.graph_c0	4057	MDP0000265073	541	Mdo Malus domestica NAD(P)-binding Rossmann-fold superfamily protein	1e-125	448	0	2785	3729	7	321	0.835	0.679	NAC
c33804.graph_c1	808	evm.model.supercontig_19.98	162	Cpa Carica papaya bHLH family protein	8e-31	132	1	41	523	1	155	0.685	0.463	bHLH
c33811.graph_c0	3395	GRMZM2G446515_P05	679	Zma Zea mays BES1 family protein	1e-119	428	0	700	2055	211	669	0.631	0.477	BES1
c33832.graph_c0	3396	ppa001930m	739	Ppe Prunus persica conserved peptide upstream open reading frame 7	0	1036	1	815	2977	1	738	0.807	0.723	bHLH
c33834.graph_c0	2382	mrna16528.1-v1.0-hybrid	607	Fve Fragaria vesca Duplicated homeodomain-like superfamily protein	1e-174	610	1	336	2210	1	607	0.631	0.581	Trihelix
c33843.graph_c1	4969	Lus10043264	587	Lus Linum usitatissimum Protein kinase superfamily protein	1e-122	393	0	611	1573	194	511	0.767	0.596	YABBY
c33859.graph_c0	2564	ppa018002m	321	Ppe Prunus persica Homeobox-leucine zipper protein family	7e-81	300	2	363	926	1	185	0.91	0.798	HD-ZIP
c33862.graph_c0	1319	mrna14361.1-v1.0-hybrid	379	Fve Fragaria vesca C2H2-type zinc finger family protein	1e-119	425	2	567	1319	86	349	0.791	0.776	C2H2
c33871.graph_c0	2128	PH01000133G1180	589	Phe Phyllostachys heterocycla C3H family protein	1e-178	622	1	380	1501	27	402	0.896	0.777	C3H
c33876.graph_c0	2387	MDP0000265619	1706	Mdo Malus domestica ABC-2 type transporter family protein	0	1056	1	155	2329	1	727	0.826	0.743	Nin-like
c33888.graph_c0	1053	mrna21527.1-v1.0-hybrid	263	Fve Fragaria vesca Far-red impaired responsive (FAR1) family protein	5e-95	346	2	120	851	23	261	0.816	0.758	FAR1
c33898.graph_c4	1808	mrna08990.1-v1.0-hybrid	381	Fve Fragaria vesca GATA transcription factor 12	1e-106	383	0	175	1329	2	381	0.615	0.591	GATA
c33919.graph_c0	2500	mrna19321.1-v1.0-hybrid	653	Fve Fragaria vesca basic helix-loop-helix (bHLH) DNA-binding superfamily protein	0	1004	1	334	2211	1	620	0.885	0.812	bHLH
c33927.graph_c0	4528	MDP0000320739	1397	Mdo Malus domestica RING/U-box superfamily protein	0	916	2	576	2582	1	678	0.775	0.695	bHLH
c33951.graph_c0	1532	Scf00112.g9041.t1	351	Ugi Utricularia gibba bZIP family protein	3e-91	334	2	457	1053	147	345	0.854	0.714	bZIP
c33955.graph_c1	1409	cassava4.1_015422m	229	Mes Manihot esculenta nuclear factor Y, subunit C1	4e-63	240	0	702	1385	12	228	0.605	0.579	NF-YC
c33959.graph_c0	5676	Pbr011696.1	2468	Pbr Pyrus bretschneideri bHLH family protein	0	1932	2	462	5675	646	2398	0.707	0.59	bHLH
c33978.graph_c0	1483	Bra032430	604	Bra Brassica rapa LBD family protein	1e-138	491	0	239	1309	3	367	0.76	0.678	LBD
c33984.graph_c0	3437	MDP0000232659	1007	Mdo Malus domestica SET domain-containing protein	0	674	1	1187	3289	207	828	0.624	0.532	GRAS
c34004.graph_c0	2606	mrna01015.1-v1.0-hybrid	581	Fve Fragaria vesca SCARECROW-like 1	0	899	1	683	2383	1	581	0.849	0.797	GRAS
c34029.graph_c0	2022	mrna21248.1-v1.0-hybrid	373	Fve Fragaria vesca NAC 007	1e-153	541	1	495	1445	37	370	0.828	0.807	NAC
c34037.graph_c1	2731	mrna09125.1-v1.0-hybrid	871	Fve Fragaria vesca Protein kinase superfamily protein	0	793	1	1000	2679	325	869	0.781	0.753	bHLH
c34038.graph_c0	1035	mrna18382.1-v1.0-hybrid	289	Fve Fragaria vesca Transcription factor DP	1e-108	389	1	282	1034	41	289	0.849	0.785	E2F/DP
c34039.graph_c0	1701	mrna31951.1-v1.0-hybrid	324	Fve Fragaria vesca Transcriptional factor B3 family protein	6e-57	220	2	186	812	1	236	0.62	0.494	B3
c34052.graph_c0	3355	PK14700.1	612	Csa Cannabis sativa GRAS family protein	0	700	1	1849	3318	142	612	0.81	0.735	GRAS
c34064.graph_c0	1348	mrna18438.1-v1.0-hybrid	296	Fve Fragaria vesca WRKY DNA-binding protein 49	1e-96	352	1	257	1186	1	296	0.682	0.605	WRKY
c34085.graph_c0	2699	Tp6g40630	857	Tpa Thellungiella parvula bHLH family protein	0	846	1	182	2377	171	857	0.729	0.605	bHLH
c34089.graph_c0	1283	mrna29103.1-v1.0-hybrid	383	Fve Fragaria vesca homeobox protein 31	6e-85	313	2	384	1139	135	383	0.709	0.659	ZF-HD
c34091.graph_c0	1763	MDP0000284588	945	Mdo Malus domestica glutamate decarboxylase 4	0	840	1	53	1564	441	945	0.887	0.814	GeBP
c34100.graph_c0	2386	mrna15029.1-v1.0-hybrid	643	Fve Fragaria vesca response regulator 12	0	825	0	160	1998	1	643	0.749	0.676	ARR-B
c34108.graph_c0	6004	MDP0000674040	417	Mdo Malus domestica metacaspase 4	6e-63	242	1	5329	5853	141	316	0.773	0.71	Trihelix
c34112.graph_c0	1273	mrna24654.1-v1.0-hybrid	245	Fve Fragaria vesca basic helix-loop-helix (bHLH) DNA-binding superfamily protein	1e-120	429	0	437	1171	1	245	0.918	0.861	bHLH
c34119.graph_c0	3422	Scf00039.g4609.t1	1279	Ugi Utricularia gibba M-type family protein	0	660	1	218	3091	380	1268	0.602	0.423	M-type
c34122.graph_c0	2115	mrna32370.1-v1.0-hybrid	1147	Fve Fragaria vesca hydroxymethylglutaryl-CoA synthase / HMG-CoA synthase / 3-hydroxy-3-methylglutaryl coenzyme A synthase	0	849	0	568	1968	49	531	0.906	0.893	TCP
c34130.graph_c0	3373	mrna19138.1-v1.0-hybrid	695	Fve Fragaria vesca auxin response factor 18	0	1115	1	1021	3090	5	695	0.876	0.811	ARF
c34137.graph_c0	3182	mrna11682.1-v1.0-hybrid	944	Fve Fragaria vesca Tesmin/TSO1-like CXC domain-containing protein	0	662	0	112	1734	1	567	0.722	0.602	CPP
c34142.graph_c0	3268	mrna06360.1-v1.0-hybrid	1028	Fve Fragaria vesca RNA-metabolising metallo-beta-lactamase family protein	0	1289	0	1043	3190	53	769	0.951	0.921	Trihelix
c34159.graph_c0	1905	mrna19507.1-v1.0-hybrid	470	Fve Fragaria vesca KNOX/ELK homeobox transcription factor	1e-135	481	2	245	1144	172	470	0.854	0.789	TALE
c34163.graph_c0	2336	Pbr040566.1	444	Pbr Pyrus bretschneideri C2H2 family protein	1e-180	630	1	659	1945	1	444	0.778	0.742	C2H2
c34172.graph_c0	2666	mrna12000.1-v1.0-hybrid	241	Fve Fragaria vesca AP2/B3-like transcriptional factor family protein	1e-69	263	2	414	1163	1	240	0.7	0.52	B3
c34180.graph_c0	1808	MDP0000268133	938	Mdo Malus domestica GroES-like zinc-binding alcohol dehydrogenase family protein	1e-159	559	0	555	1646	545	938	0.813	0.749	HB-other
c34191.graph_c0	1974	mrna32536.1-v1.0-hybrid	567	Fve Fragaria vesca alpha/beta-Hydrolases superfamily protein	1e-105	382	0	571	1491	3	307	0.752	0.614	bHLH
c34221.graph_c0	3046	ppa002284m	692	Ppe Prunus persica FAR1-related sequence 10	0	652	1	653	1681	1	343	0.945	0.904	FAR1
c34223.graph_c0	1587	mrna29546.1-v1.0-hybrid	734	Fve Fragaria vesca Protein kinase superfamily protein	1e-153	540	2	282	1349	383	734	0.796	0.771	bZIP
c34235.graph_c0	2190	MDP0000320566	618	Mdo Malus domestica Plant invertase/pectin methylesterase inhibitor superfamily	1e-115	415	0	613	1941	47	460	0.635	0.511	NAC
c34268.graph_c0	1849	mrna17777.1-v1.0-hybrid	618	Fve Fragaria vesca vascular plant one zinc finger protein	0	636	0	154	1473	162	618	0.794	0.695	VOZ
c34276.graph_c1	1898	mrna01013.1-v1.0-hybrid	362	Fve Fragaria vesca myb domain protein 52	1e-104	378	0	703	1749	1	362	0.642	0.585	MYB
c34281.graph_c0	2960	mrna09904.1-v1.0-hybrid	509	Fve Fragaria vesca Zinc finger C-x8-C-x5-C-x3-H type family protein	1e-165	582	1	1193	2242	160	509	0.85	0.771	C3H
c34291.graph_c0	2666	Gorai.001G003200.1	625	Gra Gossypium raimondii Leucine-rich repeat protein kinase family protein	2e-60	233	1	1226	2146	314	611	0.605	0.421	S1Fa-like
c34320.graph_c0	879	MDP0000314765	252	Mdo Malus domestica K-box region and MADS-box transcription factor family protein	9e-73	271	2	2	637	1	249	0.701	0.618	MIKC
c34324.graph_c0	1575	mrna09147.1-v1.0-hybrid	334	Fve Fragaria vesca WRKY DNA-binding protein 7	1e-113	407	0	133	1122	1	334	0.697	0.646	WRKY
c34350.graph_c0	7450	mrna23202.1-v1.0-hybrid	1823	Fve Fragaria vesca Duplicated homeodomain-like superfamily protein	0	2422	0	1877	7057	100	1823	0.798	0.721	MYB
c34361.graph_c0	2468	ppa026961m	202	Ppe Prunus persica NAC-like, activated by AP3/PI	1e-57	223	2	312	872	2	189	0.737	0.568	NAC
c34364.graph_c0	1580	mrna12818.1-v1.0-hybrid	293	Fve Fragaria vesca Dof-type zinc finger DNA-binding family protein	1e-82	305	0	522	1262	12	279	0.68	0.619	Dof
c34369.graph_c0	2772	mrna11429.1-v1.0-hybrid	1525	Fve Fragaria vesca sucrose synthase 4	0	915	2	308	2698	11	796	0.725	0.576	HB-other
c34387.graph_c0	2790	GSVIVT01019630001	596	Vvi Vitis vinifera with no lysine (K) kinase 8	2e-90	332	1	765	1883	210	539	0.63	0.509	MIKC
c34388.graph_c0	2067	Lus10022218	593	Lus Linum usitatissimum magnesium transporter 7	1e-124	444	1	432	1448	2	341	0.799	0.714	bHLH
c34393.graph_c0	4441	GSVIVT01032746001	1635	Vvi Vitis vinifera chromatin remodeling 42	0	1279	2	384	4172	339	1590	0.695	0.538	ERF
c34457.graph_c3	3565	GSVIVT01015183001	663	Vvi Vitis vinifera Survival protein SurE-like phosphatase/nucleotidase	1e-103	376	0	352	1368	1	336	0.718	0.575	HSF
c34458.graph_c0	2995	e_gw1.2.36.1	986	Orc Ostreococcus sp. RCC809 C3H family protein	1e-97	357	2	192	1490	490	912	0.616	0.445	C3H
c34470.graph_c0	4966	mrna01851.1-v1.0-hybrid	773	Fve Fragaria vesca NAC transcription factor-like 9	0	792	0	434	2437	1	675	0.713	0.615	NAC
c34479.graph_c0	2665	XP_004513029	686	Car Cicer arietinum ERF family protein	1e-119	427	2	573	1700	105	478	0.731	0.53	ERF
c34482.graph_c0	1974	Pbr042464.1	244	Pbr Pyrus bretschneideri GRAS family protein	3e-35	149	1	710	1303	1	190	0.603	0.442	GRAS
c34504.graph_c0	2207	mrna03235.1-v1.0-hybrid	976	Fve Fragaria vesca P-loop containing nucleoside triphosphate hydrolases superfamily protein	1e-142	503	1	1019	2203	406	809	0.777	0.664	ARR-B
c34506.graph_c0	1598	mrna17794.1-v1.0-hybrid	744	Fve Fragaria vesca 3-phosphoinositide-dependent protein kinase-1, putative	1e-124	444	1	260	1246	1	322	0.786	0.702	LBD
c34509.graph_c0	1308	MDP0000254208	463	Mdo Malus domestica heat shock factor 4	2e-93	341	2	453	1058	260	463	0.917	0.819	HSF
c34517.graph_c0	1888	Thecc1EG011369t1	495	Tca Theobroma cacao Calcium-dependent phosphotriesterase superfamily protein	2e-68	259	2	279	1247	183	492	0.607	0.471	FAR1
c34519.graph_c0	5422	mrna24179.1-v1.0-hybrid	806	Fve Fragaria vesca Eukaryotic aspartyl protease family protein	1e-103	376	0	4235	5215	373	698	0.699	0.559	NAC
c34536.graph_c0	2102	mrna18928.1-v1.0-hybrid	427	Fve Fragaria vesca G-box binding factor 3	1e-171	600	2	291	1553	1	427	0.814	0.745	bZIP
c34543.graph_c0	4189	mrna28322.1-v1.0-hybrid	880	Fve Fragaria vesca Protein kinase superfamily protein	1e-111	403	1	2632	3750	368	739	0.679	0.535	HD-ZIP
c34547.graph_c0	937	mrna25772.1-v1.0-hybrid	489	Fve Fragaria vesca C2H2-like zinc finger protein	6e-70	262	2	327	932	285	489	0.77	0.7	C2H2
c34562.graph_c0	1247	mrna27422.1-v1.0-hybrid	333	Fve Fragaria vesca basic helix-loop-helix (bHLH) DNA-binding superfamily protein	4e-81	300	1	428	1156	1	241	0.775	0.691	bHLH
c34571.graph_c0	1815	MDP0000252727	817	Mdo Malus domestica Serine protease inhibitor (SERPIN) family protein	1e-109	395	2	476	1645	428	817	0.677	0.543	B3
c34574.graph_c0	1656	mrna04423.1-v1.0-hybrid	393	Fve Fragaria vesca myb domain protein 16	1e-180	628	2	326	1450	20	393	0.865	0.823	MYB
c34613.graph_c0	2351	MDP0000309902	1161	Mdo Malus domestica importin alpha isoform 1	0	886	0	567	2141	1	527	0.924	0.839	GATA
c34628.graph_c0	2828	mrna21008.1-v1.0-hybrid	179	Fve Fragaria vesca LOB domain-containing protein 21	2e-75	282	1	245	766	1	176	0.864	0.778	LBD
c34642.graph_c0	3242	mrna27595.1-v1.0-hybrid	741	Fve Fragaria vesca NB-ARC domain-containing disease resistance protein	2e-91	336	2	1933	3042	6	372	0.684	0.462	B3
c34651.graph_c0	5843	ObartAA03S_FGP14778	1984	Oba Oryza barthii LBD family protein	0	1809	2	1687	5586	246	1539	0.828	0.721	LBD
c34651.graph_c1	1610	mrna05318.1-v1.0-hybrid	356	Fve Fragaria vesca Alcohol dehydrogenase transcription factor Myb/SANT-like family protein	6e-59	227	0	81	518	51	196	0.788	0.774	Trihelix
c34653.graph_c0	3535	mrna13751.1-v1.0-hybrid	792	Fve Fragaria vesca homeobox-7	0	1039	0	1147	3063	159	792	0.858	0.808	HD-ZIP
c34676.graph_c0	2897	Pbr010904.1	865	Pbr Pyrus bretschneideri NF-X1 family protein	0	937	2	1140	2615	374	865	0.892	0.823	NF-X1
c34679.graph_c0	4675	GSMUA_Achr11P20260_001	1102	Mac Musa acuminata GRAS family protein	1e-160	565	1	320	2311	5	649	0.639	0.481	GRAS
c34717.graph_c0	2189	mrna30101.1-v1.0-hybrid	591	Fve Fragaria vesca aspartate/glutamate/uridylate kinase family protein	0	701	2	315	1946	1	522	0.715	0.676	Trihelix
c34719.graph_c0	1087	mrna06414.1-v1.0-hybrid	360	Fve Fragaria vesca Homeodomain-like superfamily protein	2e-71	267	1	43	585	1	180	0.84	0.702	Trihelix
c34755.graph_c0	2199	ObartAA03S_FGP18838	582	Oba Oryza barthii NAC family protein	2e-89	329	1	482	1627	204	571	0.611	0.461	NAC
c34765.graph_c0	2567	MDP0000252300	849	Mdo Malus domestica TRF-like 9	0	769	1	440	2374	1	660	0.719	0.633	GRAS
c34769.graph_c0	1698	MA_11351g0010	264	Pab Picea abies WRKY family protein	7e-28	121	2	285	662	141	263	0.646	0.496	WRKY
c34772.graph_c0	4290	Bra020513	990	Bra Brassica rapa CPP family protein	1e-133	474	2	1707	3086	25	421	0.707	0.546	CPP
c34775.graph_c0	1499	ppa011366m	214	Ppe Prunus persica basic leucine-zipper 6	3e-64	244	2	382	999	1	211	0.718	0.625	bZIP
c34814.graph_c0	3913	OB11G10730.1	935	Obr Oryza brachyantha WRKY family protein	0	1001	1	359	2161	334	929	0.864	0.765	WRKY
c34826.graph_c0	1939	OB11G10730.1	935	Obr Oryza brachyantha WRKY family protein	0	756	2	21	1622	403	934	0.774	0.646	WRKY
c34834.graph_c0	2030	mrna01596.1-v1.0-hybrid	603	Fve Fragaria vesca Protein kinase superfamily protein	3e-83	308	2	636	1553	48	349	0.682	0.526	WRKY
c34857.graph_c1	2188	Nta002388	455	Nta Nicotiana tabacum WRKY family protein	1e-95	349	1	1154	1858	2	240	0.862	0.711	WRKY
c34868.graph_c0	3897	ppa001511m	811	Ppe Prunus persica FRS (FAR1 Related Sequences) transcription factor family	0	1261	1	333	2654	1	776	0.862	0.796	FAR1
c34871.graph_c0	2011	mrna02109.1-v1.0-hybrid	465	Fve Fragaria vesca transcription factor IIIA	1e-149	528	0	323	1351	156	464	0.805	0.738	C2H2
c34882.graph_c0	3470	Scf00531.g19089.t1	1312	Ugi Utricularia gibba bZIP family protein	0	801	0	705	3164	503	1312	0.693	0.495	bZIP
c34899.graph_c0	3048	Can007368	423	Can Capsicum annuum ERF family protein	7e-62	238	2	2042	2593	2	185	0.802	0.631	ERF
c34903.graph_c1	1633	mrna04566.1-v1.0-hybrid	536	Fve Fragaria vesca UDP-galactose transporter 2	1e-154	545	0	371	1336	180	501	0.907	0.811	YABBY
c34916.graph_c0	1976	OB12G24150.1	736	Obr Oryza brachyantha G2-like family protein	1e-151	533	1	95	1789	175	736	0.637	0.496	G2-like
c34939.graph_c0	4652	Lus10040166	1377	Lus Linum usitatissimum H(+)-ATPase 7	0	950	0	313	2346	20	697	0.799	0.714	GRAS
c34941.graph_c0	4199	mrna18421.1-v1.0-hybrid	357	Fve Fragaria vesca myb-like HTH transcriptional regulator family protein	1e-168	591	0	2917	3990	1	348	0.869	0.838	MYB
c34947.graph_c0	3071	MDP0000309902	1161	Mdo Malus domestica importin alpha isoform 1	0	932	0	1353	2948	1	527	0.94	0.876	GATA
c34972.graph_c1	1910	mrna07057.1-v1.0-hybrid	323	Fve Fragaria vesca ethylene-responsive element binding protein	1e-50	199	2	1017	1511	138	323	0.673	0.612	ERF
c34987.graph_c0	3552	mrna01098.1-v1.0-hybrid	325	Fve Fragaria vesca C2H2-type zinc finger family protein	6e-73	275	2	2411	3307	17	325	0.619	0.552	C2H2
c34990.graph_c0	1333	mrna27792.1-v1.0-hybrid	674	Fve Fragaria vesca auxin response factor 1	1e-153	540	2	6	983	5	330	0.859	0.798	ARF
c34993.graph_c0	2966	ppa008856m	317	Ppe Prunus persica BES1-interacting Myc-like protein 2	1e-109	395	1	371	1240	1	293	0.81	0.702	bHLH
c35000.graph_c0	1992	mrna03614.1-v1.0-hybrid	1024	Fve Fragaria vesca Glycosyl hydrolase family protein	0	668	0	640	1992	569	1019	0.82	0.705	C2H2
c35001.graph_c0	3274	OpuncBB_FGP24418	1040	Opu Oryza punctata bZIP family protein	0	758	1	349	2772	211	1035	0.621	0.474	bZIP
c35005.graph_c0	2466	OpuncBB_FGP22587	918	Opu Oryza punctata MYB_related family protein	1e-117	421	1	308	1891	296	822	0.606	0.446	MYB_related
c35006.graph_c0	2180	Lus10043264	587	Lus Linum usitatissimum Protein kinase superfamily protein	1e-89	329	2	358	1464	193	571	0.653	0.446	YABBY
c35016.graph_c0	1691	OpuncBB_FGP0015	700	Opu Oryza punctata NF-YC family protein	1e-109	395	2	472	1353	409	700	0.773	0.664	NF-YC
c35030.graph_c0	986	mrna13960.1-v1.0-hybrid	319	Fve Fragaria vesca C2H2-type zinc finger family protein	2e-66	251	1	257	739	1	172	0.836	0.774	C2H2
c35039.graph_c0	1745	ppa002166m	706	Ppe Prunus persica SCARECROW-like 14	1e-172	603	0	10	1383	257	706	0.769	0.666	GRAS
c35044.graph_c0	3583	MDP0000288624	328	Mdo Malus domestica Transducin/WD40 repeat-like superfamily protein	1e-106	386	2	402	983	96	300	0.941	0.912	NAC
c35049.graph_c1	1302	Bra026967	397	Bra Brassica rapa bHLH family protein	5e-63	240	0	250	1047	163	397	0.614	0.487	bHLH
c35101.graph_c0	3744	MDP0000305771	1598	Mdo Malus domestica Uncharacterized protein	0	1147	1	731	3379	503	1389	0.773	0.686	C2H2
c35105.graph_c0	2573	MDP0000245233	762	Mdo Malus domestica terpene synthase 14	0	444	1	1382	2338	14	345	0.799	0.685	bHLH
c35115.graph_c0	2284	Bra012038	854	Bra Brassica rapa MYB family protein	0	716	2	120	1343	53	460	0.922	0.863	MYB
c35124.graph_c0	3139	mrna28545.1-v1.0-hybrid	802	Fve Fragaria vesca auxin response factor 4	0	1309	0	592	2985	1	802	0.862	0.8	ARF
c35154.graph_c0	1907	mrna15156.1-v1.0-hybrid	342	Fve Fragaria vesca homeobox protein 24	7e-67	253	0	670	1413	106	325	0.632	0.58	ZF-HD
c35175.graph_c0	1544	mrna08512.1-v1.0-hybrid	431	Fve Fragaria vesca C2H2-like zinc finger protein	1e-180	631	1	104	1252	51	430	0.878	0.827	C2H2
c35179.graph_c1	4920	EMS49407	1762	Tur Triticum urartu FAR1 family protein	0	1205	2	422	3832	16	1172	0.704	0.553	FAR1
c35258.graph_c0	2693	mrna26463.1-v1.0-hybrid	286	Fve Fragaria vesca Integrase-type DNA-binding superfamily protein	1e-127	456	2	60	923	1	286	0.817	0.785	ERF
c35264.graph_c0	2614	ppa002336m	686	Ppe Prunus persica C2H2-like zinc finger protein	0	933	0	338	2359	2	686	0.791	0.73	C2H2
c35267.graph_c1	2204	MDP0000270344	516	Mdo Malus domestica heptahelical protein 4	1e-138	491	2	502	1710	128	516	0.733	0.578	BES1
c35268.graph_c0	2910	mrna22776.1-v1.0-hybrid	194	Fve Fragaria vesca HY5-homolog	2e-57	223	1	35	478	30	194	0.794	0.729	bZIP
c35278.graph_c1	7061	Neem_13109_f_2	749	Ain Azadirachta indica C3H family protein	1e-156	554	1	1919	3091	342	749	0.771	0.69	C3H
c35296.graph_c0	3247	29776.m000469	405	Rco Ricinus communis Charged multivesicular body protein 2b-B, putative	2e-59	229	1	493	1074	1	194	0.737	0.634	LSD
c35299.graph_c1	576	Pbr042883.1	190	Pbr Pyrus bretschneideri WRKY family protein	3e-62	236	0	10	567	9	188	0.733	0.674	WRKY
c35314.graph_c0	3115	mrna06692.1-v1.0-hybrid	937	Fve Fragaria vesca squamosa promoter binding protein-like 7	0	1065	2	165	2507	35	818	0.759	0.691	SBP
c35336.graph_c0	2395	BGIOSGA035841-PA	963	Osi Oryza sativa Indica Group MYB_related family protein	4e-96	351	2	444	1835	340	817	0.628	0.402	MYB_related
c35357.graph_c0	1533	MDP0000253370	539	Mdo Malus domestica Oxoglutarate/iron-dependent oxygenase	1e-120	430	2	345	1379	19	327	0.757	0.639	MYB_related
c35371.graph_c0	984	ppa026640m	239	Ppe Prunus persica myb domain protein 113	7e-51	199	0	355	915	6	187	0.707	0.564	MYB
c35383.graph_c0	2487	mrna00903.1-v1.0-hybrid	588	Fve Fragaria vesca indeterminate(ID)-domain 4	0	734	2	579	2225	53	584	0.721	0.692	C2H2
c35394.graph_c1	3285	BGIOSGA007064-PA	601	Osi Oryza sativa Indica Group G2-like family protein	1e-115	415	2	1535	2692	218	593	0.694	0.566	G2-like
c35401.graph_c0	4567	mrna19130.1-v1.0-hybrid	830	Fve Fragaria vesca Homeobox-leucine zipper family protein / lipid-binding START domain-containing protein	0	1393	0	1099	3585	1	830	0.877	0.858	HD-ZIP
c35409.graph_c0	527	mrna30204.1-v1.0-hybrid	318	Fve Fragaria vesca Homeodomain-like superfamily protein	1e-55	214	2	67	495	121	269	0.792	0.779	G2-like
c35423.graph_c0	2027	EMT28879	541	Ata Aegilops tauschii ERF family protein	3e-76	285	0	673	1539	83	357	0.644	0.487	ERF
c35424.graph_c0	3742	27791.m000083	1745	Rco Ricinus communis nuclear transcription factor, X-box binding, putative	1e-176	617	2	1020	3188	991	1745	0.623	0.442	NF-X1
c35427.graph_c0	1056	Scf00097.g8337.t1	459	Ugi Utricularia gibba bZIP family protein	1e-50	198	1	222	878	248	457	0.664	0.527	bZIP
c35430.graph_c0	3494	Lus10031505	981	Lus Linum usitatissimum lipoxygenase 1	0	1098	0	540	3152	16	869	0.753	0.618	NF-YA
c35434.graph_c1	2262	Pbr009057.1	355	Pbr Pyrus bretschneideri WRKY family protein	1e-149	527	2	575	1636	1	355	0.803	0.75	WRKY
c35441.graph_c0	4562	MDP0000320566	618	Mdo Malus domestica Plant invertase/pectin methylesterase inhibitor superfamily	1e-117	422	2	2446	3423	142	460	0.764	0.632	NAC
c35490.graph_c1	2477	mrna05518.1-v1.0-hybrid	488	Fve Fragaria vesca myb-like HTH transcriptional regulator family protein	0	665	2	160	1584	1	479	0.798	0.742	G2-like
c35521.graph_c0	3695	Thecc1EG024698t1	384	Tca Theobroma cacao PCF11P-similar protein 4 (92%P)	8e-58	224	1	755	1381	162	375	0.684	0.563	C2H2
c35527.graph_c0	1823	Jcr4S01220.50	741	Jcu Jatropha curcas LBD family protein	1e-107	389	0	648	1589	426	732	0.777	0.637	LBD
c35530.graph_c0	2957	evm.TU.contig_30133.1	568	Cpa Carica papaya ERF family protein	1e-109	391	2	1372	2112	321	567	0.85	0.725	ERF
c35534.graph_c0	3023	GSMUA_Achr11P25600_001	562	Mac Musa acuminata ERF family protein	1e-169	593	1	392	1351	233	562	0.906	0.852	ERF
c35580.graph_c1	4071	Bra037509	864	Bra Brassica rapa GRAS family protein	1e-102	373	0	2734	3816	498	856	0.665	0.497	GRAS
c35608.graph_c0	4403	OpuncBB_FGP24418	1040	Opu Oryza punctata bZIP family protein	0	754	2	838	3315	195	1039	0.623	0.454	bZIP
c35617.graph_c0	3038	29769.m000449	417	Rco Ricinus communis hypothetical protein	1e-134	476	0	769	1890	3	378	0.782	0.61	C2H2
c35620.graph_c0	3258	MDP0000281804	1105	Mdo Malus domestica Disease resistance protein (CC-NBS-LRR class) family	2e-89	329	2	1535	2950	80	553	0.604	0.431	LBD
c35631.graph_c0	4459	GSMUA_Achr11P19880_001	827	Mac Musa acuminata ERF family protein	1e-178	625	2	354	2144	23	565	0.673	0.554	ERF
c35635.graph_c0	4155	MDP0000134067	528	Mdo Malus domestica CCCH-type zinc fingerfamily protein with RNA-binding domain	0	643	1	2021	3625	1	500	0.728	0.623	C3H
c35661.graph_c1	3538	mrna18656.1-v1.0-hybrid	243	Fve Fragaria vesca homeobox 7	1e-114	411	0	2558	3289	1	243	0.885	0.852	HD-ZIP
c35683.graph_c1	1685	ppa004950m	484	Ppe Prunus persica plant UBX domain-containing protein 2	1e-145	513	0	4	1149	97	483	0.789	0.693	C2H2
c35687.graph_c0	3185	mrna13277.1-v1.0-hybrid	646	Fve Fragaria vesca Myosin heavy chain-related protein	1e-177	620	2	1570	2898	221	644	0.828	0.734	MIKC
c35690.graph_c0	3982	mrna22888.1-v1.0-hybrid	1033	Fve Fragaria vesca squamosa promoter-binding protein-like 12	0	1439	1	385	3438	1	1033	0.784	0.708	SBP
c35709.graph_c0	2755	ppa017536m	483	Ppe Prunus persica myb domain protein 88	0	449	1	736	1680	168	483	0.83	0.744	MYB
c35713.graph_c1	2661	915820	113	Aly Arabidopsis lyrata G2-like family protein	2e-17	90.1	1	2292	2432	2	48	0.957	0.936	G2-like
c35724.graph_c0	3877	mgv1a000212m	1425	Mgu Mimulus guttatus nucleic acid binding;sequence-specific DNA binding transcription factors;zinc ion binding	0	1159	2	3	3803	1	1172	0.647	0.518	C2H2
c35732.graph_c0	2817	mrna21830.1-v1.0-hybrid	728	Fve Fragaria vesca Homeodomain-like superfamily protein	0	705	0	196	2379	1	714	0.673	0.541	MYB_related
c35746.graph_c0	1903	mrna01596.1-v1.0-hybrid	603	Fve Fragaria vesca Protein kinase superfamily protein	7e-78	290	2	495	1502	14	349	0.623	0.465	WRKY
c35754.graph_c0	4076	MDP0000275412	719	Mdo Malus domestica glyceraldehyde-3-phosphate dehydrogenase C2	1e-157	556	2	123	1064	405	718	0.946	0.857	Trihelix
c35776.graph_c1	1825	evm.TU.contig_30133.1	568	Cpa Carica papaya ERF family protein	1e-140	496	2	486	1574	195	567	0.77	0.654	ERF
c35780.graph_c0	2902	mrna12682.1-v1.0-hybrid	440	Fve Fragaria vesca Homeodomain-like/winged-helix DNA-binding family protein	1e-107	389	2	294	1244	105	439	0.725	0.636	MYB_related
c35821.graph_c1	2023	OpuncBB_FGP19392	920	Opu Oryza punctata GRF family protein	1e-175	613	0	554	1966	455	920	0.775	0.682	GRF
c35824.graph_c0	2394	mrna23919.1-v1.0-hybrid	74	Fve Fragaria vesca Homeodomain-like superfamily protein	1e-23	110	2	1761	1919	22	74	1	1	MYB_related
c35827.graph_c0	2237	mrna13055.1-v1.0-hybrid	320	Fve Fragaria vesca RWP-RK domain-containing protein	2e-60	233	2	1479	1868	170	307	0.906	0.884	Nin-like
c35847.graph_c0	3143	GSMUA_Achr6P04510_001	1237	Mac Musa acuminata GATA family protein	0	1038	1	299	2878	374	1237	0.749	0.6	GATA
c35849.graph_c0	5136	Pbr018668.1	328	Pbr Pyrus bretschneideri C2H2 family protein	2e-88	327	2	591	1250	105	327	0.839	0.737	C2H2
c35883.graph_c0	9297	PH01000728G0010	417	Phe Phyllostachys heterocycla NAC family protein	8e-70	266	1	8529	9167	146	355	0.766	0.64	NAC
c35924.graph_c0	4274	mrna22839.1-v1.0-hybrid	1237	Fve Fragaria vesca Homeodomain-like protein with RING/FYVE/PHD-type zinc finger domain	0	741	2	1687	3768	1	777	0.651	0.537	HB-PHD
c3594.graph_c0	885	mrna24908.1-v1.0-hybrid	185	Fve Fragaria vesca nuclear factor Y, subunit B5	2e-85	314	2	257	805	1	185	0.92	0.856	NF-YB
c35949.graph_c0	4875	PK16897.10	113	Csa Cannabis sativa YABBY family protein	2e-18	94.7	1	3060	3245	1	62	0.806	0.661	YABBY
c35962.graph_c0	1840	MA_52704g0010	331	Pab Picea abies E2F/DP family protein	2e-29	129	0	892	1434	142	312	0.615	0.396	E2F/DP
c35970.graph_c0	2425	MDP0000305994	715	Mdo Malus domestica Leucine-rich repeat protein kinase family protein	0	980	2	165	2126	54	713	0.832	0.764	S1Fa-like
c35971.graph_c1	2031	mrna09412.1-v1.0-hybrid	927	Fve Fragaria vesca myb domain protein 4r1	0	884	2	120	2027	29	667	0.797	0.7	MYB
c35995.graph_c1	2024	Bradi2g44117.1	533	Bdi Brachypodium distachyon bHLH family protein	1e-77	289	1	1025	2020	108	417	0.604	0.455	bHLH
c35998.graph_c0	1313	mrna10300.1-v1.0-hybrid	301	Fve Fragaria vesca LOB domain-containing protein 41	1e-140	496	2	169	1068	1	301	0.881	0.848	LBD
c36002.graph_c0	2418	XP_004513029	686	Car Cicer arietinum ERF family protein	1e-121	435	1	884	1891	149	478	0.766	0.608	ERF
c36005.graph_c0	6508	mrna28322.1-v1.0-hybrid	880	Fve Fragaria vesca Protein kinase superfamily protein	1e-103	376	1	457	1611	389	754	0.663	0.526	HD-ZIP
c36019.graph_c0	4322	mrna08186.1-v1.0-hybrid	425	Fve Fragaria vesca bZIP transcription factor family protein	5e-88	325	0	1228	1887	214	425	0.791	0.755	bZIP
c36021.graph_c1	2465	ppa008493m	329	Ppe Prunus persica myb-like transcription factor family protein	1e-125	448	0	1018	2016	1	329	0.748	0.694	MYB_related
c36025.graph_c0	3557	Pbr032769.1	433	Pbr Pyrus bretschneideri C3H family protein	0	683	2	2107	3276	1	384	0.894	0.831	C3H
c36029.graph_c0	2760	ppa025462m	639	Ppe Prunus persica FAR1-related sequence 5	1e-122	396	2	878	2359	46	516	0.604	0.408	FAR1
c36036.graph_c1	3873	mrna03614.1-v1.0-hybrid	1024	Fve Fragaria vesca Glycosyl hydrolase family protein	1e-145	514	0	2428	3759	418	857	0.703	0.566	C2H2
c36047.graph_c0	3488	mrna08492.1-v1.0-hybrid	1036	Fve Fragaria vesca Transcriptional factor B3 family protein / auxin-responsive factor AUX/IAA-related	0	1381	1	77	2872	132	1034	0.827	0.772	ARF
c36071.graph_c0	2188	ObartAA03S_FGP14057	721	Oba Oryza barthii G2-like family protein	3e-78	291	1	184	1158	399	721	0.662	0.446	G2-like
c36073.graph_c0	2831	GSVIVT01008515001	1659	Vvi Vitis vinifera RNA-metabolising metallo-beta-lactamase family protein	0	665	2	385	2772	6	697	0.627	0.469	Trihelix
c36086.graph_c0	2965	mrna29166.1-v1.0-hybrid	765	Fve Fragaria vesca FAR1-related sequence 5	0	1354	1	445	2745	1	764	0.915	0.874	FAR1
c36111.graph_c0	2212	mrna08484.1-v1.0-hybrid	534	Fve Fragaria vesca Basic-leucine zipper (bZIP) transcription factor family protein	1e-147	522	2	588	1946	19	495	0.684	0.619	bZIP
c36115.graph_c0	2373	mrna03816.1-v1.0-hybrid	182	Fve Fragaria vesca mini zinc finger 2	5e-31	135	0	406	669	94	181	0.784	0.75	ZF-HD
c36122.graph_c1	1896	BGIOSGA023011-PA	628	Osi Oryza sativa Indica Group C3H family protein	4e-72	271	2	437	1366	240	561	0.638	0.485	C3H
c36141.graph_c0	1649	mrna10772.1-v1.0-hybrid	263	Fve Fragaria vesca Alcohol dehydrogenase transcription factor Myb/SANT-like family protein	8e-72	270	2	541	1317	16	248	0.7	0.582	Trihelix
c36147.graph_c0	5673	mrna25942.1-v1.0-hybrid	326	Fve Fragaria vesca homeobox 1	1e-94	347	0	433	1308	15	326	0.692	0.616	HD-ZIP
c36171.graph_c0	2941	mrna03614.1-v1.0-hybrid	1024	Fve Fragaria vesca Glycosyl hydrolase family protein	1e-168	590	0	695	2044	570	1020	0.756	0.636	C2H2
c36172.graph_c0	2815	mrna18499.1-v1.0-hybrid	540	Fve Fragaria vesca scarecrow-like 3	0	865	2	1047	2696	1	537	0.862	0.809	GRAS
c36178.graph_c0	6433	MDP0000242596	1233	Mdo Malus domestica Protein kinase superfamily protein	0	815	2	3963	5903	567	1226	0.736	0.649	WRKY
c36195.graph_c0	3054	mrna15237.1-v1.0-hybrid	1188	Fve Fragaria vesca Forkhead-associated (FHA) domain-containing protein	0	874	0	271	2724	20	853	0.693	0.593	DBB
c36199.graph_c0	3404	Neem_9365_f_3	1435	Ain Azadirachta indica BES1 family protein	0	834	2	1	2289	207	1012	0.704	0.551	BES1
c36202.graph_c1	3252	GSVIVT01006275001	479	Vvi Vitis vinifera MYB family protein	6e-91	334	1	756	1493	2	250	0.812	0.688	MYB
c36204.graph_c0	4703	Bra013812	792	Bra Brassica rapa MIKC family protein	0	667	0	3201	4511	285	723	0.866	0.741	MIKC
c36216.graph_c0	5243	mrna29752.1-v1.0-hybrid	1783	Fve Fragaria vesca homeobox-1	0	1606	1	212	3484	652	1768	0.81	0.737	HB-other
c36220.graph_c1	3535	ppa003888m	542	Ppe Prunus persica GATA transcription factor 26	0	829	1	524	2140	1	542	0.825	0.746	GATA
c36328.graph_c0	2653	mrna09733.1-v1.0-hybrid	866	Fve Fragaria vesca auxin response factor 16	0	1295	2	48	2165	160	866	0.925	0.891	ARF
c36343.graph_c0	3138	Can007368	423	Can Capsicum annuum ERF family protein	4e-67	255	2	405	938	2	181	0.84	0.691	ERF
c36374.graph_c0	6253	mrna02686.1-v1.0-hybrid	1337	Fve Fragaria vesca glycine decarboxylase P-protein 1	0	1925	1	2759	5896	290	1331	0.946	0.92	GATA
c36387.graph_c1	2141	EMT28879	541	Ata Aegilops tauschii ERF family protein	3e-87	321	0	403	1332	71	368	0.659	0.519	ERF
c36388.graph_c1	3043	PH01001215G0380	905	Phe Phyllostachys heterocycla FAR1 family protein	2e-91	335	1	1036	2190	220	589	0.666	0.501	FAR1
c36402.graph_c0	3127	Neem_8798_f_1	529	Ain Azadirachta indica bHLH family protein	1e-135	483	2	150	1670	3	520	0.665	0.501	bHLH
c36403.graph_c0	2630	MDP0000183819	1025	Mdo Malus domestica Pentatricopeptide repeat (PPR) superfamily protein	1e-102	371	2	1	1458	497	965	0.623	0.398	bHLH
c36405.graph_c0	3522	Thecc1EG021310t2	756	Tca Theobroma cacao Far1-related sequence 11 (75%P)	0	773	0	364	1779	1	479	0.881	0.764	FAR1
c36413.graph_c0	5889	NNU_016725-RA	441	Nnu Nelumbo nucifera GRAS family protein	7e-82	305	0	34	954	24	334	0.678	0.527	GRAS
c36426.graph_c0	3578	Lus10040166	1377	Lus Linum usitatissimum H(+)-ATPase 7	0	869	1	707	2491	250	857	0.827	0.714	GRAS
c36436.graph_c0	1945	Ciclev10016239m	273	Ccl Citrus clementina zinc finger (C2H2 type) family protein	8e-93	340	0	1013	1765	26	272	0.769	0.633	C2H2
c36455.graph_c0	2659	mrna04774.1-v1.0-hybrid	812	Fve Fragaria vesca zinc finger (CCCH-type) family protein	0	1202	1	157	2628	1	812	0.802	0.741	C3H
c36491.graph_c0	6794	mrna31843.1-v1.0-hybrid	760	Fve Fragaria vesca glycosyl hydrolase 9B15	0	764	2	162	1532	296	753	0.867	0.81	WRKY
c36493.graph_c0	2182	GRMZM2G408012_P01	251	Zma Zea mays GRAS family protein	5e-54	211	2	1017	1565	29	215	0.729	0.596	GRAS
c36500.graph_c0	3675	mrna08793.1-v1.0-hybrid	1083	Fve Fragaria vesca Homeodomain-like protein	0	1283	2	699	3497	112	1083	0.767	0.694	MYB
c36507.graph_c1	2919	ppa007919m	351	Ppe Prunus persica basic helix-loop-helix (bHLH) DNA-binding superfamily protein	1e-118	425	0	1126	2154	1	351	0.741	0.669	bHLH
c36515.graph_c0	2736	Can016083	790	Can Capsicum annuum bHLH family protein	0	1203	2	365	2713	4	788	0.828	0.754	bHLH
c36527.graph_c0	3263	mrna08175.1-v1.0-hybrid	658	Fve Fragaria vesca Duplicated homeodomain-like superfamily protein	1e-173	607	1	1169	2773	74	647	0.665	0.598	Trihelix
c36529.graph_c0	6084	PDK_30s1089221g008	650	Pda Phoenix dactylifera bHLH family protein	1e-98	360	1	1161	2309	303	650	0.661	0.517	bHLH
c36543.graph_c0	2469	mrna03633.1-v1.0-hybrid	711	Fve Fragaria vesca Basic-leucine zipper (bZIP) transcription factor family protein	1e-175	613	2	323	2233	42	711	0.611	0.57	bZIP
c36549.graph_c0	4659	mrna05159.1-v1.0-hybrid	972	Fve Fragaria vesca calmodulin binding;transcription regulators	0	1100	0	586	2844	186	972	0.772	0.718	CAMTA
c36564.graph_c0	5531	OpuncBB_FGP3514	341	Opu Oryza punctata G2-like family protein	5e-74	279	2	2017	2517	168	335	0.905	0.815	G2-like
c36597.graph_c0	3725	XP_004510098	731	Car Cicer arietinum WRKY family protein	1e-111	400	2	2422	3564	44	428	0.671	0.503	WRKY
c36625.graph_c0	3544	Lus10030908	1278	Lus Linum usitatissimum pentatricopeptide (PPR) repeat-containing protein	1e-142	505	1	251	2170	607	1278	0.601	0.371	bHLH
c36630.graph_c0	6063	MDP0000286589	2499	Mdo Malus domestica phosphatidylinositol-4-phosphate 5-kinase family protein	0	2104	1	885	5618	677	2253	0.76	0.686	bHLH
c36632.graph_c1	3107	Pbr026780.1	667	Pbr Pyrus bretschneideri FAR1 family protein	0	1097	2	892	2874	1	667	0.88	0.811	FAR1
c36652.graph_c0	2564	Gorai.001G003200.1	625	Gra Gossypium raimondii Leucine-rich repeat protein kinase family protein	4e-98	358	0	1231	2109	309	599	0.765	0.608	S1Fa-like
c36657.graph_c0	4914	Lus10031505	981	Lus Linum usitatissimum lipoxygenase 1	0	627	1	1952	4036	161	865	0.63	0.461	NF-YA
c36659.graph_c0	4289	440731	1683	Smo Selaginella moellendorffii ketose-bisphosphate aldolase class-II family protein	0	1276	1	260	4243	5	1326	0.666	0.506	ERF
c36666.graph_c0	4276	Lus10018756	848	Lus Linum usitatissimum regulatory protein (NPR1)	1e-166	448	1	1474	2661	32	437	0.74	0.601	ERF
c36675.graph_c0	2256	MDP0000287358	933	Mdo Malus domestica Eukaryotic translation initiation factor 3 subunit 7 (eIF-3)	0	930	1	68	1789	358	933	0.858	0.804	bHLH
c36685.graph_c0	3623	mrna04766.1-v1.0-hybrid	346	Fve Fragaria vesca NAC domain containing protein 25	7e-75	281	1	1910	2476	158	346	0.852	0.73	NAC
c36692.graph_c0	2649	ppa008224m	340	Ppe Prunus persica Homeodomain-like superfamily protein	1e-100	365	1	80	904	77	340	0.757	0.707	Trihelix
c36695.graph_c0	3932	GSMUA_Achr2P03680_001	1134	Mac Musa acuminata Trihelix family protein	1e-160	564	0	286	2343	436	1132	0.631	0.435	Trihelix
c36716.graph_c0	1459	mrna17501.1-v1.0-hybrid	580	Fve Fragaria vesca Far-red impaired responsive (FAR1) family protein	1e-123	439	1	533	1240	347	580	0.958	0.903	FAR1
c36730.graph_c0	6990	Bra031186	1227	Bra Brassica rapa B3 family protein	0	858	2	3761	6142	416	1132	0.716	0.586	B3
c36744.graph_c0	5068	Gorai.003G023300.2	169	Gra Gossypium raimondii centrin2	2e-23	110	1	203	625	21	162	0.648	0.408	HB-other
c36760.graph_c0	2939	mrna17249.1-v1.0-hybrid	704	Fve Fragaria vesca pathogenesis related homeodomain protein A	1e-163	573	0	727	1734	179	514	0.881	0.836	HB-PHD
c36769.graph_c0	3445	GSMUA_Achr8P26530_001	1434	Mac Musa acuminata GRF family protein	0	1349	2	351	2762	610	1411	0.868	0.786	GRF
c36781.graph_c1	2809	PDK_30s1165641g010	985	Pda Phoenix dactylifera NAC family protein	1e-111	403	0	1	1233	444	861	0.679	0.45	NAC
c36797.graph_c0	4433	OpuncBB_FGP25129	2464	Opu Oryza punctata MYB_related family protein	0	1003	2	1230	4433	317	1372	0.64	0.502	MYB_related
c36798.graph_c0	1701	mrna02234.1-v1.0-hybrid	481	Fve Fragaria vesca auxin response factor 17	1e-164	575	1	227	1642	29	443	0.71	0.653	ARF
c36800.graph_c2	5452	mrna09346.1-v1.0-hybrid	2146	Fve Fragaria vesca NF-X-like 1	0	1788	1	568	3849	224	1311	0.823	0.783	NF-X1
c36813.graph_c1	2560	MDP0000280087	1182	Mdo Malus domestica catalytics	0	892	1	118	2094	327	978	0.75	0.629	LBD
c36830.graph_c1	4384	mrna11429.1-v1.0-hybrid	1525	Fve Fragaria vesca sucrose synthase 4	0	1043	0	145	2541	11	796	0.788	0.641	HB-other
c36845.graph_c2	2103	mrna06435.1-v1.0-hybrid	535	Fve Fragaria vesca basic helix-loop-helix (bHLH) DNA-binding superfamily protein	1e-141	493	2	746	2044	66	495	0.696	0.648	bHLH
c36849.graph_c0	2525	EMT28005	223	Ata Aegilops tauschii MYB_related family protein	2e-19	97.1	2	267	551	100	198	0.616	0.465	MYB_related
c36868.graph_c1	3904	ObartAA03S_FGP28147	1432	Oba Oryza barthii MYB_related family protein	0	1693	2	261	3308	1	995	0.892	0.804	MYB_related
c36879.graph_c0	4441	GSVIVT01019630001	596	Vvi Vitis vinifera with no lysine (K) kinase 8	1e-158	559	1	2473	3732	148	541	0.785	0.651	MIKC
c36895.graph_c0	2377	Thecc1EG034757t1	333	Tca Theobroma cacao AGAMOUS-like 104 (64%P)	2e-64	196	2	711	1436	1	189	0.616	0.5	MIKC
c36905.graph_c1	5393	ppa006049m	430	Ppe Prunus persica Zinc finger C-x8-C-x5-C-x3-H type family protein	2e-45	184	2	2661	3305	207	426	0.633	0.502	C3H
c36929.graph_c0	5921	GRMZM2G395549_P01	898	Zma Zea mays bHLH family protein	0	788	0	3577	5349	396	898	0.772	0.703	bHLH
c36941.graph_c0	3847	Cla022159	823	Cla Citrullus lanatus MADS box transcription factor (AHRD V1 --- Q6RF31_POPTO); contains Interpro domain(s) IPR002100 Transcription factor, MADS-box	1e-116	417	1	2041	3696	291	813	0.609	0.437	MIKC
c36942.graph_c0	1102	ppa009148m	305	Ppe Prunus persica Homeodomain-like superfamily protein	1e-124	444	2	243	1040	23	305	0.856	0.806	G2-like
c36942.graph_c2	1159	Ciclev10015893m	330	Ccl Citrus clementina myb-like HTH transcriptional regulator family protein	1e-69	261	1	1	585	1	202	0.757	0.713	G2-like
c36946.graph_c0	7223	Pbr002020.1	243	Pbr Pyrus bretschneideri HSF family protein	2e-75	284	0	6420	7130	9	243	0.71	0.643	HSF
c36953.graph_c0	2676	mrna08746.1-v1.0-hybrid	401	Fve Fragaria vesca sequence-specific DNA binding transcription factors	1e-104	377	1	1560	2591	4	398	0.651	0.511	Trihelix
c36956.graph_c0	1956	mrna21528.1-v1.0-hybrid	248	Fve Fragaria vesca Far-red impaired responsive (FAR1) family protein	4e-97	354	0	97	810	12	245	0.843	0.756	FAR1
c36958.graph_c0	4233	MDP0000825712	191	Mdo Malus domestica WUS-interacting protein 2	7e-55	215	1	2727	3119	41	171	0.878	0.756	ERF
c36968.graph_c2	3316	mrna02629.1-v1.0-hybrid	620	Fve Fragaria vesca basic helix-loop-helix (bHLH) DNA-binding superfamily protein	1e-165	581	1	1321	2412	188	564	0.85	0.79	bHLH
c36971.graph_c0	4160	ppa008029m	348	Ppe Prunus persica Homeodomain-like superfamily protein	1e-146	519	0	2982	4007	1	348	0.812	0.764	MYB_related
c36980.graph_c0	4428	ppa001166m	890	Ppe Prunus persica FRS (FAR1 Related Sequences) transcription factor family	0	1215	2	216	2888	1	880	0.773	0.675	FAR1
c37045.graph_c0	2420	mrna16807.1-v1.0-hybrid	761	Fve Fragaria vesca WRKY DNA-binding protein 2	0	849	0	208	2187	63	759	0.72	0.641	WRKY
c37051.graph_c0	1922	mrna35011.1-v1.0-hybrid	448	Fve Fragaria vesca NAC domain containing protein 96	1e-117	369	1	683	1822	2	369	0.652	0.518	NAC
c37058.graph_c0	2577	GSVIVT01019630001	596	Vvi Vitis vinifera with no lysine (K) kinase 8	1e-158	538	0	862	2049	150	515	0.801	0.687	MIKC
c37062.graph_c0	6381	GRMZM2G395549_P01	898	Zma Zea mays bHLH family protein	0	734	1	651	2234	439	877	0.784	0.722	bHLH
c37065.graph_c1	3682	Sobic.002G136200.1.p	689	Sbi Sorghum bicolor BES1 family protein	3e-98	359	2	933	1934	273	608	0.678	0.512	BES1
c37082.graph_c0	4110	OpuncBB_FGP24418	1040	Opu Oryza punctata bZIP family protein	0	761	0	574	3009	211	1034	0.617	0.47	bZIP
c37097.graph_c0	2640	mrna28320.1-v1.0-hybrid	518	Fve Fragaria vesca RNA-binding (RRM/RBD/RNP motifs) family protein	2e-93	342	1	887	1555	296	518	0.843	0.771	bHLH
c37123.graph_c0	667	ppa008613m	325	Ppe Prunus persica WRKY DNA-binding protein 7	2e-70	263	1	88	639	147	325	0.797	0.77	WRKY
c37127.graph_c0	3794	OpuncBB_FGP10756	553	Opu Oryza punctata bZIP family protein	1e-153	542	1	740	2056	112	553	0.746	0.571	bZIP
c37139.graph_c0	6294	OpuncBB_FGP25129	2464	Opu Oryza punctata MYB_related family protein	0	1297	2	206	3760	726	1907	0.704	0.561	MYB_related
c37142.graph_c0	3135	mrna30690.1-v1.0-hybrid	1181	Fve Fragaria vesca HSI2-like 1	0	1279	1	194	2824	292	1180	0.821	0.727	B3
c37156.graph_c0	3354	Pbr004361.1	336	Pbr Pyrus bretschneideri bHLH family protein	5e-75	281	1	720	1505	71	336	0.664	0.631	bHLH
c37161.graph_c1	9296	XP_004510098	731	Car Cicer arietinum WRKY family protein	0	673	1	446	1738	19	449	0.845	0.731	WRKY
c37169.graph_c0	3194	ppa010518m	247	Ppe Prunus persica zinc ion binding;nucleic acid binding;zinc ion binding	6e-67	254	2	1659	2270	74	244	0.716	0.676	C2H2
c37178.graph_c0	4441	GSMUA_Achr4P07150_001	2005	Mac Musa acuminata NAC family protein	0	1929	1	5	3958	494	1938	0.781	0.708	NAC
c37206.graph_c1	3302	Ciclev10031223m	527	Ccl Citrus clementina C2H2-like zinc finger protein	1e-96	353	0	1959	3224	73	494	0.603	0.498	C2H2
c37222.graph_c0	4074	Potri.014G135700.2	955	Pth Populus trichocarpa similar to expressed protein in Arabidopsis thaliana; [ co-ortholog (1of2) of At4g03090, ]	0	733	2	2231	3949	1	588	0.766	0.668	HB-other
c37224.graph_c0	3677	mrna18562.1-v1.0-hybrid	475	Fve Fragaria vesca GRAS family transcription factor	0	429	0	865	1641	215	473	0.896	0.823	GRAS
c37242.graph_c0	2095	PDK_30s891671g001	496	Pda Phoenix dactylifera bHLH family protein	5e-69	261	0	94	921	188	452	0.655	0.548	bHLH
c37243.graph_c0	5319	GSMUA_Achr7P11320_001	1286	Mac Musa acuminata MYB family protein	0	907	0	2611	4860	577	1286	0.71	0.654	MYB
c37263.graph_c2	6309	LOC_Os02g25470.1	274	Osj Oryza sativa Japonica Group transposon protein, putative, unclassified, expressed	3e-53	210	1	4854	5384	21	197	0.712	0.531	FAR1
c37270.graph_c0	2309	MDP0000301515	450	Mdo Malus domestica centromere/kinetochore protein, putative (ZW10)	5e-39	161	0	100	645	30	215	0.616	0.51	LBD
c37271.graph_c0	8799	mrna15187.1-v1.0-hybrid	1495	Fve Fragaria vesca Sec14p-like phosphatidylinositol transfer family protein	0	797	1	3918	5738	885	1486	0.794	0.664	bHLH
c37273.graph_c1	2555	Aquca_009_00966.1	510	Aco Aquilegia coerulea NAC family protein	4e-54	211	0	1531	2181	293	508	0.677	0.488	NAC
c37274.graph_c1	11440	Bra018101	1665	Bra Brassica rapa C2H2 family protein	0	1640	0	6494	11194	42	1576	0.698	0.55	C2H2
c37305.graph_c1	3878	Bna014470	340	Bna Brassica napus MYB_related family protein	2e-67	256	2	39	536	5	169	0.843	0.789	MYB_related
c37309.graph_c0	3299	Lsa000376	427	Lsa Lactuca sativa Dof family protein	3e-60	232	2	427	1296	15	306	0.603	0.464	Dof
c37316.graph_c0	3528	mrna04249.1-v1.0-hybrid	615	Fve Fragaria vesca Proteasome component (PCI) domain protein	1e-174	610	1	399	1523	241	615	0.899	0.837	NAC
c37370.graph_c0	5807	ObartAA03S_FGP4576	811	Oba Oryza barthii HB-other family protein	1e-170	600	0	814	2796	1	661	0.649	0.473	HB-other
c37389.graph_c0	2144	mrna09296.1-v1.0-hybrid	630	Fve Fragaria vesca Homeodomain-like superfamily protein	1e-134	478	2	733	2034	174	630	0.675	0.601	MYB_related
c37398.graph_c0	2828	mrna12562.1-v1.0-hybrid	780	Fve Fragaria vesca FAR1-related sequence 4	0	1215	0	396	2663	43	780	0.847	0.797	FAR1
c37399.graph_c0	5784	mrna00901.1-v1.0-hybrid	1302	Fve Fragaria vesca SNF2 domain-containing protein / helicase domain-containing protein	0	1149	0	3376	5355	617	1302	0.88	0.856	bHLH
c37405.graph_c0	2533	MDP0000434309	856	Mdo Malus domestica CTC-interacting domain 4	1e-166	584	1	647	2143	1	515	0.672	0.599	NF-YA
c37411.graph_c0	2312	MDP0000318339	1023	Mdo Malus domestica calcium-dependent protein kinase 20	0	751	1	344	2041	443	1019	0.753	0.667	FAR1
c37414.graph_c0	4449	MA_11351g0010	264	Pab Picea abies WRKY family protein	3e-28	126	0	3463	3843	141	264	0.656	0.531	WRKY
c37431.graph_c0	2117	ppa006097m	427	Ppe Prunus persica Basic-leucine zipper (bZIP) transcription factor family protein	1e-106	384	2	60	992	111	427	0.719	0.66	bZIP
c37435.graph_c0	3222	MDP0000320006	579	Mdo Malus domestica NAD(P)-binding Rossmann-fold superfamily protein	1e-138	491	2	1914	2867	7	329	0.827	0.762	B3
c37436.graph_c0	6497	GSMUA_Achr4P07150_001	2005	Mac Musa acuminata NAC family protein	0	1644	1	1634	6148	355	2003	0.67	0.538	NAC
c37476.graph_c0	5947	OpuncBB_FGP25129	2464	Opu Oryza punctata MYB_related family protein	0	1431	2	210	5450	203	1919	0.605	0.445	MYB_related
c37485.graph_c0	3915	NNU_007607-RA	895	Nnu Nelumbo nucifera C2H2 family protein	1e-116	419	1	2154	3302	305	736	0.64	0.49	C2H2
c37489.graph_c1	2617	mrna04513.1-v1.0-hybrid	573	Fve Fragaria vesca basic helix-loop-helix (bHLH) DNA-binding superfamily protein	1e-149	526	2	939	2027	1	374	0.801	0.735	bHLH
c37529.graph_c0	3019	MDP0000428265	1215	Mdo Malus domestica Ribosomal protein S5/Elongation factor G/III/V family protein	0	1493	0	151	2511	402	1188	0.962	0.939	NAC
c37531.graph_c1	8042	mrna29100.1-v1.0-hybrid	1042	Fve Fragaria vesca signal responsive 1	0	1288	1	4748	7480	91	1005	0.799	0.722	CAMTA
c37552.graph_c2	5806	mrna03815.1-v1.0-hybrid	360	Fve Fragaria vesca homeobox protein 30	4e-52	206	2	4863	5462	1	188	0.66	0.59	ZF-HD
c37558.graph_c3	6248	Bra031186	1227	Bra Brassica rapa B3 family protein	0	774	0	1171	2952	416	982	0.803	0.663	B3
c37565.graph_c0	2631	MDP0000215349	611	Mdo Malus domestica LisH dimerisation motif;WD40/YVTN repeat-like-containing domain	1e-125	446	1	327	1301	328	611	0.745	0.687	WRKY
c37567.graph_c5	3989	ppa025462m	639	Ppe Prunus persica FAR1-related sequence 5	1e-106	387	0	1108	2403	175	587	0.654	0.44	FAR1
c37570.graph_c0	2143	evm.model.supercontig_30.148	769	Cpa Carica papaya MIKC family protein	0	797	1	329	1873	254	769	0.859	0.788	MIKC
c37581.graph_c0	3508	PK16897.10	113	Csa Cannabis sativa YABBY family protein	3e-20	100	1	2417	2602	1	62	0.823	0.726	YABBY
c37583.graph_c0	5731	mrna05178.1-v1.0-hybrid	686	Fve Fragaria vesca response regulator 1	0	1191	1	308	2341	1	686	0.907	0.865	ARR-B
c37586.graph_c1	1626	EMS54836	441	Tur Triticum urartu ERF family protein	1e-91	335	1	350	1285	2	316	0.684	0.538	ERF
c37603.graph_c0	3562	Pbr003873.1	809	Pbr Pyrus bretschneideri GRAS family protein	0	1003	1	559	2967	11	809	0.716	0.63	GRAS
c37621.graph_c1	3326	mrna07424.1-v1.0-hybrid	572	Fve Fragaria vesca Integrase-type DNA-binding superfamily protein	1e-129	460	0	220	1404	89	514	0.689	0.595	AP2
c37624.graph_c0	4430	mrna09494.1-v1.0-hybrid	414	Fve Fragaria vesca DP-E2F-like 1	1e-158	560	2	3181	4287	19	413	0.805	0.729	E2F/DP
c37687.graph_c0	1746	mrna28757.1-v1.0-hybrid	677	Fve Fragaria vesca AP2/B3-like transcriptional factor family protein	1e-106	383	2	371	1741	184	620	0.616	0.475	B3
c37689.graph_c0	1540	Bra037509	864	Bra Brassica rapa GRAS family protein	3e-99	361	2	186	1259	499	856	0.668	0.479	GRAS
c37695.graph_c0	4444	mrna09544.1-v1.0-hybrid	274	Fve Fragaria vesca basic helix-loop-helix (bHLH) DNA-binding superfamily protein	2e-90	333	0	2773	3420	57	274	0.858	0.798	bHLH
c37706.graph_c0	4381	mrna12224.1-v1.0-hybrid	1158	Fve Fragaria vesca auxin response factor 6	0	893	1	485	2062	1	552	0.835	0.805	ARF
c37711.graph_c0	5740	ObartAA03S_FGP14057	721	Oba Oryza barthii G2-like family protein	2e-75	284	0	416	1324	416	712	0.647	0.472	G2-like
c37713.graph_c0	2446	Ahy016940	76	Ahy Arachis hypogaea MYB_related family protein	1e-14	80.9	0	1436	1645	7	76	0.7	0.457	MYB_related
c37729.graph_c1	6203	OpuncBB_FGP3514	341	Opu Oryza punctata G2-like family protein	2e-77	290	1	2465	2968	168	335	0.923	0.851	G2-like
c37730.graph_c0	4030	Pp1s56_2V6.1	704	Ppa Physcomitrella patens subsp. patens Protein kinase superfamily protein	1e-100	366	1	2311	3420	6	378	0.669	0.507	BBR-BPC
c37738.graph_c0	8473	Neem_4779_f_10	2553	Ain Azadirachta indica bHLH family protein	0	1856	1	4048	8472	380	1880	0.753	0.636	bHLH
c37749.graph_c0	4234	mrna14608.1-v1.0-hybrid	321	Fve Fragaria vesca basic helix-loop-helix (bHLH) DNA-binding superfamily protein	1e-121	434	0	416	1378	1	321	0.748	0.689	bHLH
c37754.graph_c0	4264	mrna30167.1-v1.0-hybrid	829	Fve Fragaria vesca Pentatricopeptide repeat (PPR) superfamily protein	0	701	1	1351	2808	33	519	0.82	0.72	GRAS
c37762.graph_c0	5982	mrna26967.1-v1.0-hybrid	429	Fve Fragaria vesca basic helix-loop-helix (bHLH) DNA-binding superfamily protein	1e-142	504	1	3411	4472	43	425	0.787	0.71	bHLH
c37769.graph_c0	4070	Thecc1EG046723t1	283	Tca Theobroma cacao Uncharacterized protein (52%U)	3e-43	176	0	157	639	110	264	0.739	0.516	FAR1
c37781.graph_c0	1681	MDP0000578301	1136	Mdo Malus domestica NB-ARC domain-containing disease resistance protein	1e-115	413	1	19	1578	163	670	0.613	0.462	WRKY
c37796.graph_c0	5137	MDP0000675982	233	Mdo Malus domestica Integrase-type DNA-binding superfamily protein	4e-57	223	1	4205	4774	41	229	0.712	0.628	ERF
c37819.graph_c0	3806	ObartAA03S_FGP16125	995	Oba Oryza barthii B3 family protein	0	837	0	187	1656	63	551	0.949	0.865	B3
c37839.graph_c0	2641	MDP0000249969	1084	Mdo Malus domestica ThiF family protein	0	776	0	736	2238	466	938	0.833	0.777	bHLH
c37862.graph_c0	4013	Lus10038409	337	Lus Linum usitatissimum lsd one like 1	1e-28	128	2	3099	3362	1	135	0.607	0.541	LSD
c37883.graph_c0	4061	mrna25445.1-v1.0-hybrid	298	Fve Fragaria vesca telomere repeat binding factor 1	4e-55	216	1	3452	3817	1	122	0.934	0.836	MYB_related
c37891.graph_c0	5947	MDP0000281804	1105	Mdo Malus domestica Disease resistance protein (CC-NBS-LRR class) family	1e-180	632	2	3495	5666	84	677	0.623	0.496	LBD
c37904.graph_c0	2695	MDP0000265619	1706	Mdo Malus domestica ABC-2 type transporter family protein	0	908	1	139	2373	1	727	0.742	0.635	Nin-like
c37912.graph_c1	3178	ObartAA03S_FGP14057	721	Oba Oryza barthii G2-like family protein	1e-125	447	1	1153	2100	408	719	0.823	0.696	G2-like
c37913.graph_c1	4192	mrna12663.1-v1.0-hybrid	697	Fve Fragaria vesca CCCH-type zinc finger family protein	0	669	1	671	2857	1	697	0.61	0.52	C3H
c37926.graph_c0	6832	OpuncBB_FGP25129	2464	Opu Oryza punctata MYB_related family protein	0	1512	1	2971	6462	30	1162	0.774	0.674	MYB_related
c37956.graph_c1	2918	Scf00097.g8337.t1	459	Ugi Utricularia gibba bZIP family protein	2e-38	159	0	342	920	268	457	0.601	0.43	bZIP
c37969.graph_c0	4023	mrna16285.1-v1.0-hybrid	334	Fve Fragaria vesca C2H2 and C2HC zinc fingers superfamily protein	1e-114	412	0	2830	3777	1	334	0.703	0.627	C2H2
c38011.graph_c0	1268	Thecc1EG000515t1	691	Tca Theobroma cacao Cytochrome P450 (71%P)	1e-119	427	1	128	1162	340	684	0.768	0.625	B3
c38012.graph_c2	1257	mrna09137.1-v1.0-hybrid	159	Fve Fragaria vesca cooperatively regulated by ethylene and jasmonate 1	4e-68	257	2	323	781	1	153	0.87	0.838	ERF
c38025.graph_c0	4858	443461	1386	Smo Selaginella moellendorffii nuclear RNA polymerase C2	0	1328	0	1600	4542	414	1386	0.798	0.664	ERF
c38031.graph_c0	3550	MDP0000232929	246	Mdo Malus domestica CHY-type/CTCHY-type/RING-type Zinc finger protein	1e-62	241	1	2282	2950	33	239	0.683	0.522	C2H2
c38035.graph_c0	4073	MDP0000233616	830	Mdo Malus domestica ENTH/VHS family protein	0	752	2	1149	3644	9	793	0.617	0.517	C2H2
c38042.graph_c0	2885	Pbr018916.1	735	Pbr Pyrus bretschneideri GRAS family protein	0	830	1	473	2653	1	733	0.699	0.59	GRAS
c38050.graph_c0	2413	Lus10019354	537	Lus Linum usitatissimum cytochrome P450, family 72, subfamily A, polypeptide 10	2e-70	266	1	454	1263	136	403	0.679	0.485	B3
c38055.graph_c0	2609	GSMUA_Achr7P06400_001	714	Mac Musa acuminata C3H family protein	2e-84	312	1	305	1225	1	299	0.66	0.526	C3H
c38059.graph_c0	3545	MDP0000275412	719	Mdo Malus domestica glyceraldehyde-3-phosphate dehydrogenase C2	1e-119	427	0	2179	3117	405	718	0.783	0.666	Trihelix
c38066.graph_c0	3556	27791.m000083	1745	Rco Ricinus communis nuclear transcription factor, X-box binding, putative	0	751	1	796	3099	992	1745	0.668	0.505	NF-X1
c38067.graph_c1	4616	Gorai.001G003200.1	625	Gra Gossypium raimondii Leucine-rich repeat protein kinase family protein	7e-56	218	1	1193	2071	308	594	0.618	0.379	S1Fa-like
c38071.graph_c0	7830	ppa024183m	804	Ppe Prunus persica FAR1-related sequence 2	0	911	2	777	2984	88	801	0.751	0.614	FAR1
c38073.graph_c0	4517	ppa002679m	645	Ppe Prunus persica response regulator 11	0	791	2	276	2015	8	645	0.745	0.657	ARR-B
c38074.graph_c0	3133	BGIOSGA035841-PA	963	Osi Oryza sativa Indica Group MYB_related family protein	0	751	0	359	2212	335	957	0.74	0.624	MYB_related
c38075.graph_c0	3669	mrna13306.1-v1.0-hybrid	927	Fve Fragaria vesca homeodomain GLABROUS 1	0	721	0	1552	3114	270	787	0.815	0.714	HD-ZIP
c38087.graph_c0	2810	MEDTR7G134900.1	352	Mtr Medicago truncatula C2H2 family protein	1e-47	190	1	1796	2365	162	352	0.609	0.547	C2H2
c38088.graph_c1	2876	MDP0000207355	1017	Mdo Malus domestica FAR1-related sequence 5	0	486	2	135	1481	218	667	0.697	0.538	FAR1
c38090.graph_c1	2404	Lus10043264	587	Lus Linum usitatissimum Protein kinase superfamily protein	1e-150	532	1	709	1833	194	572	0.813	0.668	YABBY
c38098.graph_c0	1829	Thecc1EG000515t1	691	Tca Theobroma cacao Cytochrome P450 (71%P)	1e-129	461	2	147	1658	188	684	0.636	0.47	B3
c38119.graph_c0	1777	ObartAA03S_FGP15120	837	Oba Oryza barthii C3H family protein	8e-81	300	2	90	1277	346	737	0.609	0.416	C3H
c38119.graph_c1	5434	GSMUA_Achr2P12930_001	1307	Mac Musa acuminata NF-YA family protein	0	953	2	2931	4568	757	1307	0.889	0.849	NF-YA
c38125.graph_c1	7838	chr3.CM0396.120.r2.m	351	Lja Lotus japonicus C3H family protein	1e-100	367	1	3812	4729	4	299	0.693	0.592	C3H
c38152.graph_c0	2729	mrna09293.1-v1.0-hybrid	270	Fve Fragaria vesca NAC domain containing protein 57	8e-84	310	1	1850	2626	6	270	0.714	0.61	NAC
c38164.graph_c0	1073	mrna08922.1-v1.0-hybrid	323	Fve Fragaria vesca C2H2-like zinc finger protein	1e-65	248	0	58	759	74	323	0.635	0.563	C2H2
c38172.graph_c0	8578	MDP0000295593	963	Mdo Malus domestica Tetratricopeptide repeat (TPR)-like superfamily protein	0	955	0	496	2406	318	955	0.861	0.729	bHLH
c38213.graph_c0	2714	Bra012871	1014	Bra Brassica rapa GATA family protein	0	1056	1	206	2263	1	686	0.862	0.726	GATA
c38232.graph_c0	3957	ObartAA03S_FGP7846	1296	Oba Oryza barthii GATA family protein	0	1630	1	83	3385	1	1024	0.806	0.732	GATA
c38255.graph_c0	3488	mrna09434.1-v1.0-hybrid	273	Fve Fragaria vesca AP2/B3-like transcriptional factor family protein	1e-69	264	1	2132	2950	1	272	0.641	0.512	B3
c38283.graph_c1	4316	Bra037494	1543	Bra Brassica rapa MYB_related family protein	0	811	2	1038	3806	252	1137	0.664	0.462	MYB_related
c38285.graph_c0	6237	ppa005829m	441	Ppe Prunus persica cryptochrome-interacting basic-helix-loop-helix 1	1e-171	603	0	304	1539	1	441	0.802	0.737	bHLH
c38304.graph_c0	5246	GSMUA_Achr8P12010_001	1674	Mac Musa acuminata TCP family protein	0	973	2	915	4619	64	1347	0.601	0.424	TCP
c38319.graph_c0	5705	OpuncBB_FGP24461	1453	Opu Oryza punctata G2-like family protein	0	712	1	3176	5446	34	779	0.644	0.503	G2-like
c38369.graph_c0	4327	Potri.T074200.1	1524	Pth Populus trichocarpa NAC family protein	0	662	1	1582	3936	115	885	0.628	0.473	NAC
c38370.graph_c1	1660	ppa017242m	549	Ppe Prunus persica FAR1-related sequence 5	1e-109	394	2	3	1283	134	529	0.638	0.472	FAR1
c38379.graph_c1	1970	mrna27171.1-v1.0-hybrid	543	Fve Fragaria vesca TCP family transcription factor 4	7e-86	314	1	944	1864	85	381	0.662	0.628	TCP
c38381.graph_c0	5739	Jcr4S05343.10	433	Jcu Jatropha curcas LBD family protein	7e-56	219	1	692	1264	241	424	0.749	0.565	LBD
c38394.graph_c1	2635	mrna20491.1-v1.0-hybrid	189	Fve Fragaria vesca WUSCHEL related homeobox 13	6e-46	184	2	1857	2234	63	187	0.81	0.698	WOX
c38417.graph_c0	2473	MDP0000275412	719	Mdo Malus domestica glyceraldehyde-3-phosphate dehydrogenase C2	1e-66	253	0	547	1488	405	718	0.606	0.442	Trihelix
c38439.graph_c0	1189	PH01001490G0340	430	Phe Phyllostachys heterocycla MYB_related family protein	8e-81	299	0	139	978	4	271	0.679	0.564	MYB_related
c38448.graph_c0	2601	mrna28435.1-v1.0-hybrid	207	Fve Fragaria vesca myb domain protein 24	1e-103	373	0	1951	2568	5	207	0.942	0.884	MYB
c38452.graph_c0	931	Bra032634	241	Bra Brassica rapa C3H family protein	4e-26	117	2	78	497	111	237	0.62	0.486	C3H
c38489.graph_c0	2319	Lus10043264	587	Lus Linum usitatissimum Protein kinase superfamily protein	5e-95	347	0	373	1509	194	571	0.66	0.483	YABBY
c38494.graph_c0	1384	MDP0000259403	258	Mdo Malus domestica nucleoside diphosphate kinase 2	2e-39	162	1	620	1003	119	246	0.758	0.578	GRAS
c38498.graph_c0	1463	mrna22584.1-v1.0-hybrid	267	Fve Fragaria vesca nuclear factor Y, subunit C9	1e-108	392	2	222	947	1	246	0.817	0.801	NF-YC
c38526.graph_c0	884	EMT28005	223	Ata Aegilops tauschii MYB_related family protein	5e-59	226	1	113	496	86	217	0.871	0.826	MYB_related
c38528.graph_c0	1526	GRMZM2G008647_P02	186	Zma Zea mays MYB_related family protein	5e-52	204	0	502	906	44	171	0.807	0.741	MYB_related
c38529.graph_c0	1108	Solyc08g075090.2.1	554	Sly Solanum lycopersicum Ribosomal protein L30/L7 family protein	1e-107	388	1	250	990	309	554	0.883	0.786	bHLH
c38556.graph_c0	1215	GSMUA_Achr7P08840_001	670	Mac Musa acuminata HD-ZIP family protein	7e-86	316	0	403	1215	284	563	0.696	0.55	HD-ZIP
c38561.graph_c0	1011	Pbr004711.1	173	Pbr Pyrus bretschneideri NAC family protein	1e-28	125	1	287	658	47	163	0.728	0.48	NAC
c38594.graph_c0	1220	MDP0000241055	559	Mdo Malus domestica alfin-like 1	1e-100	363	0	366	1079	1	239	0.787	0.749	G2-like
c38610.graph_c0	2974	mrna13212.1-v1.0-hybrid	676	Fve Fragaria vesca SCARECROW-like 8	0	702	0	283	2391	1	676	0.64	0.593	GRAS
c3863.graph_c0	906	mrna01621.1-v1.0-hybrid	212	Fve Fragaria vesca salt tolerance homolog2	6e-84	309	1	60	689	3	203	0.807	0.764	DBB
c38651.graph_c0	1592	mrna04424.1-v1.0-hybrid	337	Fve Fragaria vesca NAC domain containing protein 100	1e-151	534	1	356	1369	1	337	0.829	0.783	NAC
c38654.graph_c0	1578	Aan020124	695	Aan Artemisia annua MYB family protein	1e-116	417	2	225	1142	1	304	0.827	0.68	MYB
c38676.graph_c0	2312	MDP0000277077	1449	Mdo Malus domestica S-adenosyl-L-methionine-dependent methyltransferases superfamily protein	0	1089	1	251	2224	159	816	0.864	0.779	NF-YB
c38682.graph_c0	2075	Lus10043264	587	Lus Linum usitatissimum Protein kinase superfamily protein	4e-93	341	0	616	1755	194	571	0.638	0.468	YABBY
c38700.graph_c0	1490	mrna21832.1-v1.0-hybrid	159	Fve Fragaria vesca basic leucine-zipper 44	1e-60	232	0	243	719	1	159	0.82	0.77	bZIP
c38776.graph_c0	2301	GRMZM2G443202_P01	677	Zma Zea mays MYB_related family protein	1e-112	404	1	626	1633	70	362	0.696	0.586	MYB_related
c38781.graph_c0	2095	MDP0000309902	1161	Mdo Malus domestica importin alpha isoform 1	0	738	0	97	1692	1	527	0.797	0.704	GATA
c38783.graph_c1	1601	MDP0000624784	310	Mdo Malus domestica homeobox protein 2	1e-103	374	1	218	1057	1	289	0.734	0.689	HD-ZIP
c38794.graph_c0	1542	mrna29159.1-v1.0-hybrid	320	Fve Fragaria vesca basic region/leucine zipper motif 60	3e-90	331	0	190	1146	1	320	0.644	0.601	bZIP
c38795.graph_c0	589	mrna23541.1-v1.0-hybrid	186	Fve Fragaria vesca nuclear factor Y, subunit B3	2e-35	146	1	277	588	69	186	0.702	0.678	NF-YB
c38797.graph_c0	988	30128.m008923	207	Rco Ricinus communis transcription factor, putative	8e-37	152	1	196	732	19	207	0.621	0.467	bHLH
c38880.graph_c0	1567	Scf00036.g4292.t1	537	Ugi Utricularia gibba FAR1 family protein	1e-107	387	1	404	1120	283	519	0.858	0.787	FAR1
c38883.graph_c0	1144	Lus10043264	587	Lus Linum usitatissimum Protein kinase superfamily protein	2e-77	288	1	364	1143	311	575	0.694	0.543	YABBY
c38885.graph_c0	1189	mrna28320.1-v1.0-hybrid	518	Fve Fragaria vesca RNA-binding (RRM/RBD/RNP motifs) family protein	1e-67	255	1	238	954	255	516	0.658	0.532	bHLH
c38894.graph_c0	2025	mrna12261.1-v1.0-hybrid	315	Fve Fragaria vesca myb-like HTH transcriptional regulator family protein	3e-83	308	0	28	804	6	310	0.631	0.574	MYB
c38902.graph_c0	3093	Bra013812	792	Bra Brassica rapa MIKC family protein	0	724	1	426	1889	314	790	0.834	0.725	MIKC
c38909.graph_c0	2710	mrna10484.1-v1.0-hybrid	593	Fve Fragaria vesca CheY-like two-component responsive regulator family protein	0	806	2	129	1841	22	585	0.78	0.706	G2-like
c38914.graph_c0	1296	mrna26537.1-v1.0-hybrid	295	Fve Fragaria vesca GATA-type zinc finger protein with TIFY domain	1e-136	484	1	164	1051	1	295	0.846	0.812	GATA
c38929.graph_c0	1743	mrna16235.1-v1.0-hybrid	328	Fve Fragaria vesca homeobox protein 6	1e-141	499	1	605	1534	1	328	0.808	0.784	HD-ZIP
c38938.graph_c0	1862	Bra001000	703	Bra Brassica rapa NAC family protein	1e-112	402	2	123	1031	3	301	0.792	0.614	NAC
c38950.graph_c0	3072	Ghi008659	113	Ghi Gossypium hirsutum G2-like family protein	2e-17	90.5	2	165	317	1	51	0.882	0.863	G2-like
c38972.graph_c0	1829	PH01000622G0760	563	Phe Phyllostachys heterocycla WRKY family protein	6e-95	347	2	622	1581	298	563	0.656	0.556	WRKY
c38987.graph_c0	1338	GSMUA_Achr10P27000_001	488	Mac Musa acuminata ERF family protein	5e-77	286	1	375	1253	220	488	0.677	0.556	ERF
c38992.graph_c0	1599	GSMUA_Achr8P15080_001	872	Mac Musa acuminata WRKY family protein	1e-169	594	1	224	1402	50	401	0.827	0.774	WRKY
c39015.graph_c0	1438	mrna02269.1-v1.0-hybrid	313	Fve Fragaria vesca WRKY DNA-binding protein 35	1e-110	398	0	307	1164	27	313	0.778	0.727	WRKY
c39019.graph_c0	1414	mrna29771.1-v1.0-hybrid	758	Fve Fragaria vesca Transcriptional factor B3 family protein / auxin-responsive factor AUX/IAA-related	1e-124	444	1	235	1272	408	744	0.768	0.669	ARF
c39025.graph_c0	1433	MEDTR6G030830.1	547	Mtr Medicago truncatula FAR1 family protein	4e-87	320	0	243	1256	22	347	0.642	0.479	FAR1
c39032.graph_c0	1724	EMS64071	456	Tur Triticum urartu MYB_related family protein	1e-133	475	2	367	1296	158	449	0.835	0.745	MYB_related
c39074.graph_c0	1570	MDP0000284588	945	Mdo Malus domestica glutamate decarboxylase 4	0	648	1	2	1213	529	937	0.873	0.775	GeBP
c39085.graph_c0	1692	mrna14244.1-v1.0-hybrid	334	Fve Fragaria vesca sequence-specific DNA binding transcription factors	1e-105	381	2	308	1312	1	334	0.675	0.663	Trihelix
c39087.graph_c0	708	mrna30834.1-v1.0-hybrid	323	Fve Fragaria vesca KNOTTED1-like homeobox gene 3	1e-100	363	0	49	708	49	269	0.861	0.803	TALE
c39092.graph_c0	1468	MDP0000191614	528	Mdo Malus domestica NAD(P)-binding Rossmann-fold superfamily protein	1e-146	516	0	145	1023	19	311	0.939	0.843	NAC
c39119.graph_c0	2149	mrna31023.1-v1.0-hybrid	1130	Fve Fragaria vesca Major facilitator superfamily protein	1e-127	454	0	239	1936	539	1116	0.617	0.428	C3H
c39130.graph_c0	1194	mrna12120.1-v1.0-hybrid	235	Fve Fragaria vesca K-box region and MADS-box transcription factor family protein	4e-80	296	2	162	827	15	235	0.821	0.731	MIKC
c39158.graph_c0	2421	OB04G17410.1	699	Obr Oryza brachyantha bHLH family protein	1e-172	603	0	415	1620	292	693	0.868	0.727	bHLH
c39169.graph_c0	1543	mrna13813.1-v1.0-hybrid	462	Fve Fragaria vesca Zinc finger (CCCH-type/C3HC4-type RING finger) family protein	1e-151	532	0	220	1191	143	462	0.867	0.815	C3H
c39175.graph_c0	1681	Nta000199	1006	Nta Nicotiana tabacum WRKY family protein	0	663	2	132	1586	1	489	0.776	0.685	WRKY
c39185.graph_c0	1905	mrna09125.1-v1.0-hybrid	871	Fve Fragaria vesca Protein kinase superfamily protein	1e-160	565	0	202	1512	368	837	0.684	0.619	bHLH
c39216.graph_c0	1468	861820	553	Aly Arabidopsis lyrata GeBP family protein	2e-62	238	0	394	1092	324	553	0.643	0.519	GeBP
c39224.graph_c0	1808	mrna19887.1-v1.0-hybrid	900	Fve Fragaria vesca floral homeotic protein (HUA1)	0	774	0	405	1748	1	453	0.871	0.821	C3H
c39230.graph_c0	1787	mrna26022.1-v1.0-hybrid	462	Fve Fragaria vesca cycling DOF factor 3	1e-152	535	0	49	1167	53	462	0.748	0.685	Dof
c39238.graph_c0	1583	Bra032430	604	Bra Brassica rapa LBD family protein	1e-143	507	0	205	1323	6	367	0.751	0.687	LBD
c39263.graph_c0	1915	MDP0000617021	948	Mdo Malus domestica Outer membrane OMP85 family protein	0	648	0	49	1398	64	512	0.816	0.693	G2-like
c39282.graph_c0	1763	mrna31955.1-v1.0-hybrid	419	Fve Fragaria vesca AP2/B3-like transcriptional factor family protein	0	694	2	237	1490	1	419	0.89	0.819	B3
c39326.graph_c0	1684	mrna20622.1-v1.0-hybrid	431	Fve Fragaria vesca basic helix-loop-helix (bHLH) DNA-binding superfamily protein	1e-142	503	1	736	1647	121	426	0.906	0.837	bHLH
c39359.graph_c0	1122	ppa012382m	172	Ppe Prunus persica nuclear factor Y, subunit B8	2e-73	275	0	400	918	1	172	0.867	0.803	NF-YB
c39374.graph_c0	1596	OpuncBB_FGP12873	639	Opu Oryza punctata bHLH family protein	1e-125	449	2	360	1445	279	639	0.741	0.598	bHLH
c39417.graph_c0	957	mrna09326.1-v1.0-hybrid	210	Fve Fragaria vesca homeobox protein 33	3e-83	306	2	302	937	1	210	0.767	0.749	ZF-HD
c39420.graph_c0	2832	mrna10501.1-v1.0-hybrid	682	Fve Fragaria vesca Basic helix-loop-helix (bHLH) DNA-binding family protein	0	956	0	541	2610	1	679	0.802	0.765	bHLH
c39428.graph_c0	1219	mrna23544.1-v1.0-hybrid	223	Fve Fragaria vesca Duplicated homeodomain-like superfamily protein	2e-70	264	2	441	1100	1	223	0.68	0.636	MYB
c39467.graph_c0	2009	OpuncBB_FGP10756	553	Opu Oryza punctata bZIP family protein	1e-138	490	0	384	1685	118	553	0.7	0.534	bZIP
c39479.graph_c0	2586	mrna25123.1-v1.0-hybrid	676	Fve Fragaria vesca auxin response factor 9	0	1060	2	99	2066	19	676	0.874	0.823	ARF
c39500.graph_c0	2498	Neem_5226_f_2	1042	Ain Azadirachta indica GRAS family protein	0	962	2	204	2063	432	1039	0.851	0.784	GRAS
c39525.graph_c0	1457	mrna01197.1-v1.0-hybrid	734	Fve Fragaria vesca WRKY DNA-binding protein 2	0	813	1	2	1264	310	729	0.96	0.926	WRKY
c39529.graph_c0	580	mrna32251.1-v1.0-hybrid	232	Fve Fragaria vesca Plant-specific transcription factor YABBY family protein	4e-47	185	1	2	286	136	232	0.948	0.918	YABBY
c39556.graph_c0	901	mrna16350.1-v1.0-hybrid	356	Fve Fragaria vesca related to AP2 4	4e-66	249	1	376	900	177	356	0.75	0.694	ERF
c39562.graph_c0	1337	evm.model.supercontig_146.5	492	Cpa Carica papaya bZIP family protein	2e-87	321	2	132	1121	174	492	0.631	0.511	bZIP
c39593.graph_c0	1132	mrna13035.1-v1.0-hybrid	275	Fve Fragaria vesca WUSCHEL related homeobox 13	1e-125	447	0	301	1104	1	275	0.881	0.841	WOX
c39597.graph_c0	1669	Pbr023394.1	753	Pbr Pyrus bretschneideri C2H2 family protein	1e-95	348	0	211	1329	83	454	0.647	0.447	C2H2
c39614.graph_c0	818	mrna31797.1-v1.0-hybrid	193	Fve Fragaria vesca Lateral organ boundaries (LOB) domain family protein	8e-84	308	1	20	568	8	184	0.881	0.854	LBD
c39657.graph_c0	1871	MA_11351g0010	264	Pab Picea abies WRKY family protein	5e-29	128	0	1119	1493	141	263	0.619	0.548	WRKY
c39674.graph_c0	1136	mrna17273.1-v1.0-hybrid	286	Fve Fragaria vesca basic helix-loop-helix (bHLH) DNA-binding superfamily protein	1e-114	409	2	108	854	39	286	0.904	0.864	bHLH
c39695.graph_c0	1385	mrna07416.1-v1.0-hybrid	308	Fve Fragaria vesca Duplicated homeodomain-like superfamily protein	1e-116	418	1	239	1183	1	307	0.778	0.681	MYB
c39711.graph_c0	998	mrna31457.1-v1.0-hybrid	217	Fve Fragaria vesca nuclear factor Y, subunit B3	6e-90	329	2	217	870	1	217	0.845	0.782	NF-YB
c39713.graph_c0	1467	mrna30099.1-v1.0-hybrid	489	Fve Fragaria vesca sequence-specific DNA binding transcription factors	1e-103	372	2	516	1406	8	302	0.697	0.667	Trihelix
c39763.graph_c0	1473	MDP0000265073	541	Mdo Malus domestica NAD(P)-binding Rossmann-fold superfamily protein	4e-64	244	0	172	1107	10	320	0.634	0.404	NAC
c39766.graph_c0	1524	MDP0000304904	1025	Mdo Malus domestica cullin 1	1e-173	607	0	142	1524	211	671	0.793	0.647	TCP
c39770.graph_c0	910	Bra032634	241	Bra Brassica rapa C3H family protein	8e-33	139	0	346	633	143	239	0.825	0.742	C3H
c39777.graph_c0	2122	mrna23963.1-v1.0-hybrid	707	Fve Fragaria vesca WRKY family transcription factor	1e-172	603	2	57	1625	1	524	0.679	0.632	WRKY
c39781.graph_c0	1856	341076	1245	Aly Arabidopsis lyrata MYB family protein	1e-129	459	0	24	1739	1	577	0.607	0.439	MYB
c39834.graph_c0	2237	mrna01596.1-v1.0-hybrid	603	Fve Fragaria vesca Protein kinase superfamily protein	8e-94	343	1	698	1612	51	353	0.715	0.541	WRKY
c39956.graph_c0	1161	mrna04812.1-v1.0-hybrid	502	Fve Fragaria vesca C2H2-like zinc finger protein	9e-72	269	1	2	805	237	502	0.646	0.579	C2H2
c40002.graph_c0	821	mrna12787.1-v1.0-hybrid	280	Fve Fragaria vesca AP2/B3-like transcriptional factor family protein	7e-56	215	2	144	623	118	279	0.778	0.667	B3
c40052.graph_c0	1160	mrna07429.1-v1.0-hybrid	366	Fve Fragaria vesca growth-regulating factor 5	1e-75	281	2	523	1158	118	325	0.728	0.676	GRF
c40080.graph_c0	1245	mrna21453.1-v1.0-hybrid	159	Fve Fragaria vesca TCP family transcription factor	3e-46	184	0	427	918	1	154	0.72	0.628	TCP
c40220.graph_c0	1324	mrna01844.1-v1.0-hybrid	323	Fve Fragaria vesca related to AP2 11	2e-83	308	1	146	1063	6	321	0.631	0.531	ERF
c40480.graph_c0	1479	Lus10043264	587	Lus Linum usitatissimum Protein kinase superfamily protein	4e-85	313	2	2	1060	183	539	0.663	0.462	YABBY
c40484.graph_c0	1201	mrna32268.1-v1.0-hybrid	279	Fve Fragaria vesca myb domain protein 85	1e-130	462	1	254	1084	1	278	0.838	0.795	MYB
c40569.graph_c0	820	mrna02614.1-v1.0-hybrid	158	Fve Fragaria vesca basic leucine-zipper 6	1e-37	155	0	416	688	59	149	0.912	0.846	bZIP
c40701.graph_c0	1780	mrna23280.1-v1.0-hybrid	642	Fve Fragaria vesca auxin response factor 16	0	780	0	2	1318	8	445	0.902	0.852	ARF
c40892.graph_c0	1502	Pbr023394.1	753	Pbr Pyrus bretschneideri C2H2 family protein	1e-117	421	0	181	1239	111	456	0.756	0.561	C2H2
c40931.graph_c0	2015	MDP0000578301	1136	Mdo Malus domestica NB-ARC domain-containing disease resistance protein	1e-139	494	1	350	2014	1	553	0.667	0.493	WRKY
c41180.graph_c0	1728	mrna32254.1-v1.0-hybrid	370	Fve Fragaria vesca NAC 007	1e-177	621	2	203	1345	10	370	0.838	0.807	NAC
c41206.graph_c0	775	mrna30232.1-v1.0-hybrid	367	Fve Fragaria vesca growth-regulating factor 4	6e-67	252	1	161	775	1	194	0.722	0.683	GRF
c41247.graph_c0	1226	mrna17430.1-v1.0-hybrid	544	Fve Fragaria vesca basic helix-loop-helix (bHLH) DNA-binding superfamily protein	1e-123	438	1	395	1225	266	544	0.866	0.827	bHLH
c41339.graph_c0	511	mrna05263.1-v1.0-hybrid	158	Fve Fragaria vesca zinc finger protein 2	9e-32	134	0	158	463	46	153	0.741	0.688	C2H2
c41471.graph_c0	495	mrna09406.1-v1.0-hybrid	191	Fve Fragaria vesca myb domain protein 4	1e-65	246	0	34	405	23	147	0.968	0.904	MYB
c41477.graph_c0	748	mrna28720.1-v1.0-hybrid	368	Fve Fragaria vesca WRKY DNA-binding protein 28	2e-58	223	1	122	748	2	209	0.673	0.584	WRKY
c41718.graph_c0	981	mrna08876.1-v1.0-hybrid	225	Fve Fragaria vesca Integrase-type DNA-binding superfamily protein	6e-66	249	1	303	950	19	225	0.754	0.661	ERF
c41813.graph_c0	877	mrna13452.1-v1.0-hybrid	315	Fve Fragaria vesca Homeodomain-like superfamily protein	9e-57	218	0	263	877	112	315	0.67	0.568	Trihelix
c41868.graph_c0	1544	mrna24904.1-v1.0-hybrid	355	Fve Fragaria vesca WRKY DNA-binding protein 28	1e-104	377	1	542	1486	34	355	0.687	0.638	WRKY
c41904.graph_c0	655	mrna20074.1-v1.0-hybrid	372	Fve Fragaria vesca Homeodomain-like superfamily protein	4e-86	315	0	26	625	1	201	0.837	0.788	Trihelix
c41933.graph_c0	981	mrna09683.1-v1.0-hybrid	220	Fve Fragaria vesca myb domain protein 27	3e-85	313	2	314	946	1	213	0.789	0.723	MYB
c42251.graph_c0	752	mrna22510.1-v1.0-hybrid	155	Fve Fragaria vesca nuclear factor Y, subunit B4	2e-59	227	2	45	533	1	155	0.773	0.742	NF-YB
c42542.graph_c0	1093	mrna18689.1-v1.0-hybrid	267	Fve Fragaria vesca Dof-type zinc finger DNA-binding family protein	1e-132	470	1	8	790	10	267	0.9	0.866	Dof
c42590.graph_c0	1215	mrna13783.1-v1.0-hybrid	579	Fve Fragaria vesca Integrase-type DNA-binding superfamily protein	6e-68	256	0	256	1197	29	312	0.608	0.48	ERF
c42690.graph_c0	1421	mrna27659.1-v1.0-hybrid	365	Fve Fragaria vesca Integrase-type DNA-binding superfamily protein	1e-144	509	1	107	1093	40	365	0.798	0.767	AP2
c42789.graph_c0	1176	mrna30146.1-v1.0-hybrid	416	Fve Fragaria vesca heat shock transcription factor A3	1e-119	428	1	165	1175	104	416	0.76	0.641	HSF
c42838.graph_c0	1014	ppa021390m	366	Ppe Prunus persica AP2/B3-like transcriptional factor family protein	2e-65	247	1	2	757	103	366	0.643	0.515	B3
c42869.graph_c0	1277	mrna14621.1-v1.0-hybrid	296	Fve Fragaria vesca Homeodomain-like superfamily protein	5e-89	326	0	222	1109	1	285	0.681	0.621	WOX
c42946.graph_c0	857	mrna27017.1-v1.0-hybrid	261	Fve Fragaria vesca Integrase-type DNA-binding superfamily protein	3e-60	230	0	282	791	1	174	0.784	0.705	ERF
c43006.graph_c0	1264	EMT28879	541	Ata Aegilops tauschii ERF family protein	5e-69	260	2	39	908	84	357	0.615	0.441	ERF
c43161.graph_c0	794	mrna17723.1-v1.0-hybrid	228	Fve Fragaria vesca basic helix-loop-helix (bHLH) DNA-binding superfamily protein	5e-73	272	2	75	737	6	228	0.763	0.634	bHLH
c43342.graph_c0	1062	ppa026640m	239	Ppe Prunus persica myb domain protein 113	5e-69	259	2	275	982	2	238	0.676	0.544	MYB
c43588.graph_c0	814	mrna23226.1-v1.0-hybrid	224	Fve Fragaria vesca LOB domain-containing protein 1	5e-76	282	2	90	608	55	223	0.862	0.805	LBD
c43649.graph_c0	410	mrna15421.1-v1.0-hybrid	167	Fve Fragaria vesca WRKY DNA-binding protein 50	1e-43	173	2	1	402	2	135	0.716	0.627	WRKY
c43781.graph_c0	1028	PGSC0003DMP400013697	240	Stu Solanum tuberosum HB-other family protein	1e-49	195	0	345	695	124	240	0.897	0.761	HB-other
c43957.graph_c0	317	mrna08075.1-v1.0-hybrid	152	Fve Fragaria vesca Integrase-type DNA-binding superfamily protein	4e-32	123	1	2	226	6	80	0.8	0.773	ERF
c43970.graph_c0	1746	mrna30156.1-v1.0-hybrid	579	Fve Fragaria vesca Duplicated homeodomain-like superfamily protein	0	672	2	374	1744	124	579	0.793	0.721	Trihelix
c44167.graph_c0	751	mrna10181.1-v1.0-hybrid	294	Fve Fragaria vesca myb domain protein 94	9e-58	221	2	3	626	88	294	0.722	0.608	MYB_related
c44255.graph_c0	508	mrna09434.1-v1.0-hybrid	273	Fve Fragaria vesca AP2/B3-like transcriptional factor family protein	4e-42	168	2	60	506	1	148	0.711	0.564	B3
c44265.graph_c0	812	mrna19356.1-v1.0-hybrid	218	Fve Fragaria vesca LOB domain-containing protein 31	8e-66	248	2	78	662	19	217	0.739	0.663	LBD
c44389.graph_c0	805	mrna32378.1-v1.0-hybrid	256	Fve Fragaria vesca Integrase-type DNA-binding superfamily protein	5e-71	266	1	214	804	52	254	0.741	0.673	ERF
c44555.graph_c0	624	EMT28005	223	Ata Aegilops tauschii MYB_related family protein	5e-41	165	1	201	587	86	217	0.744	0.624	MYB_related
c44767.graph_c0	1531	mrna27379.1-v1.0-hybrid	363	Fve Fragaria vesca myb domain protein 36	1e-156	551	0	302	1420	1	363	0.807	0.746	MYB
c44989.graph_c0	537	mrna25229.1-v1.0-hybrid	100	Fve Fragaria vesca Homeodomain-like superfamily protein	3e-27	119	1	207	482	15	100	0.761	0.609	MYB_related
c45112.graph_c0	646	mrna15014.1-v1.0-hybrid	382	Fve Fragaria vesca WRKY DNA-binding protein 40	2e-55	213	1	2	550	200	382	0.679	0.592	WRKY
c45332.graph_c0	714	mrna32530.1-v1.0-hybrid	184	Fve Fragaria vesca C2H2 and C2HC zinc fingers superfamily protein	6e-71	265	2	185	700	1	179	0.794	0.739	C2H2
c45415.graph_c0	695	mrna32171.1-v1.0-hybrid	187	Fve Fragaria vesca basic helix-loop-helix (bHLH) DNA-binding superfamily protein	9e-49	191	2	328	693	49	170	0.911	0.829	bHLH
c45612.graph_c0	646	mrna31908.1-v1.0-hybrid	202	Fve Fragaria vesca Transcriptional factor B3 family protein	1e-22	104	2	114	485	81	199	0.605	0.419	B3
c45649.graph_c0	1001	mrna02214.1-v1.0-hybrid	329	Fve Fragaria vesca myb domain protein 9	3e-68	257	0	1	693	106	329	0.703	0.608	MYB
c45697.graph_c0	921	MDP0000320566	618	Mdo Malus domestica Plant invertase/pectin methylesterase inhibitor superfamily	9e-98	355	0	154	903	212	460	0.788	0.688	NAC
c45934.graph_c0	1048	mrna21797.1-v1.0-hybrid	543	Fve Fragaria vesca bZIP transcription factor family protein	1e-144	508	2	3	1046	57	385	0.81	0.77	bZIP
c45977.graph_c0	751	mrna18282.1-v1.0-hybrid	162	Fve Fragaria vesca basic leucine-zipper 70	3e-39	160	2	168	515	36	155	0.833	0.733	bZIP
c46059.graph_c0	655	mrna20078.1-v1.0-hybrid	310	Fve Fragaria vesca NAC domain containing protein 42	2e-70	263	1	115	654	131	308	0.823	0.735	NAC
c46136.graph_c0	390	mrna19934.1-v1.0-hybrid	310	Fve Fragaria vesca myb domain protein 67	8e-42	166	1	6	389	62	196	0.704	0.637	MYB
c46359.graph_c0	796	Jcr4S09994.10	352	Jcu Jatropha curcas C2H2 family protein	1e-99	361	1	1	795	78	338	0.758	0.667	C2H2
c46770.graph_c0	420	mrna04949.1-v1.0-hybrid	169	Fve Fragaria vesca AGAMOUS-like 80	5e-41	164	2	6	416	20	156	0.803	0.562	M-type
c4696.graph_c0	335	Pbr042464.1	244	Pbr Pyrus bretschneideri GRAS family protein	2e-24	109	1	20	322	1	104	0.721	0.548	GRAS
c47187.graph_c0	607	mrna16584.1-v1.0-hybrid	319	Fve Fragaria vesca WRKY DNA-binding protein 21	2e-29	127	0	142	600	14	160	0.628	0.526	WRKY
c47355.graph_c0	520	mrna14556.1-v1.0-hybrid	227	Fve Fragaria vesca Basic-leucine zipper (bZIP) transcription factor family protein	1e-32	137	0	236	520	127	227	0.792	0.713	bZIP
c47444.graph_c0	1356	mrna31429.1-v1.0-hybrid	386	Fve Fragaria vesca Plant regulator RWP-RK family protein	1e-120	430	0	160	1239	11	386	0.705	0.58	Nin-like
c47734.graph_c0	912	mrna05581.1-v1.0-hybrid	363	Fve Fragaria vesca myb domain protein 84	2e-89	327	1	105	911	92	362	0.749	0.667	MYB
c47916.graph_c0	604	mrna28676.1-v1.0-hybrid	257	Fve Fragaria vesca C2H2 and C2HC zinc fingers superfamily protein	1e-106	382	1	2	604	10	210	0.931	0.861	C2H2
c48317.graph_c0	683	Gorai.003G023300.1	170	Gra Gossypium raimondii centrin2	4e-30	129	0	7	465	22	163	0.647	0.438	HB-other
c49207.graph_c0	678	NNU_003323-RA	245	Nnu Nelumbo nucifera HSF family protein	6e-29	125	0	256	588	1	111	0.679	0.58	HSF
c49486.graph_c0	468	mrna11145.1-v1.0-hybrid	234	Fve Fragaria vesca Integrase-type DNA-binding superfamily protein	4e-48	188	0	1	468	45	203	0.654	0.629	ERF
c49638.graph_c0	596	mrna26530.1-v1.0-hybrid	182	Fve Fragaria vesca Integrase-type DNA-binding superfamily protein	8e-55	211	0	60	596	7	181	0.659	0.603	ERF
c49887.graph_c0	501	ppb025337m	160	Ppe Prunus persica AP2/B3-like transcriptional factor family protein	2e-35	146	1	170	499	1	108	0.773	0.682	B3
c51026.graph_c0	455	mrna21734.1-v1.0-hybrid	265	Fve Fragaria vesca NAC domain containing protein 61	8e-41	164	1	2	445	99	244	0.669	0.629	NAC
c5127.graph_c0	928	NNU_008604-RA	723	Nnu Nelumbo nucifera MYB_related family protein	2e-65	247	1	43	927	350	645	0.652	0.385	MYB_related
c5137.graph_c0	523	mrna11440.1-v1.0-hybrid	137	Fve Fragaria vesca Integrase-type DNA-binding superfamily protein	3e-31	132	0	40	366	1	112	0.625	0.607	ERF
c51435.graph_c0	358	ppa022010m	260	Ppe Prunus persica Integrase-type DNA-binding superfamily protein	1e-28	123	0	1	357	132	241	0.689	0.613	ERF
c5172.graph_c0	953	Lus10007348	453	Lus Linum usitatissimum xyloglucan endotransglucosylase/hydrolase 16	4e-64	243	0	58	705	19	233	0.69	0.528	MYB_related
c52049.graph_c0	766	Ahy018875	470	Ahy Arachis hypogaea MYB_related family protein	3e-53	206	2	99	704	2	200	0.657	0.473	MYB_related
c53086.graph_c0	367	mrna26182.1-v1.0-hybrid	216	Fve Fragaria vesca related to AP2 11	6e-27	117	0	1	324	93	201	0.69	0.566	ERF
c54753.graph_c0	460	mrna10688.1-v1.0-hybrid	237	Fve Fragaria vesca C2H2 and C2HC zinc fingers superfamily protein	2e-36	149	2	3	458	80	236	0.64	0.571	C2H2
c55141.graph_c0	280	mrna08073.1-v1.0-hybrid	134	Fve Fragaria vesca Integrase-type DNA-binding superfamily protein	9e-15	77	1	2	259	57	134	0.616	0.488	ERF
c55151.graph_c0	249	mrna24976.1-v1.0-hybrid	172	Fve Fragaria vesca homeobox protein 52	8e-34	140	2	12	248	1	79	0.911	0.835	HD-ZIP
c56196.graph_c0	670	mrna15603.1-v1.0-hybrid	487	Fve Fragaria vesca Transducin/WD40 repeat-like superfamily protein	7e-88	321	1	1	669	182	399	0.816	0.726	SAP
c56536.graph_c0	289	MDP0000825712	191	Mdo Malus domestica WUS-interacting protein 2	7e-12	67.4	1	4	243	92	171	0.613	0.463	ERF
c57948.graph_c0	344	mrna08254.1-v1.0-hybrid	212	Fve Fragaria vesca lateral organ boundaries-domain 29	2e-47	185	2	1	270	25	114	0.978	0.944	LBD
c58617.graph_c0	409	mrna13324.1-v1.0-hybrid	145	Fve Fragaria vesca LOB domain-containing protein 24	2e-34	142	1	4	291	5	94	0.798	0.697	LBD
c5950.graph_c0	430	mrna22024.1-v1.0-hybrid	190	Fve Fragaria vesca WRKY DNA-binding protein 51	2e-33	139	1	2	238	102	181	0.901	0.802	WRKY
c60371.graph_c0	385	mrna11462.1-v1.0-hybrid	256	Fve Fragaria vesca myb domain protein 14	1e-70	262	0	2	385	3	131	0.969	0.946	MYB
c6177.graph_c0	669	mrna18204.1-v1.0-hybrid	204	Fve Fragaria vesca C2H2 and C2HC zinc fingers superfamily protein	2e-63	240	0	151	618	53	204	0.795	0.763	C2H2
c63104.graph_c0	201	mrna32439.1-v1.0-hybrid	123	Fve Fragaria vesca nuclear factor Y, subunit C9	6e-27	117	0	1	201	46	111	0.925	0.91	NF-YC
c7928.graph_c0	895	ppa012516m	166	Ppe Prunus persica DREB and EAR motif protein 3	2e-49	194	1	307	801	11	160	0.727	0.685	ERF
c8253.graph_c0	1048	mrna26080.1-v1.0-hybrid	515	Fve Fragaria vesca AP2/B3-like transcriptional factor family protein	2e-59	228	1	178	957	52	285	0.613	0.47	B3
c8307.graph_c0	1592	ppa024285m	419	Ppe Prunus persica squamosa promoter binding protein-like 10	6e-93	340	1	302	1555	38	419	0.603	0.532	SBP
c8365.graph_c0	936	mrna25783.1-v1.0-hybrid	180	Fve Fragaria vesca NAC-domain protein 101	4e-75	280	2	281	781	1	179	0.849	0.782	NAC
c8491.graph_c0	941	mrna04187.1-v1.0-hybrid	219	Fve Fragaria vesca basic leucine-zipper 42	7e-88	322	2	196	846	1	219	0.799	0.753	bZIP
c8543.graph_c0	561	mrna07418.1-v1.0-hybrid	228	Fve Fragaria vesca myb domain protein 0	3e-28	123	1	246	560	125	228	0.667	0.61	MYB
c8565.graph_c0	1387	mrna16486.1-v1.0-hybrid	299	Fve Fragaria vesca DNA-binding storekeeper protein-related transcriptional regulator	1e-106	384	2	267	1223	1	299	0.74	0.658	GeBP
c8568.graph_c0	1087	mrna11419.1-v1.0-hybrid	349	Fve Fragaria vesca myb-like transcription factor family protein	5e-95	346	1	20	955	35	349	0.667	0.611	MYB_related
c8587.graph_c0	917	mrna29662.1-v1.0-hybrid	170	Fve Fragaria vesca Dof-type zinc finger DNA-binding family protein	1e-82	304	2	331	858	1	170	0.909	0.864	Dof
c8589.graph_c0	1193	mrna08757.1-v1.0-hybrid	366	Fve Fragaria vesca basic leucine zipper 9	1e-114	410	1	209	1129	1	327	0.758	0.694	bZIP
c8593.graph_c0	1258	GRMZM2G088440_P01	182	Zma Zea mays TCP family protein	2e-48	191	1	655	1032	41	166	0.825	0.746	TCP
c8607.graph_c0	1107	861820	553	Aly Arabidopsis lyrata GeBP family protein	3e-71	267	0	136	852	320	550	0.66	0.577	GeBP
c8621.graph_c0	1779	MDP0000320566	618	Mdo Malus domestica Plant invertase/pectin methylesterase inhibitor superfamily	1e-165	579	0	253	1575	12	460	0.78	0.648	NAC
c8648.graph_c0	1675	mrna01596.1-v1.0-hybrid	603	Fve Fragaria vesca Protein kinase superfamily protein	0	682	1	401	1495	10	374	0.953	0.937	WRKY
c8662.graph_c0	1507	ppa025178m	344	Ppe Prunus persica basic helix-loop-helix (bHLH) DNA-binding superfamily protein	1e-144	509	2	63	1061	1	344	0.834	0.791	bHLH
c8667.graph_c0	1190	Thecc1EG028873t3	246	Tca Theobroma cacao Sequence-specific DNA binding	8e-63	239	1	98	784	13	244	0.672	0.513	HB-other
c8678.graph_c0	3911	Lus10020727	1665	Lus Linum usitatissimum helicase in vascular tissue and tapetum	0	1123	0	235	3504	21	1096	0.688	0.547	bHLH
c8751.graph_c0	3595	ppa002486m	668	Ppe Prunus persica FAR1-related sequence 6	0	1170	0	109	2103	1	668	0.922	0.829	FAR1
c8764.graph_c0	1273	ppa010601m	243	Ppe Prunus persica Integrase-type DNA-binding superfamily protein	2e-68	258	1	200	895	1	242	0.644	0.576	ERF
c8782.graph_c0	2293	MDP0000318339	1023	Mdo Malus domestica calcium-dependent protein kinase 20	1e-178	625	1	238	1800	501	1020	0.737	0.58	FAR1
c8800.graph_c0	1779	mrna31149.1-v1.0-hybrid	354	Fve Fragaria vesca NAC (No Apical Meristem) domain transcriptional regulator superfamily protein	1e-141	501	0	580	1653	1	354	0.776	0.732	NAC
c8804.graph_c0	3488	mrna31098.1-v1.0-hybrid	319	Fve Fragaria vesca myb domain protein 82	7e-88	314	0	2526	3332	8	293	0.654	0.61	MYB
c8822.graph_c0	2494	MDP0000318339	1023	Mdo Malus domestica calcium-dependent protein kinase 20	1e-140	498	0	559	1890	581	1006	0.721	0.556	FAR1
c8824.graph_c0	1800	mrna19428.1-v1.0-hybrid	465	Fve Fragaria vesca AGAMOUS-like 6	1e-114	412	2	354	1085	1	243	0.914	0.844	MIKC
c8842.graph_c0	2687	GSVIVT01019630001	596	Vvi Vitis vinifera with no lysine (K) kinase 8	1e-128	458	2	300	1592	148	539	0.708	0.536	MIKC
c8845.graph_c0	2768	ppa002394m	678	Ppe Prunus persica auxin response factor 1	0	1154	1	227	2215	13	678	0.899	0.869	ARF
c8847.graph_c0	1344	Bra026967	397	Bra Brassica rapa bHLH family protein	6e-70	263	2	320	1030	180	394	0.705	0.557	bHLH
c8861.graph_c0	2167	MDP0000318339	1023	Mdo Malus domestica calcium-dependent protein kinase 20	1e-174	609	0	325	1719	573	1022	0.794	0.648	FAR1
c8865.graph_c0	2124	Aquca_013_00313.1	736	Aco Aquilegia coerulea BES1 family protein	0	828	1	399	1790	269	733	0.903	0.826	BES1
c8903.graph_c0	1122	mrna26043.1-v1.0-hybrid	352	Fve Fragaria vesca NAC domain containing protein 100	1e-100	362	2	323	1120	94	352	0.772	0.734	NAC
c8926.graph_c0	1976	Tp1g05870	540	Tpa Thellungiella parvula MYB_related family protein	7e-54	210	2	1254	1976	124	363	0.632	0.475	MYB_related
c8931.graph_c0	3274	mrna08962.1-v1.0-hybrid	728	Fve Fragaria vesca CCCH-type zinc finger family protein	0	900	2	885	2837	26	682	0.759	0.694	C3H
c8937.graph_c0	1099	mrna00379.1-v1.0-hybrid	604	Fve Fragaria vesca Ethylene insensitive 3 family protein	1e-119	427	1	2	907	303	604	0.831	0.7	EIL
c8940.graph_c0	553	mrna14750.1-v1.0-hybrid	207	Fve Fragaria vesca RAD-like 6	4e-32	135	0	43	285	125	207	0.843	0.783	MYB_related
c8951.graph_c0	1670	BGIOSGA027652-PA	224	Osi Oryza sativa Indica Group MYB_related family protein	4e-56	218	0	351	782	63	205	0.868	0.729	MYB_related
c8955.graph_c0	1459	mrna32526.1-v1.0-hybrid	421	Fve Fragaria vesca Dof-type zinc finger DNA-binding family protein	1e-118	424	0	382	1245	1	295	0.797	0.72	Dof
c8966.graph_c0	1149	mrna03938.1-v1.0-hybrid	218	Fve Fragaria vesca Plant-specific transcription factor YABBY family protein	1e-108	390	0	208	885	1	218	0.916	0.872	YABBY
c8995.graph_c0	2836	mrna31843.1-v1.0-hybrid	760	Fve Fragaria vesca glycosyl hydrolase 9B15	1e-129	462	2	429	1814	307	756	0.665	0.498	WRKY
c9010.graph_c0	2911	mrna18542.1-v1.0-hybrid	275	Fve Fragaria vesca basic helix-loop-helix (bHLH) DNA-binding superfamily protein	4e-83	308	1	170	901	3	257	0.724	0.63	bHLH
c9018.graph_c0	3270	MDP0000320566	618	Mdo Malus domestica Plant invertase/pectin methylesterase inhibitor superfamily	3e-95	348	0	1111	2424	45	463	0.601	0.417	NAC
c9021.graph_c0	1342	MEDTR2G096630.1	132	Mtr Medicago truncatula NF-YC family protein	3e-35	148	0	613	897	25	119	0.8	0.8	NF-YC
c9030.graph_c0	1288	EMS52980	402	Tur Triticum urartu ERF family protein	1e-79	295	0	112	786	40	268	0.782	0.646	ERF
c9053.graph_c0	1713	Lus10007348	453	Lus Linum usitatissimum xyloglucan endotransglucosylase/hydrolase 16	2e-68	259	1	164	817	19	232	0.723	0.518	MYB_related
c9060.graph_c0	1300	Lus10007348	453	Lus Linum usitatissimum xyloglucan endotransglucosylase/hydrolase 16	6e-72	270	0	374	1072	24	256	0.692	0.536	MYB_related
c9080.graph_c0	2047	PH01000046G0930	1075	Phe Phyllostachys heterocycla WRKY family protein	0	640	2	405	1922	1	494	0.758	0.627	WRKY
c9081.graph_c1	306	mrna14896.1-v1.0-hybrid	232	Fve Fragaria vesca K-box region and MADS-box transcription factor family protein	2e-41	165	2	8	304	41	139	0.889	0.818	MIKC
c9087.graph_c0	1241	Bra037509	864	Bra Brassica rapa GRAS family protein	1e-109	394	1	8	1042	510	855	0.711	0.542	GRAS
c9093.graph_c0	1909	EMS61390	266	Tur Triticum urartu bHLH family protein	1e-41	170	0	427	861	15	162	0.659	0.567	bHLH
c9097.graph_c0	1664	Han006117	249	Han Helianthus annuus NAC family protein	4e-35	148	0	295	849	34	218	0.611	0.416	NAC
c9102.graph_c0	1996	Glyma16g09720.1	87	Gma Glycine max LOB domain-containing protein 25	4e-09	62	2	1107	1214	6	41	0.806	0.694	LBD
c9116.graph_c0	1699	ppa009530m	288	Ppe Prunus persica NAC-like, activated by AP3/PI	1e-118	424	1	679	1551	1	286	0.844	0.715	NAC
c9126.graph_c0	3051	orange1.1g004490m	749	Csi Citrus sinensis SCARECROW-like 14	0	898	2	465	2684	1	749	0.738	0.611	GRAS
c9130.graph_c0	2093	mrna29525.1-v1.0-hybrid	322	Fve Fragaria vesca Brassinosteroid signalling positive regulator (BZR1) family protein	1e-146	516	2	84	1049	1	321	0.811	0.786	BES1
c9146.graph_c0	1385	mrna26119.1-v1.0-hybrid	284	Fve Fragaria vesca AGAMOUS-like 8	8e-92	336	0	175	1017	1	284	0.691	0.663	MIKC
c9159.graph_c0	711	Gorai.001G223600.1	95	Gra Gossypium raimondii secretion-associated RAS super family 2	8e-16	82.4	1	2	124	8	48	0.927	0.927	bHLH
c9162.graph_c0	928	Ghi017775	197	Ghi Gossypium hirsutum MYB_related family protein	2e-23	108	0	352	609	112	197	0.686	0.616	MYB_related
c9177.graph_c0	1007	Bra032634	241	Bra Brassica rapa C3H family protein	3e-25	114	0	519	875	118	237	0.686	0.529	C3H
c9192.graph_c0	2229	MDP0000320566	618	Mdo Malus domestica Plant invertase/pectin methylesterase inhibitor superfamily	1e-118	425	1	527	1948	7	460	0.644	0.494	NAC
c9218.graph_c0	1855	GRMZM2G163233_P01	607	Zma Zea mays bHLH family protein	1e-129	462	0	425	1354	287	597	0.849	0.717	bHLH
c9223.graph_c0	1360	evm.TU.contig_30133.1	568	Cpa Carica papaya ERF family protein	1e-126	451	1	305	1360	192	554	0.736	0.615	ERF
c9252.graph_c0	3557	29656.m000483	706	Rco Ricinus communis ccaat-binding transcription factor, putative	7e-69	261	1	266	1153	9	313	0.601	0.448	NF-YC
c9261.graph_c0	704	mrna00196.1-v1.0-hybrid	187	Fve Fragaria vesca squamosa promoter binding protein-like 4	6e-55	212	1	335	679	68	182	0.904	0.843	SBP
c9284.graph_c0	1464	MDP0000533379	396	Mdo Malus domestica ATPase family associated with various cellular activities (AAA)	6e-58	223	2	512	937	3	188	0.688	0.661	FAR1
c9292.graph_c0	2328	MDP0000318339	1023	Mdo Malus domestica calcium-dependent protein kinase 20	0	654	2	276	1874	485	1006	0.753	0.621	FAR1
c9311.graph_c0	4661	PH01000046G0930	1075	Phe Phyllostachys heterocycla WRKY family protein	0	717	1	545	1984	22	494	0.823	0.713	WRKY
c9312.graph_c0	723	mrna10712.1-v1.0-hybrid	157	Fve Fragaria vesca lsd one like 1	5e-53	206	2	317	694	32	157	0.802	0.802	LSD
c9324.graph_c0	1537	GSMUA_Achr6P31580_001	646	Mac Musa acuminata NAC family protein	1e-118	423	0	268	1230	323	645	0.811	0.653	NAC
c9351.graph_c0	3757	Glyma09g34850.1	1410	Gma Glycine max heteroglycan glucosidase 1	0	1153	1	419	2668	13	775	0.82	0.709	FAR1
c9355.graph_c0	1492	mrna15193.1-v1.0-hybrid	171	Fve Fragaria vesca basic leucine-zipper 44	4e-55	214	0	455	910	13	171	0.821	0.728	bZIP
c9424.graph_c0	2019	mrna13716.1-v1.0-hybrid	889	Fve Fragaria vesca basic region/leucine zipper transcription factor 16	0	686	2	378	1604	1	409	0.854	0.834	bZIP
c9429.graph_c1	1020	mrna25685.1-v1.0-hybrid	313	Fve Fragaria vesca myb domain protein 3	1e-124	442	2	162	1019	1	283	0.799	0.782	MYB
c9439.graph_c0	2936	EMT26392	1207	Ata Aegilops tauschii FAR1 family protein	0	1360	0	456	2780	13	803	0.918	0.867	FAR1
c9470.graph_c0	1376	ppa007491m	366	Ppe Prunus persica Homeodomain-like superfamily protein	1e-130	462	1	236	1156	56	366	0.808	0.772	G2-like
c9504.graph_c0	555	mrna09614.1-v1.0-hybrid	263	Fve Fragaria vesca TCP family transcription factor	4e-39	159	0	1	387	1	131	0.694	0.657	TCP
c9546.graph_c0	769	Si031399m	149	Sit Setaria italica bZIP family protein	2e-11	67.8	0	148	354	30	98	0.783	0.42	bZIP
c9564.graph_c0	1925	MDP0000242456	777	Mdo Malus domestica MATE efflux family protein	2e-89	328	1	350	1612	61	480	0.613	0.406	B3
c9595.graph_c0	1220	mrna25985.1-v1.0-hybrid	423	Fve Fragaria vesca TEOSINTE BRANCHED, cycloidea and PCF (TCP) 14	1e-113	408	2	99	1163	1	346	0.674	0.641	TCP
c9598.graph_c0	1863	mrna05757.1-v1.0-hybrid	509	Fve Fragaria vesca GRAS family transcription factor	0	788	2	107	1636	1	509	0.816	0.801	GRAS
c9600.graph_c0	2298	ppa002389m	678	Ppe Prunus persica FAR1-related sequence 5	0	861	0	250	2166	21	670	0.79	0.665	FAR1
c9608.graph_c0	1209	mrna29726.1-v1.0-hybrid	157	Fve Fragaria vesca squamosa promoter binding protein-like 3	6e-53	206	2	338	826	1	157	0.699	0.638	SBP
c9665.graph_c0	1853	mrna22505.1-v1.0-hybrid	529	Fve Fragaria vesca C2H2 and C2HC zinc fingers superfamily protein	1e-134	477	2	576	1823	33	471	0.652	0.597	C2H2
c9731.graph_c0	2387	mrna23560.1-v1.0-hybrid	562	Fve Fragaria vesca NAC domain containing protein 2	0	768	0	412	2037	22	562	0.789	0.719	NAC
c9744.graph_c0	1942	mrna19324.1-v1.0-hybrid	699	Fve Fragaria vesca beta-amylase 7	1e-109	395	1	929	1942	1	347	0.686	0.606	BES1
c9783.graph_c0	1665	mrna21047.1-v1.0-hybrid	378	Fve Fragaria vesca Integrase-type DNA-binding superfamily protein	1e-104	377	2	222	1310	1	375	0.667	0.563	ERF
c9818.graph_c0	900	mrna04816.1-v1.0-hybrid	194	Fve Fragaria vesca nuclear factor Y, subunit C10	9e-42	169	2	297	596	95	194	0.9	0.81	NF-YC
c9820.graph_c0	2974	EMT28005	223	Ata Aegilops tauschii MYB_related family protein	8e-18	91.7	2	165	458	110	207	0.637	0.48	MYB_related
c9825.graph_c0	2166	ppa004756m	493	Ppe Prunus persica B-box type zinc finger protein with CCT domain	1e-156	550	0	454	1929	10	493	0.667	0.593	CO-like
c9835.graph_c0	1851	mrna08511.1-v1.0-hybrid	852	Fve Fragaria vesca eukaryotic initiation factor 3 gamma subunit family protein	0	746	2	69	1382	1	439	0.904	0.859	E2F/DP
c9836.graph_c0	1604	mrna01338.1-v1.0-hybrid	380	Fve Fragaria vesca Squamosa promoter-binding protein-like (SBP domain) transcription factor family protein	3e-90	331	0	268	1161	1	329	0.628	0.565	SBP
c9875.graph_c0	1916	Pbr042464.1	244	Pbr Pyrus bretschneideri GRAS family protein	2e-21	102	0	709	1017	1	104	0.663	0.481	GRAS
c9876.graph_c0	607	mrna03303.1-v1.0-hybrid	231	Fve Fragaria vesca basic helix-loop-helix (bHLH) DNA-binding superfamily protein	2e-75	280	1	1	465	1	155	0.948	0.89	bHLH
c9900.graph_c0	1849	mrna28394.1-v1.0-hybrid	310	Fve Fragaria vesca homeobox 1	1e-131	466	1	647	1570	1	310	0.81	0.765	HD-ZIP
c9905.graph_c0	1943	mrna13877.1-v1.0-hybrid	911	Fve Fragaria vesca HSI2-like 1	0	920	1	335	1942	364	902	0.896	0.848	B3
c9918.graph_c0	1308	GRMZM2G446426_P01	259	Zma Zea mays M-type family protein	6e-75	280	1	315	818	79	246	0.875	0.857	M-type
c9924.graph_c0	771	mrna20560.1-v1.0-hybrid	317	Fve Fragaria vesca WRKY DNA-binding protein 23	1e-48	191	2	105	560	158	314	0.717	0.642	WRKY
c9953.graph_c0	1030	mrna26659.1-v1.0-hybrid	177	Fve Fragaria vesca C2H2 and C2HC zinc fingers superfamily protein	2e-61	234	0	148	723	1	177	0.693	0.693	C2H2
c9961.graph_c0	1155	Eucgr.C02802.1	168	Egr Eucalyptus grandis Basic-leucine zipper (bZIP) transcription factor family protein	5e-54	210	0	592	1008	30	168	0.871	0.829	bZIP
c9969.graph_c0	1093	MDP0000121221	279	Mdo Malus domestica TRAF-type zinc finger-related	3e-41	167	1	488	841	1	117	0.788	0.678	SBP
c9991.graph_c0	1825	ppa009543m	287	Ppe Prunus persica BIG PETAL P	1e-101	367	1	649	1455	1	287	0.755	0.711	bHLH
c10044.graph_c0	640	MDP0000130716	330	Mdo Malus domestica WRKY DNA-binding protein 7	8e-35	145	1	182	601	1	133	0.707	0.621	WRKY
c11677.graph_c0	2420	Bradi3g57867.2	603	Bdi Brachypodium distachyon ERF family protein	7e-78	290	2	6	1049	243	587	0.643	0.469	ERF
c16400.graph_c0	903	Bra032634	241	Bra Brassica rapa C3H family protein	3e-25	114	1	128	484	118	237	0.686	0.529	C3H
c18217.graph_c0	260	mrna11267.1-v1.0-hybrid	201	Fve Fragaria vesca K-box region and MADS-box transcription factor family protein	2e-30	128	1	2	259	18	102	0.895	0.721	MIKC
c20018.graph_c0	1110	Gorai.001G223600.1	95	Gra Gossypium raimondii secretion-associated RAS super family 2	2e-17	89	2	333	467	4	48	0.933	0.933	bHLH
c21007.graph_c0	3033	PH01000046G0930	1075	Phe Phyllostachys heterocycla WRKY family protein	1e-148	525	1	287	1759	1	494	0.687	0.509	WRKY
c21124.graph_c0	3277	BGIOSGA035841-PA	963	Osi Oryza sativa Indica Group MYB_related family protein	5e-96	351	1	1043	2452	335	814	0.611	0.405	MYB_related
c21463.graph_c0	1126	MDP0000129357	383	Mdo Malus domestica heat shock transcription factor B4	1e-105	381	1	2	1108	29	383	0.616	0.582	HSF
c24184.graph_c1	467	mrna13970.1-v1.0-hybrid	267	Fve Fragaria vesca myb domain protein 48	2e-54	209	1	116	466	150	267	0.907	0.831	MYB_related
c25522.graph_c0	3684	MDP0000239161	1086	Mdo Malus domestica alpha/beta-Hydrolases superfamily protein	1e-155	550	2	1353	2597	630	1086	0.694	0.629	CPP
c25672.graph_c0	4434	ppa004312m	517	Ppe Prunus persica WRKY DNA-binding protein 3	1e-175	615	1	371	1792	35	517	0.744	0.68	WRKY
c25704.graph_c0	1696	mrna24094.1-v1.0-hybrid	367	Fve Fragaria vesca Homeodomain-like superfamily protein	1e-129	459	1	427	1578	1	367	0.719	0.667	G2-like
c26530.graph_c1	1006	mrna29391.1-v1.0-hybrid	332	Fve Fragaria vesca Dof-type zinc finger DNA-binding family protein	2e-44	178	0	551	1006	183	332	0.662	0.63	Dof
c27426.graph_c0	1231	mrna08838.1-v1.0-hybrid	254	Fve Fragaria vesca Integrase-type DNA-binding superfamily protein	3e-93	340	1	250	894	40	253	0.822	0.795	ERF
c28108.graph_c0	1242	Lus10007348	453	Lus Linum usitatissimum xyloglucan endotransglucosylase/hydrolase 16	1e-102	369	1	164	877	23	256	0.815	0.727	MYB_related
c29057.graph_c0	1412	mrna14891.1-v1.0-hybrid	432	Fve Fragaria vesca GATA transcription factor 5	1e-118	424	0	285	1346	1	331	0.685	0.643	GATA
c29388.graph_c0	1859	ORGLA03G0258500.1	556	Ogl Oryza glaberrima G2-like family protein	1e-100	364	0	373	1128	66	309	0.777	0.706	G2-like
c30734.graph_c0	2703	mrna05636.1-v1.0-hybrid	576	Fve Fragaria vesca growth-regulating factor 1	1e-161	568	2	516	2243	1	563	0.605	0.545	GRF
c30806.graph_c0	1974	mrna29666.1-v1.0-hybrid	318	Fve Fragaria vesca sequence-specific DNA binding transcription factors	5e-64	244	0	76	699	1	183	0.692	0.639	Trihelix
c30954.graph_c0	2098	mrna14438.1-v1.0-hybrid	470	Fve Fragaria vesca scarecrow-like 3	0	822	2	432	1808	1	470	0.909	0.877	GRAS
c31372.graph_c0	1623	XP_004497702	441	Car Cicer arietinum FAR1 family protein	5e-85	313	1	506	1153	226	440	0.833	0.745	FAR1
c31586.graph_c0	5107	mrna05956.1-v1.0-hybrid	395	Fve Fragaria vesca Alcohol dehydrogenase transcription factor Myb/SANT-like family protein	1e-167	588	2	3510	4697	1	388	0.801	0.776	Trihelix
c31633.graph_c0	4820	mrna02091.1-v1.0-hybrid	364	Fve Fragaria vesca Alcohol dehydrogenase transcription factor Myb/SANT-like family protein	4e-74	279	2	3838	4665	1	257	0.601	0.566	Trihelix
c32004.graph_c1	1617	mrna00379.1-v1.0-hybrid	604	Fve Fragaria vesca Ethylene insensitive 3 family protein	1e-172	603	2	446	1615	218	604	0.857	0.763	EIL
c32403.graph_c0	2774	Lus10031505	981	Lus Linum usitatissimum lipoxygenase 1	0	665	1	236	2617	64	869	0.603	0.434	NF-YA
c32417.graph_c0	4920	mrna09903.1-v1.0-hybrid	1492	Fve Fragaria vesca relative of early flowering 6	0	1662	2	252	4238	1	1361	0.717	0.657	C2H2
c32471.graph_c0	1826	mrna03712.1-v1.0-hybrid	283	Fve Fragaria vesca myb domain protein 62	1e-111	241	1	398	937	95	283	0.727	0.662	MYB
c32665.graph_c0	1320	mrna32187.1-v1.0-hybrid	371	Fve Fragaria vesca Dof-type zinc finger DNA-binding family protein	1e-135	479	2	500	1318	98	371	0.902	0.833	Dof
c32911.graph_c0	1830	MDP0000270344	516	Mdo Malus domestica heptahelical protein 4	6e-60	230	2	302	946	303	516	0.651	0.516	BES1
c33403.graph_c0	1955	ObartAA03S_FGP26692	633	Oba Oryza barthii HB-other family protein	1e-102	370	2	216	1277	274	628	0.701	0.541	HB-other
c33492.graph_c1	1249	ppa026849m	676	Ppe Prunus persica SCARECROW-like 14	1e-133	472	1	403	1245	394	674	0.911	0.786	GRAS
c33691.graph_c0	1411	MDP0000405669	731	Mdo Malus domestica MYB family protein	4e-77	287	1	65	937	433	731	0.655	0.573	MYB
c34365.graph_c0	1389	GRMZM2G351232_P01	543	Zma Zea mays E2F/DP family protein	2e-76	285	1	240	1058	294	529	0.65	0.515	E2F/DP
c34628.graph_c1	1527	mrna03956.1-v1.0-hybrid	734	Fve Fragaria vesca GRAS family transcription factor	0	670	2	239	1393	344	734	0.921	0.873	GRAS
c34629.graph_c0	3704	mrna29733.1-v1.0-hybrid	773	Fve Fragaria vesca Zinc finger C-x8-C-x5-C-x3-H type family protein	0	840	2	1339	3642	32	772	0.679	0.598	C3H
c34989.graph_c1	1105	mrna15105.1-v1.0-hybrid	351	Fve Fragaria vesca Brassinosteroid signalling positive regulator (BZR1) family protein	6e-83	306	0	554	1105	132	309	0.891	0.842	BES1
c36115.graph_c1	4849	mrna25646.1-v1.0-hybrid	961	Fve Fragaria vesca Homeobox-leucine zipper family protein / lipid-binding START domain-containing protein	0	1425	1	1627	3798	1	724	0.99	0.981	HD-ZIP
c36396.graph_c0	2412	Pbr027475.1	293	Pbr Pyrus bretschneideri C2H2 family protein	1e-100	363	0	1879	2385	101	269	0.964	0.923	C2H2
c36406.graph_c0	1677	PH01001385G0290	404	Phe Phyllostachys heterocycla bHLH family protein	6e-54	210	1	969	1529	18	215	0.711	0.592	bHLH
c38805.graph_c0	1294	ppa010069m	265	Ppe Prunus persica myb domain protein 113	4e-62	237	0	569	1276	1	263	0.605	0.523	MYB
c39131.graph_c0	2283	mrna04441.1-v1.0-hybrid	511	Fve Fragaria vesca cycling DOF factor 2	0	782	2	144	1733	1	511	0.792	0.74	Dof
c39132.graph_c0	1463	Thecc1EG011369t1	495	Tca Theobroma cacao Calcium-dependent phosphotriesterase superfamily protein	1e-97	355	2	331	1266	176	493	0.73	0.571	FAR1
c39867.graph_c0	1456	mrna18585.1-v1.0-hybrid	594	Fve Fragaria vesca Duplicated homeodomain-like superfamily protein	1e-150	528	2	195	1454	1	431	0.725	0.649	Trihelix
c39918.graph_c0	1008	mrna19141.1-v1.0-hybrid	196	Fve Fragaria vesca Integrase-type DNA-binding superfamily protein	6e-67	253	0	343	927	1	196	0.688	0.653	ERF
c8775.graph_c0	1441	mrna19709.1-v1.0-hybrid	362	Fve Fragaria vesca Homeodomain-like superfamily protein	0	668	0	61	1131	1	362	0.928	0.917	G2-like
c8905.graph_c0	2526	mrna23876.1-v1.0-hybrid	542	Fve Fragaria vesca Integrase-type DNA-binding superfamily protein	0	651	1	365	1816	1	486	0.726	0.684	AP2
c9183.graph_c0	1171	Pbr004711.1	173	Pbr Pyrus bretschneideri NAC family protein	2e-31	135	2	354	725	47	163	0.712	0.552	NAC
