# Supplementary material for: De novo sequencing and comparative transcriptome analysis of the male and hermaphroditic flowers provide insights into the regulation of flower formation in andromonoecious taihangia rupestris
Source: BMC Plant Biol. 2017 Feb 28;17:54. doi: 10.1186/s12870-017-0990-x (PMC5329940; doi:10.1186/s12870-017-0990-x)
Supplement: Additional file 10: — Over-representative GO terms of DEGs in EM vs EH, and LM vs LH, respectively. (XLSX 74 kb) [file 12870_2017_990_MOESM10_ESM.xlsx]

## Sheet: EM-EH down
Overrepresentation
Selected statistical test : Hypergeometric test
Selected correction : Benjamini & Hochberg False Discovery Rate (FDR) correction
Selected significance level : 0.05
Testing option : Use whole annotation as reference set
The selected cluster :
C30568.GRAPH_C0	C18911.GRAPH_C0	C10678.GRAPH_C0	C14776.GRAPH_C0	C22269.GRAPH_C0	C22977.GRAPH_C0	C25404.GRAPH_C0	C38736.GRAPH_C0	C31666.GRAPH_C1	C16457.GRAPH_C0	C20211.GRAPH_C0	C39375.GRAPH_C0	C36736.GRAPH_C1	C20269.GRAPH_C0	C9804.GRAPH_C0	C21208.GRAPH_C0	C35834.GRAPH_C0	C27395.GRAPH_C0	C27591.GRAPH_C0	C35638.GRAPH_C0	C38708.GRAPH_C0	C9582.GRAPH_C0	C22789.GRAPH_C0	C8873.GRAPH_C0	C33498.GRAPH_C0	C18821.GRAPH_C0	C10997.GRAPH_C0	C20731.GRAPH_C0	C31731.GRAPH_C0	C33772.GRAPH_C0	C30694.GRAPH_C0	C23784.GRAPH_C0	C37252.GRAPH_C0	C35216.GRAPH_C0	C38703.GRAPH_C0	C27681.GRAPH_C0	C33646.GRAPH_C0	C9410.GRAPH_C0	C24182.GRAPH_C0	C38003.GRAPH_C3	C28583.GRAPH_C0	C33661.GRAPH_C0	C29944.GRAPH_C0	C26100.GRAPH_C0	C9018.GRAPH_C0	C16707.GRAPH_C0	C9230.GRAPH_C0	C25728.GRAPH_C0	C29002.GRAPH_C0	C31993.GRAPH_C0
C38463.GRAPH_C0	C21259.GRAPH_C0	C9875.GRAPH_C0	C19422.GRAPH_C0	C38865.GRAPH_C0	C39427.GRAPH_C0	C16877.GRAPH_C0	C26848.GRAPH_C0	C34611.GRAPH_C0	C16623.GRAPH_C0	C26107.GRAPH_C0	C38672.GRAPH_C0	C26759.GRAPH_C0	C25664.GRAPH_C0	C27983.GRAPH_C0	C19206.GRAPH_C0	C16099.GRAPH_C0	C8580.GRAPH_C0	C11816.GRAPH_C0	C20079.GRAPH_C0	C26781.GRAPH_C0	C26434.GRAPH_C0	C26294.GRAPH_C0	C42738.GRAPH_C0	C13287.GRAPH_C0	C40184.GRAPH_C0	C38447.GRAPH_C0	C36968.GRAPH_C1	C33512.GRAPH_C0	C38406.GRAPH_C0	C35518.GRAPH_C0	C22689.GRAPH_C0	C39696.GRAPH_C0	C24482.GRAPH_C0	C35067.GRAPH_C0	C10000.GRAPH_C0	C32910.GRAPH_C0	C20320.GRAPH_C0	C22081.GRAPH_C0	C39719.GRAPH_C0	C28108.GRAPH_C0	C35762.GRAPH_C0	C35578.GRAPH_C0	C20488.GRAPH_C1	C38869.GRAPH_C0	C21258.GRAPH_C0	C32033.GRAPH_C0	C8097.GRAPH_C0	C21696.GRAPH_C0	C24718.GRAPH_C0
No annotations were retrieved for the following entities:
C31099.GRAPH_C0	C38586.GRAPH_C0	C39136.GRAPH_C0	C25404.GRAPH_C0	C38736.GRAPH_C0	C18053.GRAPH_C0	C31666.GRAPH_C1	C16457.GRAPH_C0	C39375.GRAPH_C0	C40177.GRAPH_C0	C36736.GRAPH_C1	C14537.GRAPH_C1	C21208.GRAPH_C0	C26671.GRAPH_C0	C38708.GRAPH_C0	C9582.GRAPH_C0	C18607.GRAPH_C0	C2760.GRAPH_C0	C38365.GRAPH_C0	C8695.GRAPH_C0	C10997.GRAPH_C0	C20731.GRAPH_C0	C31731.GRAPH_C0	C33772.GRAPH_C0	C33844.GRAPH_C0	C36880.GRAPH_C0	C29779.GRAPH_C0	C37252.GRAPH_C0	C35216.GRAPH_C0	C38703.GRAPH_C0	C28287.GRAPH_C0	C27681.GRAPH_C0	C24182.GRAPH_C0	C29488.GRAPH_C0	C35061.GRAPH_C0	C28583.GRAPH_C0	C25267.GRAPH_C0	C29509.GRAPH_C0	C36811.GRAPH_C1	C26100.GRAPH_C0	C9293.GRAPH_C0	C9230.GRAPH_C0	C17066.GRAPH_C0	C34811.GRAPH_C0	C24402.GRAPH_C0	C26610.GRAPH_C0	C36965.GRAPH_C0	C16236.GRAPH_C0	C25581.GRAPH_C0	C20187.GRAPH_C0
C39195.GRAPH_C0	C29422.GRAPH_C0	C21361.GRAPH_C0	C26131.GRAPH_C0	C35592.GRAPH_C0	C31348.GRAPH_C0	C19451.GRAPH_C0	C11515.GRAPH_C0
GO-ID	p-value	corr p-value	x	n	X	N	Description	Genes in test set
16798	9.3411e-08	8.2949e-05	19	313	173	12214	hydrolase activity, acting on glycosyl bonds	C12767.GRAPH_C0|C38557.GRAPH_C0|C16357.GRAPH_C0|C27506.GRAPH_C0|C21448.GRAPH_C0|C30569.GRAPH_C0|C13209.GRAPH_C0|C9318.GRAPH_C0|C15756.GRAPH_C0|C10958.GRAPH_C0|C12280.GRAPH_C0|C28108.GRAPH_C0|C20211.GRAPH_C0|C16419.GRAPH_C1|C14084.GRAPH_C0|C9087.GRAPH_C0|C21273.GRAPH_C0|C31610.GRAPH_C0|C24825.GRAPH_C0
16762	3.368e-07	0.00014954	6	21	173	12214	xyloglucan:xyloglucosyl transferase activity	C28108.GRAPH_C0|C12767.GRAPH_C0|C16419.GRAPH_C1|C14084.GRAPH_C0|C21448.GRAPH_C0|C13209.GRAPH_C0
4553	3.2165e-05	0.0080118	14	272	173	12214	hydrolase activity, hydrolyzing O-glycosyl compounds	C12767.GRAPH_C0|C38557.GRAPH_C0|C16357.GRAPH_C0|C21448.GRAPH_C0|C30569.GRAPH_C0|C13209.GRAPH_C0|C10958.GRAPH_C0|C12280.GRAPH_C0|C28108.GRAPH_C0|C20211.GRAPH_C0|C16419.GRAPH_C1|C14084.GRAPH_C0|C21273.GRAPH_C0|C31610.GRAPH_C0
48868	5.2192e-05	0.0080118	7	69	173	12214	pollen tube development	C33661.GRAPH_C0|C39066.GRAPH_C0|C26263.GRAPH_C0|C21318.GRAPH_C0|C33498.GRAPH_C0|C30045.GRAPH_C0|C27395.GRAPH_C0
80092	5.4134e-05	0.0080118	3	6	173	12214	regulation of pollen tube growth	C8749.GRAPH_C0|C35761.GRAPH_C0|C18434.GRAPH_C0
10769	5.4134e-05	0.0080118	3	6	173	12214	regulation of cell morphogenesis involved in differentiation	C8749.GRAPH_C0|C35761.GRAPH_C0|C18434.GRAPH_C0
60284	9.3747e-05	0.011892	3	7	173	12214	regulation of cell development	C8749.GRAPH_C0|C35761.GRAPH_C0|C18434.GRAPH_C0
10469	0.00019948	0.013626	2	2	173	12214	regulation of receptor activity	C8749.GRAPH_C0|C18434.GRAPH_C0
2001257	0.00019948	0.013626	2	2	173	12214	regulation of cation channel activity	C8749.GRAPH_C0|C18434.GRAPH_C0
1901016	0.00019948	0.013626	2	2	173	12214	regulation of potassium ion transmembrane transporter activity	C8749.GRAPH_C0|C18434.GRAPH_C0
1901379	0.00019948	0.013626	2	2	173	12214	regulation of potassium ion transmembrane transport	C8749.GRAPH_C0|C18434.GRAPH_C0
1901979	0.00019948	0.013626	2	2	173	12214	regulation of inward rectifier potassium channel activity	C8749.GRAPH_C0|C18434.GRAPH_C0
1904062	0.00019948	0.013626	2	2	173	12214	regulation of cation transmembrane transport	C8749.GRAPH_C0|C18434.GRAPH_C0
9860	0.000461	0.02924	5	46	173	12214	pollen tube growth	C33661.GRAPH_C0|C39066.GRAPH_C0|C21318.GRAPH_C0|C33498.GRAPH_C0|C27395.GRAPH_C0
43266	0.00059285	0.035097	2	3	173	12214	regulation of potassium ion transport	C8749.GRAPH_C0|C18434.GRAPH_C0
9856	0.00080451	0.042024	7	107	173	12214	pollination	C33661.GRAPH_C0|C39066.GRAPH_C0|C26263.GRAPH_C0|C21318.GRAPH_C0|C33498.GRAPH_C0|C30045.GRAPH_C0|C27395.GRAPH_C0
44706	0.00080451	0.042024	7	107	173	12214	multi-multicellular organism process	C33661.GRAPH_C0|C39066.GRAPH_C0|C26263.GRAPH_C0|C21318.GRAPH_C0|C33498.GRAPH_C0|C30045.GRAPH_C0|C27395.GRAPH_C0
6814	0.00090733	0.044761	4	31	173	12214	sodium ion transport	C33661.GRAPH_C0|C32502.GRAPH_C0|C36968.GRAPH_C1|C40184.GRAPH_C0
[truncated: 205 more columns]

## Sheet: EM-EH up
Overrepresentation
Selected statistical test : Hypergeometric test
Selected correction : Benjamini & Hochberg False Discovery Rate (FDR) correction
Selected significance level : 0.05
Testing option : Use whole annotation as reference set
The selected cluster :
C29128.GRAPH_C0	C7902.GRAPH_C0	C12326.GRAPH_C0	C26756.GRAPH_C0	C9706.GRAPH_C0	C35360.GRAPH_C0	C16550.GRAPH_C0	C27297.GRAPH_C0	C26607.GRAPH_C0	C39005.GRAPH_C0	C36792.GRAPH_C0	C16838.GRAPH_C0	C23025.GRAPH_C0	C39417.GRAPH_C0	C19081.GRAPH_C0	C26010.GRAPH_C0	C30872.GRAPH_C1	C14921.GRAPH_C0	C28792.GRAPH_C0	C34339.GRAPH_C0	C30872.GRAPH_C0	C18555.GRAPH_C0	C27483.GRAPH_C0	C12962.GRAPH_C0	C29934.GRAPH_C0	C24326.GRAPH_C0	C34064.GRAPH_C0	C41182.GRAPH_C0	C34208.GRAPH_C0	C42945.GRAPH_C0	C9489.GRAPH_C0	C33824.GRAPH_C0	C37242.GRAPH_C0	C34383.GRAPH_C0	C41513.GRAPH_C0	C31646.GRAPH_C0	C31716.GRAPH_C0	C23823.GRAPH_C0	C10094.GRAPH_C0	C39890.GRAPH_C0	C32272.GRAPH_C0	C17094.GRAPH_C0	C30123.GRAPH_C0	C34053.GRAPH_C0	C28794.GRAPH_C0	C40402.GRAPH_C0	C26806.GRAPH_C0	C17776.GRAPH_C0	C25545.GRAPH_C0	C26009.GRAPH_C0
C30823.GRAPH_C0	C12770.GRAPH_C0	C32692.GRAPH_C0	C23663.GRAPH_C0	C34337.GRAPH_C0	C14634.GRAPH_C0	C17712.GRAPH_C0	C28598.GRAPH_C0
No annotations were retrieved for the following entities:
C17335.GRAPH_C0	C28300.GRAPH_C0	C34418.GRAPH_C0	C12326.GRAPH_C0	C27147.GRAPH_C0	C27297.GRAPH_C0	C18556.GRAPH_C0	C22845.GRAPH_C0	C34102.GRAPH_C0	C26607.GRAPH_C0	C39005.GRAPH_C0	C36792.GRAPH_C0	C18288.GRAPH_C0	C28193.GRAPH_C0	C40575.GRAPH_C0	C23025.GRAPH_C0	C23310.GRAPH_C0	C39417.GRAPH_C0	C21405.GRAPH_C0	C40529.GRAPH_C0	C14921.GRAPH_C0	C28792.GRAPH_C0	C18555.GRAPH_C0	C24873.GRAPH_C0	C12962.GRAPH_C0	C23014.GRAPH_C0	C36163.GRAPH_C1	C29934.GRAPH_C0	C34064.GRAPH_C0	C41182.GRAPH_C0	C26706.GRAPH_C0	C42945.GRAPH_C0	C33824.GRAPH_C0	C37242.GRAPH_C0	C39153.GRAPH_C0	C39698.GRAPH_C0	C40133.GRAPH_C0	C29858.GRAPH_C0	C19263.GRAPH_C0	C34383.GRAPH_C0	C41513.GRAPH_C0	C31646.GRAPH_C0	C33299.GRAPH_C0	C31716.GRAPH_C0	C29991.GRAPH_C0	C41489.GRAPH_C0	C25348.GRAPH_C0	C17582.GRAPH_C0	C40751.GRAPH_C0	C25486.GRAPH_C0
GO-ID	p-value	corr p-value	x	n	X	N	Description	Genes in test set
1903047	6.5446e-06	0.0052566	7	74	117	12214	mitotic cell cycle process	C18531.GRAPH_C0|C22709.GRAPH_C0|C32272.GRAPH_C0|C33283.GRAPH_C0|C34053.GRAPH_C0|C7902.GRAPH_C0|C25545.GRAPH_C0
48638	1.9181e-05	0.0052566	7	87	117	12214	regulation of developmental growth	C22709.GRAPH_C0|C38612.GRAPH_C0|C38809.GRAPH_C0|C32442.GRAPH_C0|C27604.GRAPH_C0|C32747.GRAPH_C0|C25545.GRAPH_C0
40008	2.5745e-05	0.0052566	7	91	117	12214	regulation of growth	C22709.GRAPH_C0|C38612.GRAPH_C0|C38809.GRAPH_C0|C32442.GRAPH_C0|C27604.GRAPH_C0|C32747.GRAPH_C0|C25545.GRAPH_C0
16760	7.3283e-05	0.0052566	4	24	117	12214	cellulose synthase (UDP-forming) activity	C10686.GRAPH_C0|C26807.GRAPH_C0|C30135.GRAPH_C0|C30135.GRAPH_C1
10369	9.0984e-05	0.0052566	2	2	117	12214	chromocenter	C22709.GRAPH_C0|C7902.GRAPH_C0
776	9.0984e-05	0.0052566	2	2	117	12214	kinetochore	C22709.GRAPH_C0|C7902.GRAPH_C0
278	9.2301e-05	0.0052566	7	111	117	12214	mitotic cell cycle	C18531.GRAPH_C0|C22709.GRAPH_C0|C32272.GRAPH_C0|C33283.GRAPH_C0|C34053.GRAPH_C0|C7902.GRAPH_C0|C25545.GRAPH_C0
16759	0.00013709	0.0052566	4	28	117	12214	cellulose synthase activity	C10686.GRAPH_C0|C26807.GRAPH_C0|C30135.GRAPH_C0|C30135.GRAPH_C1
60255	0.00015802	0.0052566	21	921	117	12214	regulation of macromolecule metabolic process	C9598.GRAPH_C0|C22709.GRAPH_C0|C17750.GRAPH_C0|C19180.GRAPH_C0|C33283.GRAPH_C0|C18861.GRAPH_C0|C27604.GRAPH_C0|C7902.GRAPH_C0|C17564.GRAPH_C0|C41258.GRAPH_C0|C9489.GRAPH_C0|C34043.GRAPH_C0|C9706.GRAPH_C0|C18796.GRAPH_C0|C32962.GRAPH_C1|C34053.GRAPH_C0|C12174.GRAPH_C0|C17661.GRAPH_C0|C29270.GRAPH_C0|C30712.GRAPH_C0|C25545.GRAPH_C0
7049	0.00017672	0.0052566	10	257	117	12214	cell cycle	C27483.GRAPH_C0|C9706.GRAPH_C0|C18531.GRAPH_C0|C22709.GRAPH_C0|C32272.GRAPH_C0|C33283.GRAPH_C0|C18861.GRAPH_C0|C34053.GRAPH_C0|C7902.GRAPH_C0|C25545.GRAPH_C0
22402	0.00017722	0.0052566	9	209	117	12214	cell cycle process	C27483.GRAPH_C0|C9706.GRAPH_C0|C18531.GRAPH_C0|C22709.GRAPH_C0|C32272.GRAPH_C0|C33283.GRAPH_C0|C34053.GRAPH_C0|C7902.GRAPH_C0|C25545.GRAPH_C0
51726	0.00020394	0.0052566	7	126	117	12214	regulation of cell cycle	C22709.GRAPH_C0|C33283.GRAPH_C0|C7902.GRAPH_C0|C29614.GRAPH_C0|C29270.GRAPH_C0|C25545.GRAPH_C0|C31157.GRAPH_C0
10075	0.0002083	0.0052566	5	57	117	12214	regulation of meristem growth	C38612.GRAPH_C0|C38809.GRAPH_C0|C32442.GRAPH_C0|C27604.GRAPH_C0|C32747.GRAPH_C0
51338	0.00024779	0.0052566	6	92	117	12214	regulation of transferase activity	C34043.GRAPH_C0|C22709.GRAPH_C0|C33283.GRAPH_C0|C27604.GRAPH_C0|C7902.GRAPH_C0|C29270.GRAPH_C0
1904667	0.00027124	0.0052566	2	3	117	12214	negative regulation of ubiquitin protein ligase activity	C22709.GRAPH_C0|C7902.GRAPH_C0
1904666	0.00027124	0.0052566	2	3	117	12214	regulation of ubiquitin protein ligase activity	C22709.GRAPH_C0|C7902.GRAPH_C0
51340	0.00027124	0.0052566	2	3	117	12214	regulation of ligase activity	C22709.GRAPH_C0|C7902.GRAPH_C0
51352	0.00027124	0.0052566	2	3	117	12214	negative regulation of ligase activity	C22709.GRAPH_C0|C7902.GRAPH_C0
51436	0.00027124	0.0052566	2	3	117	12214	negative regulation of ubiquitin-protein ligase activity involved in mitotic cell cycle	C22709.GRAPH_C0|C7902.GRAPH_C0
51438	0.00027124	0.0052566	2	3	117	12214	regulation of ubiquitin-protein transferase activity	C22709.GRAPH_C0|C7902.GRAPH_C0
51439	0.00027124	0.0052566	2	3	117	12214	regulation of ubiquitin-protein ligase activity involved in mitotic cell cycle	C22709.GRAPH_C0|C7902.GRAPH_C0
51444	0.00027124	0.0052566	2	3	117	12214	negative regulation of ubiquitin-protein transferase activity	C22709.GRAPH_C0|C7902.GRAPH_C0
33046	0.00027124	0.0052566	2	3	117	12214	negative regulation of sister chromatid segregation	C22709.GRAPH_C0|C7902.GRAPH_C0
33048	0.00027124	0.0052566	2	3	117	12214	negative regulation of mitotic sister chromatid segregation	C22709.GRAPH_C0|C7902.GRAPH_C0
1903051	0.00027124	0.0052566	2	3	117	12214	negative regulation of proteolysis involved in cellular protein catabolic process	C22709.GRAPH_C0|C7902.GRAPH_C0
1903050	0.00027124	0.0052566	2	3	117	12214	regulation of proteolysis involved in cellular protein catabolic process	C22709.GRAPH_C0|C7902.GRAPH_C0
51782	0.00027124	0.0052566	2	3	117	12214	negative regulation of cell division	C22709.GRAPH_C0|C7902.GRAPH_C0
51784	0.00027124	0.0052566	2	3	117	12214	negative regulation of nuclear division	C22709.GRAPH_C0|C7902.GRAPH_C0
31397	0.00027124	0.0052566	2	3	117	12214	negative regulation of protein ubiquitination	C22709.GRAPH_C0|C7902.GRAPH_C0
1903321	0.00027124	0.0052566	2	3	117	12214	negative regulation of protein modification by small protein conjugation or removal	C22709.GRAPH_C0|C7902.GRAPH_C0
45839	0.00027124	0.0052566	2	3	117	12214	negative regulation of mitotic nuclear division	C22709.GRAPH_C0|C7902.GRAPH_C0
45841	0.00027124	0.0052566	2	3	117	12214	negative regulation of mitotic metaphase/anaphase transition	C22709.GRAPH_C0|C7902.GRAPH_C0
51985	0.00027124	0.0052566	2	3	117	12214	negative regulation of chromosome segregation	C22709.GRAPH_C0|C7902.GRAPH_C0
1903363	0.00027124	0.0052566	2	3	117	12214	negative regulation of cellular protein catabolic process	C22709.GRAPH_C0|C7902.GRAPH_C0
1903362	0.00027124	0.0052566	2	3	117	12214	regulation of cellular protein catabolic process	C22709.GRAPH_C0|C7902.GRAPH_C0
31577	0.00027124	0.0052566	2	3	117	12214	spindle checkpoint	C22709.GRAPH_C0|C7902.GRAPH_C0
45930	0.00027124	0.0052566	2	3	117	12214	negative regulation of mitotic cell cycle	C22709.GRAPH_C0|C7902.GRAPH_C0
7093	0.00027124	0.0052566	2	3	117	12214	mitotic cell cycle checkpoint	C22709.GRAPH_C0|C7902.GRAPH_C0
7094	0.00027124	0.0052566	2	3	117	12214	mitotic spindle assembly checkpoint	C22709.GRAPH_C0|C7902.GRAPH_C0
42177	0.00027124	0.0052566	2	3	117	12214	negative regulation of protein catabolic process	C22709.GRAPH_C0|C7902.GRAPH_C0
1901799	0.00027124	0.0052566	2	3	117	12214	negative regulation of proteasomal protein catabolic process	C22709.GRAPH_C0|C7902.GRAPH_C0
1901988	0.00027124	0.0052566	2	3	117	12214	negative regulation of cell cycle phase transition	C22709.GRAPH_C0|C7902.GRAPH_C0
1901991	0.00027124	0.0052566	2	3	117	12214	negative regulation of mitotic cell cycle phase transition	C22709.GRAPH_C0|C7902.GRAPH_C0
71173	0.00027124	0.0052566	2	3	117	12214	spindle assembly checkpoint	C22709.GRAPH_C0|C7902.GRAPH_C0
71174	0.00027124	0.0052566	2	3	117	12214	mitotic spindle checkpoint	C22709.GRAPH_C0|C7902.GRAPH_C0
1902100	0.00027124	0.0052566	2	3	117	12214	negative regulation of metaphase/anaphase transition of cell cycle	C22709.GRAPH_C0|C7902.GRAPH_C0
32434	0.00027124	0.0052566	2	3	117	12214	regulation of proteasomal ubiquitin-dependent protein catabolic process	C22709.GRAPH_C0|C7902.GRAPH_C0
32435	0.00027124	0.0052566	2	3	117	12214	negative regulation of proteasomal ubiquitin-dependent protein catabolic process	C22709.GRAPH_C0|C7902.GRAPH_C0
61136	0.00027124	0.0052566	2	3	117	12214	regulation of proteasomal protein catabolic process	C22709.GRAPH_C0|C7902.GRAPH_C0
2000816	0.00027124	0.0052566	2	3	117	12214	negative regulation of mitotic sister chromatid separation	C22709.GRAPH_C0|C7902.GRAPH_C0
48509	0.00028709	0.0054548	5	61	117	12214	regulation of meristem development	C38612.GRAPH_C0|C38809.GRAPH_C0|C32442.GRAPH_C0|C27604.GRAPH_C0|C32747.GRAPH_C0
80090	0.00033441	0.0062316	20	902	117	12214	regulation of primary metabolic process	C9598.GRAPH_C0|C22709.GRAPH_C0|C17750.GRAPH_C0|C19180.GRAPH_C0|C33283.GRAPH_C0|C18861.GRAPH_C0|C27604.GRAPH_C0|C7902.GRAPH_C0|C17564.GRAPH_C0|C41258.GRAPH_C0|C9489.GRAPH_C0|C34043.GRAPH_C0|C18796.GRAPH_C0|C32962.GRAPH_C1|C34053.GRAPH_C0|C12174.GRAPH_C0|C17661.GRAPH_C0|C29270.GRAPH_C0|C30712.GRAPH_C0|C25545.GRAPH_C0
31323	0.0004026	0.0073607	20	915	117	12214	regulation of cellular metabolic process	C9598.GRAPH_C0|C22709.GRAPH_C0|C17750.GRAPH_C0|C19180.GRAPH_C0|C33283.GRAPH_C0|C18861.GRAPH_C0|C27604.GRAPH_C0|C7902.GRAPH_C0|C17564.GRAPH_C0|C41258.GRAPH_C0|C9489.GRAPH_C0|C34043.GRAPH_C0|C18796.GRAPH_C0|C32962.GRAPH_C1|C34053.GRAPH_C0|C12174.GRAPH_C0|C17661.GRAPH_C0|C29270.GRAPH_C0|C30712.GRAPH_C0|C25545.GRAPH_C0
50793	0.0004629	0.0077964	9	238	117	12214	regulation of developmental process	C22709.GRAPH_C0|C38612.GRAPH_C0|C38809.GRAPH_C0|C32442.GRAPH_C0|C27604.GRAPH_C0|C34053.GRAPH_C0|C32747.GRAPH_C0|C17339.GRAPH_C0|C25545.GRAPH_C0
51225	0.00053907	0.0077964	2	4	117	12214	spindle assembly	C34053.GRAPH_C0|C25545.GRAPH_C0
75	0.00053907	0.0077964	2	4	117	12214	cell cycle checkpoint	C22709.GRAPH_C0|C7902.GRAPH_C0
33045	0.00053907	0.0077964	2	4	117	12214	regulation of sister chromatid segregation	C22709.GRAPH_C0|C7902.GRAPH_C0
33047	0.00053907	0.0077964	2	4	117	12214	regulation of mitotic sister chromatid segregation	C22709.GRAPH_C0|C7902.GRAPH_C0
2001251	0.00053907	0.0077964	2	4	117	12214	negative regulation of chromosome organization	C22709.GRAPH_C0|C7902.GRAPH_C0
31330	0.00053907	0.0077964	2	4	117	12214	negative regulation of cellular catabolic process	C22709.GRAPH_C0|C7902.GRAPH_C0
31396	0.00053907	0.0077964	2	4	117	12214	regulation of protein ubiquitination	C22709.GRAPH_C0|C7902.GRAPH_C0
1903320	0.00053907	0.0077964	2	4	117	12214	regulation of protein modification by small protein conjugation or removal	C22709.GRAPH_C0|C7902.GRAPH_C0
10965	0.00053907	0.0077964	2	4	117	12214	regulation of mitotic sister chromatid separation	C22709.GRAPH_C0|C7902.GRAPH_C0
51983	0.00053907	0.0077964	2	4	117	12214	regulation of chromosome segregation	C22709.GRAPH_C0|C7902.GRAPH_C0
30071	0.00053907	0.0077964	2	4	117	12214	regulation of mitotic metaphase/anaphase transition	C22709.GRAPH_C0|C7902.GRAPH_C0
1902099	0.00053907	0.0077964	2	4	117	12214	regulation of metaphase/anaphase transition of cell cycle	C22709.GRAPH_C0|C7902.GRAPH_C0
9895	0.00053907	0.0077964	2	4	117	12214	negative regulation of catabolic process	C22709.GRAPH_C0|C7902.GRAPH_C0
911	0.00073979	0.010542	4	43	117	12214	cytokinesis by cell plate formation	C18531.GRAPH_C0|C32272.GRAPH_C0|C34053.GRAPH_C0|C25545.GRAPH_C0
775	0.00089282	0.012359	2	5	117	12214	chromosome, centromeric region	C22709.GRAPH_C0|C7902.GRAPH_C0
7088	0.00089282	0.012359	2	5	117	12214	regulation of mitotic nuclear division	C22709.GRAPH_C0|C7902.GRAPH_C0
1902410	0.00095688	0.013059	4	46	117	12214	mitotic cytokinetic process	C18531.GRAPH_C0|C32272.GRAPH_C0|C34053.GRAPH_C0|C25545.GRAPH_C0
51302	0.0010046	0.01352	3	21	117	12214	regulation of cell division	C22709.GRAPH_C0|C7902.GRAPH_C0|C25545.GRAPH_C0
32506	0.0010382	0.013781	4	47	117	12214	cytokinetic process	C18531.GRAPH_C0|C32272.GRAPH_C0|C34053.GRAPH_C0|C25545.GRAPH_C0
281	0.0011243	0.014723	4	48	117	12214	mitotic cytokinesis	C18531.GRAPH_C0|C32272.GRAPH_C0|C34053.GRAPH_C0|C25545.GRAPH_C0
61640	0.0012153	0.015702	4	49	117	12214	cytoskeleton-dependent cytokinesis	C18531.GRAPH_C0|C32272.GRAPH_C0|C34053.GRAPH_C0|C25545.GRAPH_C0
10073	0.0012512	0.015871	5	84	117	12214	meristem maintenance	C38612.GRAPH_C0|C38809.GRAPH_C0|C32442.GRAPH_C0|C27604.GRAPH_C0|C32747.GRAPH_C0
32501	0.0012612	0.015871	21	1077	117	12214	multicellular organismal process	C17750.GRAPH_C0|C19180.GRAPH_C0|C38809.GRAPH_C0|C18861.GRAPH_C0|C27604.GRAPH_C0|C7902.GRAPH_C0|C9959.GRAPH_C0|C17564.GRAPH_C0|C41258.GRAPH_C0|C35962.GRAPH_C0|C34043.GRAPH_C0|C18843.GRAPH_C0|C16489.GRAPH_C0|C38612.GRAPH_C0|C32442.GRAPH_C0|C42002.GRAPH_C0|C32747.GRAPH_C0|C17339.GRAPH_C0|C37135.GRAPH_C2|C25545.GRAPH_C0|C24016.GRAPH_C0
51301	0.0013156	0.015921	6	126	117	12214	cell division	C18531.GRAPH_C0|C32272.GRAPH_C0|C33283.GRAPH_C0|C34053.GRAPH_C0|C29270.GRAPH_C0|C25545.GRAPH_C0
98687	0.0013308	0.015921	2	6	117	12214	chromosomal region	C22709.GRAPH_C0|C7902.GRAPH_C0
10948	0.0013308	0.015921	2	6	117	12214	negative regulation of cell cycle process	C22709.GRAPH_C0|C7902.GRAPH_C0
7051	0.0013308	0.015921	2	6	117	12214	spindle organization	C34053.GRAPH_C0|C25545.GRAPH_C0
9855	0.0014972	0.017692	3	24	117	12214	determination of bilateral symmetry	C34043.GRAPH_C0|C32442.GRAPH_C0|C27604.GRAPH_C0
9799	0.0016895	0.019724	3	25	117	12214	specification of symmetry	C34043.GRAPH_C0|C32442.GRAPH_C0|C27604.GRAPH_C0
16021	0.0017566	0.020263	21	1106	117	12214	integral component of membrane	C287.GRAPH_C0|C8576.GRAPH_C0|C37325.GRAPH_C0|C40203.GRAPH_C0|C29128.GRAPH_C0|C27604.GRAPH_C0|C27915.GRAPH_C0|C8393.GRAPH_C0|C26807.GRAPH_C0|C35962.GRAPH_C0|C34043.GRAPH_C0|C32962.GRAPH_C1|C27077.GRAPH_C0|C10686.GRAPH_C0|C32747.GRAPH_C0|C17339.GRAPH_C0|C30135.GRAPH_C0|C40554.GRAPH_C0|C30135.GRAPH_C1|C10706.GRAPH_C0|C17712.GRAPH_C0
12511	0.0018515	0.020862	2	7	117	12214	monolayer-surrounded lipid storage body	C17339.GRAPH_C0|C10706.GRAPH_C0
51783	0.0018515	0.020862	2	7	117	12214	regulation of nuclear division	C22709.GRAPH_C0|C7902.GRAPH_C0
2000026	0.0022527	0.025023	7	189	117	12214	regulation of multicellular organismal development	C38612.GRAPH_C0|C38809.GRAPH_C0|C32442.GRAPH_C0|C27604.GRAPH_C0|C34053.GRAPH_C0|C32747.GRAPH_C0|C17339.GRAPH_C0
31399	0.0023315	0.025023	6	141	117	12214	regulation of protein modification process	C34043.GRAPH_C0|C22709.GRAPH_C0|C33283.GRAPH_C0|C27604.GRAPH_C0|C7902.GRAPH_C0|C29270.GRAPH_C0
48507	0.0023315	0.025023	6	141	117	12214	meristem development	C38612.GRAPH_C0|C38809.GRAPH_C0|C32442.GRAPH_C0|C27604.GRAPH_C0|C32747.GRAPH_C0|C17339.GRAPH_C0
6355	0.0023813	0.025023	14	620	117	12214	regulation of transcription, DNA-templated	C9598.GRAPH_C0|C17750.GRAPH_C0|C19180.GRAPH_C0|C18861.GRAPH_C0|C17564.GRAPH_C0|C41258.GRAPH_C0|C9489.GRAPH_C0|C18796.GRAPH_C0|C32962.GRAPH_C1|C34053.GRAPH_C0|C12174.GRAPH_C0|C17661.GRAPH_C0|C30712.GRAPH_C0|C25545.GRAPH_C0
2001141	0.0024167	0.025023	14	621	117	12214	regulation of RNA biosynthetic process	C9598.GRAPH_C0|C17750.GRAPH_C0|C19180.GRAPH_C0|C18861.GRAPH_C0|C17564.GRAPH_C0|C41258.GRAPH_C0|C9489.GRAPH_C0|C18796.GRAPH_C0|C32962.GRAPH_C1|C34053.GRAPH_C0|C12174.GRAPH_C0|C17661.GRAPH_C0|C30712.GRAPH_C0|C25545.GRAPH_C0
1903506	0.0024167	0.025023	14	621	117	12214	regulation of nucleic acid-templated transcription	C9598.GRAPH_C0|C17750.GRAPH_C0|C19180.GRAPH_C0|C18861.GRAPH_C0|C17564.GRAPH_C0|C41258.GRAPH_C0|C9489.GRAPH_C0|C18796.GRAPH_C0|C32962.GRAPH_C1|C34053.GRAPH_C0|C12174.GRAPH_C0|C17661.GRAPH_C0|C30712.GRAPH_C0|C25545.GRAPH_C0
10639	0.0024532	0.025023	2	8	117	12214	negative regulation of organelle organization	C22709.GRAPH_C0|C7902.GRAPH_C0
31329	0.0024532	0.025023	2	8	117	12214	regulation of cellular catabolic process	C22709.GRAPH_C0|C7902.GRAPH_C0
51129	0.0024532	0.025023	2	8	117	12214	negative regulation of cellular component organization	C22709.GRAPH_C0|C7902.GRAPH_C0
51252	0.0026005	0.026207	14	626	117	12214	regulation of RNA metabolic process	C9598.GRAPH_C0|C17750.GRAPH_C0|C19180.GRAPH_C0|C18861.GRAPH_C0|C17564.GRAPH_C0|C41258.GRAPH_C0|C9489.GRAPH_C0|C18796.GRAPH_C0|C32962.GRAPH_C1|C34053.GRAPH_C0|C12174.GRAPH_C0|C17661.GRAPH_C0|C30712.GRAPH_C0|C25545.GRAPH_C0
19222	0.0026234	0.026207	21	1143	117	12214	regulation of metabolic process	C9598.GRAPH_C0|C22709.GRAPH_C0|C17750.GRAPH_C0|C19180.GRAPH_C0|C33283.GRAPH_C0|C18861.GRAPH_C0|C27604.GRAPH_C0|C7902.GRAPH_C0|C17564.GRAPH_C0|C41258.GRAPH_C0|C9489.GRAPH_C0|C34043.GRAPH_C0|C9706.GRAPH_C0|C18796.GRAPH_C0|C32962.GRAPH_C1|C34053.GRAPH_C0|C12174.GRAPH_C0|C17661.GRAPH_C0|C29270.GRAPH_C0|C30712.GRAPH_C0|C25545.GRAPH_C0
30244	0.0027411	0.027104	4	61	117	12214	cellulose biosynthetic process	C10686.GRAPH_C0|C26807.GRAPH_C0|C30135.GRAPH_C0|C30135.GRAPH_C1
44707	0.0029511	0.028885	19	1000	117	12214	single-multicellular organism process	C17750.GRAPH_C0|C19180.GRAPH_C0|C38809.GRAPH_C0|C18861.GRAPH_C0|C27604.GRAPH_C0|C7902.GRAPH_C0|C17564.GRAPH_C0|C41258.GRAPH_C0|C35962.GRAPH_C0|C34043.GRAPH_C0|C18843.GRAPH_C0|C16489.GRAPH_C0|C38612.GRAPH_C0|C32442.GRAPH_C0|C42002.GRAPH_C0|C32747.GRAPH_C0|C17339.GRAPH_C0|C37135.GRAPH_C2|C24016.GRAPH_C0
9653	0.0030095	0.029162	11	435	117	12214	anatomical structure morphogenesis	C34043.GRAPH_C0|C17750.GRAPH_C0|C16489.GRAPH_C0|C32442.GRAPH_C0|C27604.GRAPH_C0|C7902.GRAPH_C0|C17339.GRAPH_C0|C17564.GRAPH_C0|C8816.GRAPH_C0|C24016.GRAPH_C0|C14702.GRAPH_C1
31224	0.0030664	0.029366	21	1158	117	12214	intrinsic component of membrane	C287.GRAPH_C0|C8576.GRAPH_C0|C37325.GRAPH_C0|C40203.GRAPH_C0|C29128.GRAPH_C0|C27604.GRAPH_C0|C27915.GRAPH_C0|C8393.GRAPH_C0|C26807.GRAPH_C0|C35962.GRAPH_C0|C34043.GRAPH_C0|C32962.GRAPH_C1|C27077.GRAPH_C0|C10686.GRAPH_C0|C32747.GRAPH_C0|C17339.GRAPH_C0|C30135.GRAPH_C0|C40554.GRAPH_C0|C30135.GRAPH_C1|C10706.GRAPH_C0|C17712.GRAPH_C0
51239	0.0030912	0.029366	7	200	117	12214	regulation of multicellular organismal process	C38612.GRAPH_C0|C38809.GRAPH_C0|C32442.GRAPH_C0|C27604.GRAPH_C0|C34053.GRAPH_C0|C32747.GRAPH_C0|C17339.GRAPH_C0
44767	0.0034005	0.031991	20	1090	117	12214	single-organism developmental process	C17750.GRAPH_C0|C19180.GRAPH_C0|C38809.GRAPH_C0|C18861.GRAPH_C0|C27604.GRAPH_C0|C7902.GRAPH_C0|C17564.GRAPH_C0|C41258.GRAPH_C0|C8816.GRAPH_C0|C14702.GRAPH_C1|C34043.GRAPH_C0|C18843.GRAPH_C0|C16489.GRAPH_C0|C38612.GRAPH_C0|C32442.GRAPH_C0|C42002.GRAPH_C0|C32747.GRAPH_C0|C17339.GRAPH_C0|C37135.GRAPH_C2|C24016.GRAPH_C0
910	0.0036497	0.034005	4	66	117	12214	cytokinesis	C18531.GRAPH_C0|C32272.GRAPH_C0|C34053.GRAPH_C0|C25545.GRAPH_C0
48856	0.0037534	0.034638	19	1022	117	12214	anatomical structure development	C17750.GRAPH_C0|C19180.GRAPH_C0|C38809.GRAPH_C0|C18861.GRAPH_C0|C27604.GRAPH_C0|C7902.GRAPH_C0|C17564.GRAPH_C0|C41258.GRAPH_C0|C8816.GRAPH_C0|C14702.GRAPH_C1|C34043.GRAPH_C0|C18843.GRAPH_C0|C16489.GRAPH_C0|C38612.GRAPH_C0|C32442.GRAPH_C0|C32747.GRAPH_C0|C17339.GRAPH_C0|C37135.GRAPH_C2|C24016.GRAPH_C0
5811	0.0038936	0.035593	2	10	117	12214	lipid particle	C17339.GRAPH_C0|C10706.GRAPH_C0
51274	0.0045094	0.040837	4	70	117	12214	beta-glucan biosynthetic process	C10686.GRAPH_C0|C26807.GRAPH_C0|C30135.GRAPH_C0|C30135.GRAPH_C1
10468	0.0046894	0.042042	15	741	117	12214	regulation of gene expression	C9598.GRAPH_C0|C17750.GRAPH_C0|C19180.GRAPH_C0|C18861.GRAPH_C0|C17564.GRAPH_C0|C41258.GRAPH_C0|C9489.GRAPH_C0|C9706.GRAPH_C0|C18796.GRAPH_C0|C32962.GRAPH_C1|C34053.GRAPH_C0|C12174.GRAPH_C0|C17661.GRAPH_C0|C30712.GRAPH_C0|C25545.GRAPH_C0
70925	0.0047291	0.042042	2	11	117	12214	organelle assembly	C34053.GRAPH_C0|C25545.GRAPH_C0
19219	0.0048981	0.043148	14	672	117	12214	regulation of nucleobase-containing compound metabolic process	C9598.GRAPH_C0|C17750.GRAPH_C0|C19180.GRAPH_C0|C18861.GRAPH_C0|C17564.GRAPH_C0|C41258.GRAPH_C0|C9489.GRAPH_C0|C18796.GRAPH_C0|C32962.GRAPH_C1|C34053.GRAPH_C0|C12174.GRAPH_C0|C17661.GRAPH_C0|C30712.GRAPH_C0|C25545.GRAPH_C0
32502	0.0054633	0.047693	20	1137	117	12214	developmental process	C17750.GRAPH_C0|C19180.GRAPH_C0|C38809.GRAPH_C0|C18861.GRAPH_C0|C27604.GRAPH_C0|C7902.GRAPH_C0|C17564.GRAPH_C0|C41258.GRAPH_C0|C8816.GRAPH_C0|C14702.GRAPH_C1|C34043.GRAPH_C0|C18843.GRAPH_C0|C16489.GRAPH_C0|C38612.GRAPH_C0|C32442.GRAPH_C0|C42002.GRAPH_C0|C32747.GRAPH_C0|C17339.GRAPH_C0|C37135.GRAPH_C2|C24016.GRAPH_C0
45786	0.0056396	0.048552	2	12	117	12214	negative regulation of cell cycle	C22709.GRAPH_C0|C7902.GRAPH_C0
10564	0.0056619	0.048552	3	38	117	12214	regulation of cell cycle process	C22709.GRAPH_C0|C7902.GRAPH_C0|C25545.GRAPH_C0
[truncated: 205 more columns]

## Sheet: LM-LH down
Overrepresentation
Selected statistical test : Hypergeometric test
Selected correction : Benjamini & Hochberg False Discovery Rate (FDR) correction
Selected significance level : 0.05
Testing option : Use whole annotation as reference set
The selected cluster :
C29211.GRAPH_C1	C13228.GRAPH_C0	C32084.GRAPH_C0	C10326.GRAPH_C0	C15485.GRAPH_C0	C11020.GRAPH_C0	C14874.GRAPH_C0	C18889.GRAPH_C0	C33684.GRAPH_C0	C38445.GRAPH_C0	C11522.GRAPH_C0	C23141.GRAPH_C0	C24738.GRAPH_C0	C32038.GRAPH_C0	C22043.GRAPH_C0	C23113.GRAPH_C0	C8626.GRAPH_C0	C20076.GRAPH_C0	C20015.GRAPH_C0	C33360.GRAPH_C1	C25422.GRAPH_C0	C30880.GRAPH_C0	C12892.GRAPH_C0	C30051.GRAPH_C0	C21131.GRAPH_C0	C23324.GRAPH_C0	C9589.GRAPH_C0	C26607.GRAPH_C0	C9677.GRAPH_C0	C11460.GRAPH_C1	C22789.GRAPH_C0	C46867.GRAPH_C0	C29792.GRAPH_C0	C20498.GRAPH_C0	C20457.GRAPH_C0	C39365.GRAPH_C0	C24138.GRAPH_C0	C39726.GRAPH_C0	C21043.GRAPH_C0	C33357.GRAPH_C0	C25447.GRAPH_C0	C25666.GRAPH_C0	C29934.GRAPH_C0	C10588.GRAPH_C0	C24156.GRAPH_C0	C11565.GRAPH_C0	C19502.GRAPH_C0	C9116.GRAPH_C0	C38566.GRAPH_C0	C36015.GRAPH_C0
C31344.GRAPH_C0	C13178.GRAPH_C0	C28092.GRAPH_C0	C34086.GRAPH_C0	C14472.GRAPH_C0	C29524.GRAPH_C0	C21120.GRAPH_C0	C30114.GRAPH_C0	C11861.GRAPH_C0	C33002.GRAPH_C0	C3558.GRAPH_C0	C38607.GRAPH_C0	C16974.GRAPH_C0	C30250.GRAPH_C0	C33021.GRAPH_C1	C14815.GRAPH_C0	C31221.GRAPH_C0	C29317.GRAPH_C0	C39080.GRAPH_C0	C13257.GRAPH_C0	C26684.GRAPH_C0	C43588.GRAPH_C0	C17171.GRAPH_C0	C25298.GRAPH_C0	C12643.GRAPH_C0	C13934.GRAPH_C0	C14202.GRAPH_C0	C20280.GRAPH_C0	C8655.GRAPH_C0	C30530.GRAPH_C0	C16891.GRAPH_C0	C21170.GRAPH_C0	C21234.GRAPH_C0	C36315.GRAPH_C0	C36762.GRAPH_C0	C39796.GRAPH_C0	C30689.GRAPH_C0	C14046.GRAPH_C0	C8483.GRAPH_C0	C16392.GRAPH_C0	C41868.GRAPH_C0	C22338.GRAPH_C0	C14786.GRAPH_C0	C11371.GRAPH_C0	C41957.GRAPH_C0	C33970.GRAPH_C0	C25250.GRAPH_C0	C39297.GRAPH_C0	C11235.GRAPH_C0	C23212.GRAPH_C0
No annotations were retrieved for the following entities:
C29211.GRAPH_C1	C13228.GRAPH_C0	C32084.GRAPH_C0	C15485.GRAPH_C0	C16494.GRAPH_C0	C11020.GRAPH_C0	C14874.GRAPH_C0	C18889.GRAPH_C0	C33684.GRAPH_C0	C38825.GRAPH_C0	C11522.GRAPH_C0	C21358.GRAPH_C0	C23141.GRAPH_C0	C22043.GRAPH_C0	C8626.GRAPH_C0	C17644.GRAPH_C0	C9035.GRAPH_C0	C19574.GRAPH_C0	C20015.GRAPH_C0	C33360.GRAPH_C1	C30880.GRAPH_C0	C12892.GRAPH_C0	C26587.GRAPH_C0	C30051.GRAPH_C0	C23489.GRAPH_C0	C25235.GRAPH_C0	C21131.GRAPH_C0	C16090.GRAPH_C0	C9990.GRAPH_C0	C13898.GRAPH_C0	C39210.GRAPH_C0	C23324.GRAPH_C0	C32492.GRAPH_C0	C9589.GRAPH_C0	C26607.GRAPH_C0	C9677.GRAPH_C0	C22405.GRAPH_C0	C18170.GRAPH_C0	C46867.GRAPH_C0	C9369.GRAPH_C0	C39294.GRAPH_C0	C29792.GRAPH_C0	C20498.GRAPH_C0	C25572.GRAPH_C0	C39365.GRAPH_C0	C39726.GRAPH_C0	C38928.GRAPH_C0	C21043.GRAPH_C0	C28614.GRAPH_C0	C25447.GRAPH_C0
GO-ID	p-value	corr p-value	x	n	X	N	Description	Genes in test set
16682	2.7912e-05	0.024535	6	58	126	12214	oxidoreductase activity, acting on diphenols and related substances as donors, oxygen as acceptor	C14202.GRAPH_C0|C39709.GRAPH_C0|C27173.GRAPH_C1|C43310.GRAPH_C0|C19170.GRAPH_C0|C13592.GRAPH_C0
16679	5.8582e-05	0.025747	6	66	126	12214	oxidoreductase activity, acting on diphenols and related substances as donors	C14202.GRAPH_C0|C39709.GRAPH_C0|C27173.GRAPH_C1|C43310.GRAPH_C0|C19170.GRAPH_C0|C13592.GRAPH_C0
16491	9.6268e-05	0.028206	30	1427	126	12214	oxidoreductase activity	C15364.GRAPH_C0|C12643.GRAPH_C0|C14202.GRAPH_C0|C11821.GRAPH_C0|C10326.GRAPH_C0|C39978.GRAPH_C0|C2533.GRAPH_C0|C27124.GRAPH_C0|C31681.GRAPH_C0|C27173.GRAPH_C1|C39850.GRAPH_C0|C38550.GRAPH_C0|C35759.GRAPH_C0|C13178.GRAPH_C0|C25887.GRAPH_C0|C22789.GRAPH_C0|C43310.GRAPH_C0|C19170.GRAPH_C0|C32469.GRAPH_C1|C42253.GRAPH_C0|C31229.GRAPH_C0|C33878.GRAPH_C0|C34812.GRAPH_C0|C24138.GRAPH_C0|C39709.GRAPH_C0|…
50832	0.0001296	0.02848	6	76	126	12214	defense response to fungus	C38848.GRAPH_C0|C22789.GRAPH_C0|C9634.GRAPH_C0|C9622.GRAPH_C0|C23209.GRAPH_C0|C17894.GRAPH_C0
[truncated: 205 more columns]

## Sheet: LM-LH up
Overrepresentation
Selected statistical test : Hypergeometric test
Selected correction : Benjamini & Hochberg False Discovery Rate (FDR) correction
Selected significance level : 0.05
Testing option : Use whole annotation as reference set
The selected cluster :
C16522.GRAPH_C1	C29756.GRAPH_C0	C144.GRAPH_C0	C30314.GRAPH_C0	C31605.GRAPH_C0	C17292.GRAPH_C0	C25113.GRAPH_C0	C11231.GRAPH_C0	C20527.GRAPH_C0	C38699.GRAPH_C0	C26756.GRAPH_C0	C20174.GRAPH_C0	C9546.GRAPH_C0	C9574.GRAPH_C0	C33699.GRAPH_C0	C35929.GRAPH_C0	C16550.GRAPH_C0	C27297.GRAPH_C0	C41940.GRAPH_C0	C16158.GRAPH_C0	C32089.GRAPH_C0	C35772.GRAPH_C0	C18555.GRAPH_C0	C24661.GRAPH_C0	C32179.GRAPH_C0	C24666.GRAPH_C0	C25370.GRAPH_C0	C29952.GRAPH_C0	C13091.GRAPH_C0	C22510.GRAPH_C0	C24969.GRAPH_C0	C39208.GRAPH_C0	C34208.GRAPH_C0	C30711.GRAPH_C1	C42945.GRAPH_C0	C30711.GRAPH_C0	C8955.GRAPH_C0	C9489.GRAPH_C0	C14125.GRAPH_C0	C33493.GRAPH_C1	C39716.GRAPH_C0	C8983.GRAPH_C0	C35134.GRAPH_C0	C43252.GRAPH_C0	C36425.GRAPH_C0	C26354.GRAPH_C0	C31716.GRAPH_C0	C30425.GRAPH_C0	C35319.GRAPH_C0	C32633.GRAPH_C0
C33283.GRAPH_C0	C19549.GRAPH_C0	C30672.GRAPH_C0	C36598.GRAPH_C0	C36344.GRAPH_C0	C31574.GRAPH_C0	C35372.GRAPH_C0	C8200.GRAPH_C0	C30672.GRAPH_C1	C20946.GRAPH_C0	C24701.GRAPH_C0	C9029.GRAPH_C0	C28921.GRAPH_C0	C9261.GRAPH_C0	C18455.GRAPH_C0	C39512.GRAPH_C0	C29135.GRAPH_C0	C21938.GRAPH_C0	C38809.GRAPH_C0	C41635.GRAPH_C0	C35962.GRAPH_C0	C19726.GRAPH_C0	C36714.GRAPH_C1	C29270.GRAPH_C0	C12689.GRAPH_C0	C11634.GRAPH_C0	C25614.GRAPH_C0	C20406.GRAPH_C0	C28733.GRAPH_C0	C9073.GRAPH_C1	C32300.GRAPH_C0	C26807.GRAPH_C0	C16578.GRAPH_C0	C29020.GRAPH_C0	C27201.GRAPH_C0	C33845.GRAPH_C0	C32205.GRAPH_C0	C33578.GRAPH_C0	C33747.GRAPH_C0	C32287.GRAPH_C0	C35309.GRAPH_C0	C33226.GRAPH_C0	C26155.GRAPH_C0	C41520.GRAPH_C0	C39426.GRAPH_C0	C17564.GRAPH_C0	C22206.GRAPH_C0	C9544.GRAPH_C0	C30135.GRAPH_C0	C30135.GRAPH_C1
C9907.GRAPH_C0	C18861.GRAPH_C0	C26161.GRAPH_C0	C27083.GRAPH_C0	C10448.GRAPH_C0	C28438.GRAPH_C0	C9058.GRAPH_C0	C20431.GRAPH_C0	C25408.GRAPH_C0	C28244.GRAPH_C0	C34478.GRAPH_C0	C11812.GRAPH_C0	C10686.GRAPH_C0	C26088.GRAPH_C0	C31390.GRAPH_C0	C31482.GRAPH_C0	C24845.GRAPH_C0	C8715.GRAPH_C0	C17298.GRAPH_C0	C9133.GRAPH_C0	C40012.GRAPH_C0	C25052.GRAPH_C0	C36454.GRAPH_C0	C30712.GRAPH_C0	C32788.GRAPH_C0	C24080.GRAPH_C0	C23310.GRAPH_C0	C32783.GRAPH_C0	C32783.GRAPH_C2	C20281.GRAPH_C0	C32665.GRAPH_C0	C29755.GRAPH_C0	C27371.GRAPH_C0	C33665.GRAPH_C0	C41374.GRAPH_C0	C24873.GRAPH_C0	C32778.GRAPH_C0	C36163.GRAPH_C1	C8926.GRAPH_C0	C9748.GRAPH_C0	C21660.GRAPH_C0	C29436.GRAPH_C0	C35649.GRAPH_C0	C31147.GRAPH_C0	C20847.GRAPH_C0	C26286.GRAPH_C0	C25632.GRAPH_C0	C25464.GRAPH_C0	C28923.GRAPH_C0	C32946.GRAPH_C0
C26210.GRAPH_C0	C34125.GRAPH_C0	C18716.GRAPH_C0	C39336.GRAPH_C0	C33768.GRAPH_C0	C11511.GRAPH_C0	C38976.GRAPH_C0	C13505.GRAPH_C0	C29087.GRAPH_C0	C38805.GRAPH_C0	C25313.GRAPH_C0	C8135.GRAPH_C0	C37325.GRAPH_C0	C27604.GRAPH_C0	C28991.GRAPH_C0	C32480.GRAPH_C0	C25521.GRAPH_C0	C20098.GRAPH_C0	C32763.GRAPH_C1	C32763.GRAPH_C0	C22129.GRAPH_C0	C25497.GRAPH_C0	C35361.GRAPH_C0	C29407.GRAPH_C0	C37687.GRAPH_C0	C40052.GRAPH_C0	C33317.GRAPH_C0	C35344.GRAPH_C0	C33317.GRAPH_C1	C15473.GRAPH_C0	C33669.GRAPH_C0	C17108.GRAPH_C0	C9479.GRAPH_C0	C26618.GRAPH_C0	C8948.GRAPH_C0	C39069.GRAPH_C0	C19109.GRAPH_C0	C8576.GRAPH_C0	C37780.GRAPH_C1	C26134.GRAPH_C0	C26328.GRAPH_C0	C9374.GRAPH_C0	C8843.GRAPH_C0	C34530.GRAPH_C0	C29097.GRAPH_C0	C32921.GRAPH_C0	C28566.GRAPH_C1	C28566.GRAPH_C0	C25168.GRAPH_C0	C10634.GRAPH_C0
No annotations were retrieved for the following entities:
C29756.GRAPH_C0	C25076.GRAPH_C0	C25113.GRAPH_C0	C11231.GRAPH_C0	C33412.GRAPH_C0	C20527.GRAPH_C0	C9546.GRAPH_C0	C9574.GRAPH_C0	C8476.GRAPH_C0	C28591.GRAPH_C0	C41904.GRAPH_C0	C27297.GRAPH_C0	C25048.GRAPH_C0	C9001.GRAPH_C0	C41940.GRAPH_C0	C16158.GRAPH_C0	C36792.GRAPH_C0	C39417.GRAPH_C0	C18555.GRAPH_C0	C16821.GRAPH_C0	C41417.GRAPH_C0	C28703.GRAPH_C0	C26216.GRAPH_C0	C32179.GRAPH_C0	C24666.GRAPH_C0	C8599.GRAPH_C0	C35904.GRAPH_C0	C13091.GRAPH_C0	C22510.GRAPH_C0	C34064.GRAPH_C0	C39208.GRAPH_C0	C42945.GRAPH_C0	C30711.GRAPH_C0	C27289.GRAPH_C0	C8955.GRAPH_C0	C14125.GRAPH_C0	C23445.GRAPH_C0	C37199.GRAPH_C0	C34383.GRAPH_C0	C31646.GRAPH_C0	C36425.GRAPH_C0	C27182.GRAPH_C0	C31716.GRAPH_C0	C30425.GRAPH_C0	C35319.GRAPH_C0	C21751.GRAPH_C0	C22284.GRAPH_C0	C23224.GRAPH_C0	C39244.GRAPH_C0	C33199.GRAPH_C0
C14038.GRAPH_C0	C30317.GRAPH_C0	C30672.GRAPH_C0	C36598.GRAPH_C0	C36344.GRAPH_C0	C35372.GRAPH_C0	C8200.GRAPH_C0	C30672.GRAPH_C1	C24701.GRAPH_C0	C39378.GRAPH_C0	C9029.GRAPH_C0	C35439.GRAPH_C1	C28921.GRAPH_C0	C18455.GRAPH_C0	C269.GRAPH_C0	C29135.GRAPH_C0	C21938.GRAPH_C0	C40137.GRAPH_C0	C8826.GRAPH_C0	C29941.GRAPH_C0	C19726.GRAPH_C0	C26885.GRAPH_C0	C30795.GRAPH_C0	C36714.GRAPH_C1	C41475.GRAPH_C0	C12689.GRAPH_C0	C11634.GRAPH_C0	C28053.GRAPH_C0	C29344.GRAPH_C0	C20406.GRAPH_C0	C28733.GRAPH_C0	C9073.GRAPH_C1	C28320.GRAPH_C0	C26987.GRAPH_C0	C26898.GRAPH_C0	C18245.GRAPH_C1	C18245.GRAPH_C0	C27201.GRAPH_C0	C30897.GRAPH_C0	C32287.GRAPH_C0	C26155.GRAPH_C0	C41520.GRAPH_C0	C31365.GRAPH_C0	C27884.GRAPH_C0	C40394.GRAPH_C0	C8253.GRAPH_C0	C15005.GRAPH_C0	C41206.GRAPH_C0	C23131.GRAPH_C0	C31098.GRAPH_C0
GO-ID	p-value	corr p-value	x	n	X	N	Description	Genes in test set
6325	2.7193e-21	4.5712e-18	44	225	423	12214	chromatin organization	C38687.GRAPH_C0|C22709.GRAPH_C0|C35848.GRAPH_C0|C38699.GRAPH_C0|C30960.GRAPH_C0|C24911.GRAPH_C0|C14343.GRAPH_C0|C28831.GRAPH_C0|C36125.GRAPH_C0|C33275.GRAPH_C0|C35251.GRAPH_C1|C37978.GRAPH_C0|C29917.GRAPH_C0|C30525.GRAPH_C0|C34822.GRAPH_C0|C29618.GRAPH_C0|C41773.GRAPH_C0|C31724.GRAPH_C0|C33845.GRAPH_C0|C37627.GRAPH_C0|C17461.GRAPH_C0|C39529.GRAPH_C0|C30589.GRAPH_C0|C39512.GRAPH_C0|C39426.GRAPH_C0…
51276	5.1552e-20	4.3329e-17	51	326	423	12214	chromosome organization	C38687.GRAPH_C0|C38699.GRAPH_C0|C30960.GRAPH_C0|C37978.GRAPH_C0|C30525.GRAPH_C0|C34822.GRAPH_C0|C29618.GRAPH_C0|C31724.GRAPH_C0|C17461.GRAPH_C0|C30589.GRAPH_C0|C39512.GRAPH_C0|C34760.GRAPH_C0|C32089.GRAPH_C0|C32754.GRAPH_C0|C36334.GRAPH_C0|C29454.GRAPH_C1|C29454.GRAPH_C0|C31826.GRAPH_C0|C30209.GRAPH_C0|C40256.GRAPH_C0|C39756.GRAPH_C0|C22709.GRAPH_C0|C35848.GRAPH_C0|C24911.GRAPH_C0|C14343.GRAPH_C0…
44427	8.4288e-18	4.7229e-15	23	65	423	12214	chromosomal part	C38687.GRAPH_C0|C22709.GRAPH_C0|C24313.GRAPH_C0|C38699.GRAPH_C0|C30711.GRAPH_C1|C7902.GRAPH_C0|C38017.GRAPH_C0|C28831.GRAPH_C0|C9058.GRAPH_C0|C37978.GRAPH_C0|C30253.GRAPH_C0|C30525.GRAPH_C0|C34822.GRAPH_C0|C29454.GRAPH_C1|C29454.GRAPH_C0|C35106.GRAPH_C0|C31697.GRAPH_C0|C37189.GRAPH_C0|C23800.GRAPH_C0|C17461.GRAPH_C0|C16539.GRAPH_C0|C30589.GRAPH_C0|C40256.GRAPH_C0
5694	3.0374e-17	1.2765e-14	27	100	423	12214	chromosome	C38687.GRAPH_C0|C22709.GRAPH_C0|C38699.GRAPH_C0|C30711.GRAPH_C1|C7902.GRAPH_C0|C28831.GRAPH_C0|C37978.GRAPH_C0|C30525.GRAPH_C0|C34822.GRAPH_C0|C33845.GRAPH_C0|C17461.GRAPH_C0|C29087.GRAPH_C0|C30589.GRAPH_C0|C24313.GRAPH_C0|C38017.GRAPH_C0|C9058.GRAPH_C0|C36334.GRAPH_C0|C34478.GRAPH_C0|C30253.GRAPH_C0|C29454.GRAPH_C1|C29454.GRAPH_C0|C35106.GRAPH_C0|C31697.GRAPH_C0|C37189.GRAPH_C0|C23800.GRAPH_C0|C…
6305	7.1786e-15	2.0112e-12	19	54	423	12214	DNA alkylation	C34760.GRAPH_C0|C35722.GRAPH_C0|C30960.GRAPH_C0|C36125.GRAPH_C0|C33275.GRAPH_C0|C35251.GRAPH_C1|C28248.GRAPH_C0|C29618.GRAPH_C0|C23800.GRAPH_C0|C34053.GRAPH_C0|C33845.GRAPH_C0|C37627.GRAPH_C0|C34188.GRAPH_C0|C35309.GRAPH_C0|C9544.GRAPH_C0|C13787.GRAPH_C0|C25545.GRAPH_C0|C39246.GRAPH_C0|C40256.GRAPH_C0
6306	7.1786e-15	2.0112e-12	19	54	423	12214	DNA methylation	C34760.GRAPH_C0|C35722.GRAPH_C0|C30960.GRAPH_C0|C36125.GRAPH_C0|C33275.GRAPH_C0|C35251.GRAPH_C1|C28248.GRAPH_C0|C29618.GRAPH_C0|C23800.GRAPH_C0|C34053.GRAPH_C0|C33845.GRAPH_C0|C37627.GRAPH_C0|C34188.GRAPH_C0|C35309.GRAPH_C0|C9544.GRAPH_C0|C13787.GRAPH_C0|C25545.GRAPH_C0|C39246.GRAPH_C0|C40256.GRAPH_C0
6304	1.0622e-14	2.2044e-12	19	55	423	12214	DNA modification	C34760.GRAPH_C0|C35722.GRAPH_C0|C30960.GRAPH_C0|C36125.GRAPH_C0|C33275.GRAPH_C0|C35251.GRAPH_C1|C28248.GRAPH_C0|C29618.GRAPH_C0|C23800.GRAPH_C0|C34053.GRAPH_C0|C33845.GRAPH_C0|C37627.GRAPH_C0|C34188.GRAPH_C0|C35309.GRAPH_C0|C9544.GRAPH_C0|C13787.GRAPH_C0|C25545.GRAPH_C0|C39246.GRAPH_C0|C40256.GRAPH_C0
44728	1.0622e-14	2.2044e-12	19	55	423	12214	DNA methylation or demethylation	C34760.GRAPH_C0|C35722.GRAPH_C0|C30960.GRAPH_C0|C36125.GRAPH_C0|C33275.GRAPH_C0|C35251.GRAPH_C1|C28248.GRAPH_C0|C29618.GRAPH_C0|C23800.GRAPH_C0|C34053.GRAPH_C0|C33845.GRAPH_C0|C37627.GRAPH_C0|C34188.GRAPH_C0|C35309.GRAPH_C0|C9544.GRAPH_C0|C13787.GRAPH_C0|C25545.GRAPH_C0|C39246.GRAPH_C0|C40256.GRAPH_C0
71103	1.1802e-14	2.2044e-12	23	87	423	12214	DNA conformation change	C38687.GRAPH_C0|C39756.GRAPH_C0|C24313.GRAPH_C0|C38699.GRAPH_C0|C38017.GRAPH_C0|C28831.GRAPH_C0|C32754.GRAPH_C0|C9058.GRAPH_C0|C35251.GRAPH_C1|C37978.GRAPH_C0|C34478.GRAPH_C0|C34125.GRAPH_C0|C30525.GRAPH_C0|C29454.GRAPH_C1|C29454.GRAPH_C0|C35106.GRAPH_C0|C33845.GRAPH_C0|C31826.GRAPH_C0|C9544.GRAPH_C0|C13787.GRAPH_C0|C17461.GRAPH_C0|C29087.GRAPH_C0|C30589.GRAPH_C0
7049	2.4822e-14	4.1726e-12	38	257	423	12214	cell cycle	C18531.GRAPH_C0|C22709.GRAPH_C0|C31605.GRAPH_C0|C35848.GRAPH_C0|C33283.GRAPH_C0|C30308.GRAPH_C0|C7902.GRAPH_C0|C14343.GRAPH_C0|C33275.GRAPH_C0|C35251.GRAPH_C1|C33317.GRAPH_C1|C29917.GRAPH_C0|C9706.GRAPH_C0|C27245.GRAPH_C0|C29618.GRAPH_C0|C41773.GRAPH_C0|C33845.GRAPH_C0|C37627.GRAPH_C0|C14164.GRAPH_C0|C29087.GRAPH_C0|C39512.GRAPH_C0|C33339.GRAPH_C0|C34760.GRAPH_C0|C10437.GRAPH_C0|C24313.GRAPH_C0|C…
16568	2.897e-14	4.3961e-12	30	161	423	12214	chromatin modification	C22709.GRAPH_C0|C35848.GRAPH_C0|C30960.GRAPH_C0|C24911.GRAPH_C0|C14343.GRAPH_C0|C36125.GRAPH_C0|C33275.GRAPH_C0|C35251.GRAPH_C1|C29917.GRAPH_C0|C34822.GRAPH_C0|C29618.GRAPH_C0|C41773.GRAPH_C0|C31724.GRAPH_C0|C33845.GRAPH_C0|C39512.GRAPH_C0|C39426.GRAPH_C0|C34760.GRAPH_C0|C10437.GRAPH_C0|C18861.GRAPH_C0|C32089.GRAPH_C0|C28248.GRAPH_C0|C36334.GRAPH_C0|C23800.GRAPH_C0|C34053.GRAPH_C0|C31826.GRAPH_C0…
6323	3.1382e-14	4.3961e-12	17	44	423	12214	DNA packaging	C38687.GRAPH_C0|C24313.GRAPH_C0|C38699.GRAPH_C0|C38017.GRAPH_C0|C28831.GRAPH_C0|C32754.GRAPH_C0|C9058.GRAPH_C0|C37978.GRAPH_C0|C34478.GRAPH_C0|C30525.GRAPH_C0|C29454.GRAPH_C1|C29454.GRAPH_C0|C35106.GRAPH_C0|C31826.GRAPH_C0|C17461.GRAPH_C0|C29087.GRAPH_C0|C30589.GRAPH_C0
22402	3.5138e-14	4.5436e-12	34	209	423	12214	cell cycle process	C18531.GRAPH_C0|C22709.GRAPH_C0|C31605.GRAPH_C0|C35848.GRAPH_C0|C33283.GRAPH_C0|C30308.GRAPH_C0|C7902.GRAPH_C0|C33275.GRAPH_C0|C35251.GRAPH_C1|C29917.GRAPH_C0|C9706.GRAPH_C0|C27245.GRAPH_C0|C29618.GRAPH_C0|C33845.GRAPH_C0|C37627.GRAPH_C0|C14164.GRAPH_C0|C29087.GRAPH_C0|C39512.GRAPH_C0|C33339.GRAPH_C0|C34760.GRAPH_C0|C10437.GRAPH_C0|C24313.GRAPH_C0|C38017.GRAPH_C0|C31532.GRAPH_C0|C32754.GRAPH_C0|C…
16569	1.7217e-13	2.0673e-11	28	149	423	12214	covalent chromatin modification	C22709.GRAPH_C0|C35848.GRAPH_C0|C30960.GRAPH_C0|C24911.GRAPH_C0|C14343.GRAPH_C0|C36125.GRAPH_C0|C33275.GRAPH_C0|C35251.GRAPH_C1|C29917.GRAPH_C0|C34822.GRAPH_C0|C41773.GRAPH_C0|C31724.GRAPH_C0|C33845.GRAPH_C0|C39512.GRAPH_C0|C39426.GRAPH_C0|C34760.GRAPH_C0|C10437.GRAPH_C0|C18861.GRAPH_C0|C32089.GRAPH_C0|C28248.GRAPH_C0|C36334.GRAPH_C0|C23800.GRAPH_C0|C34053.GRAPH_C0|C9544.GRAPH_C0|C13787.GRAPH_C0|…
18022	4.1529e-13	4.3631e-11	20	74	423	12214	peptidyl-lysine methylation	C34760.GRAPH_C0|C10437.GRAPH_C0|C32089.GRAPH_C0|C36125.GRAPH_C0|C33275.GRAPH_C0|C35251.GRAPH_C1|C28248.GRAPH_C0|C36334.GRAPH_C0|C29917.GRAPH_C0|C34822.GRAPH_C0|C41773.GRAPH_C0|C23800.GRAPH_C0|C31724.GRAPH_C0|C34053.GRAPH_C0|C33845.GRAPH_C0|C9544.GRAPH_C0|C13787.GRAPH_C0|C25545.GRAPH_C0|C39512.GRAPH_C0|C40256.GRAPH_C0
34968	4.1529e-13	4.3631e-11	20	74	423	12214	histone lysine methylation	C34760.GRAPH_C0|C10437.GRAPH_C0|C32089.GRAPH_C0|C36125.GRAPH_C0|C33275.GRAPH_C0|C35251.GRAPH_C1|C28248.GRAPH_C0|C36334.GRAPH_C0|C29917.GRAPH_C0|C34822.GRAPH_C0|C41773.GRAPH_C0|C23800.GRAPH_C0|C31724.GRAPH_C0|C34053.GRAPH_C0|C33845.GRAPH_C0|C9544.GRAPH_C0|C13787.GRAPH_C0|C25545.GRAPH_C0|C39512.GRAPH_C0|C40256.GRAPH_C0
16570	7.0967e-13	7.0174e-11	26	135	423	12214	histone modification	C22709.GRAPH_C0|C35848.GRAPH_C0|C24911.GRAPH_C0|C14343.GRAPH_C0|C36125.GRAPH_C0|C33275.GRAPH_C0|C35251.GRAPH_C1|C29917.GRAPH_C0|C34822.GRAPH_C0|C41773.GRAPH_C0|C31724.GRAPH_C0|C33845.GRAPH_C0|C39512.GRAPH_C0|C39426.GRAPH_C0|C34760.GRAPH_C0|C10437.GRAPH_C0|C32089.GRAPH_C0|C28248.GRAPH_C0|C36334.GRAPH_C0|C23800.GRAPH_C0|C34053.GRAPH_C0|C9544.GRAPH_C0|C13787.GRAPH_C0|C25545.GRAPH_C0|C30209.GRAPH_C0|…
43414	1.0719e-12	1.001e-10	31	196	423	12214	macromolecule methylation	C35848.GRAPH_C0|C30960.GRAPH_C0|C36125.GRAPH_C0|C33275.GRAPH_C0|C35251.GRAPH_C1|C29917.GRAPH_C0|C34822.GRAPH_C0|C29618.GRAPH_C0|C41773.GRAPH_C0|C31724.GRAPH_C0|C33845.GRAPH_C0|C37627.GRAPH_C0|C35309.GRAPH_C0|C39512.GRAPH_C0|C39426.GRAPH_C0|C34760.GRAPH_C0|C10437.GRAPH_C0|C18861.GRAPH_C0|C35722.GRAPH_C0|C32089.GRAPH_C0|C28248.GRAPH_C0|C36334.GRAPH_C0|C21426.GRAPH_C0|C23800.GRAPH_C0|C34053.GRAPH_C0…
44815	6.0201e-12	5.3262e-10	13	30	423	12214	DNA packaging complex	C38687.GRAPH_C0|C24313.GRAPH_C0|C38699.GRAPH_C0|C38017.GRAPH_C0|C28831.GRAPH_C0|C9058.GRAPH_C0|C37978.GRAPH_C0|C30525.GRAPH_C0|C29454.GRAPH_C1|C29454.GRAPH_C0|C35106.GRAPH_C0|C17461.GRAPH_C0|C30589.GRAPH_C0
51301	7.1164e-12	5.9813e-10	24	126	423	12214	cell division	C33339.GRAPH_C0|C18531.GRAPH_C0|C31605.GRAPH_C0|C10437.GRAPH_C0|C33283.GRAPH_C0|C24313.GRAPH_C0|C30308.GRAPH_C0|C31532.GRAPH_C0|C32754.GRAPH_C0|C25521.GRAPH_C0|C33275.GRAPH_C0|C35251.GRAPH_C1|C29917.GRAPH_C0|C24661.GRAPH_C0|C32272.GRAPH_C0|C27245.GRAPH_C0|C25742.GRAPH_C0|C34053.GRAPH_C0|C14164.GRAPH_C0|C30117.GRAPH_C0|C29270.GRAPH_C0|C26354.GRAPH_C0|C13787.GRAPH_C0|C25545.GRAPH_C0
32993	1.0045e-11	8.0407e-10	13	31	423	12214	protein-DNA complex	C38687.GRAPH_C0|C38699.GRAPH_C0|C28831.GRAPH_C0|C9058.GRAPH_C0|C37978.GRAPH_C0|C30525.GRAPH_C0|C29454.GRAPH_C1|C29454.GRAPH_C0|C35106.GRAPH_C0|C23800.GRAPH_C0|C17461.GRAPH_C0|C30589.GRAPH_C0|C40256.GRAPH_C0
8283	1.3058e-11	9.9778e-10	14	38	423	12214	cell proliferation	C22709.GRAPH_C0|C34760.GRAPH_C0|C10437.GRAPH_C0|C19081.GRAPH_C0|C36125.GRAPH_C0|C33275.GRAPH_C0|C28248.GRAPH_C0|C37978.GRAPH_C0|C29917.GRAPH_C0|C23800.GRAPH_C0|C9544.GRAPH_C0|C13787.GRAPH_C0|C30209.GRAPH_C0|C40256.GRAPH_C0
6270	1.5876e-11	1.1603e-09	12	26	423	12214	DNA replication initiation	C34125.GRAPH_C0|C39756.GRAPH_C0|C34760.GRAPH_C0|C10437.GRAPH_C0|C23800.GRAPH_C0|C33845.GRAPH_C0|C9544.GRAPH_C0|C16188.GRAPH_C0|C13787.GRAPH_C0|C35251.GRAPH_C1|C28248.GRAPH_C0|C30209.GRAPH_C0
6261	1.9736e-11	1.3824e-09	19	80	423	12214	DNA-dependent DNA replication	C39756.GRAPH_C0|C22709.GRAPH_C0|C34760.GRAPH_C0|C10437.GRAPH_C0|C32089.GRAPH_C0|C16188.GRAPH_C0|C21219.GRAPH_C0|C35251.GRAPH_C1|C28248.GRAPH_C0|C34125.GRAPH_C0|C29618.GRAPH_C0|C31697.GRAPH_C0|C23800.GRAPH_C0|C33845.GRAPH_C0|C9544.GRAPH_C0|C13787.GRAPH_C0|C39512.GRAPH_C0|C30209.GRAPH_C0|C40256.GRAPH_C0
51726	4.8878e-11	3.2866e-09	23	126	423	12214	regulation of cell cycle	C22709.GRAPH_C0|C10437.GRAPH_C0|C33283.GRAPH_C0|C7902.GRAPH_C0|C32089.GRAPH_C0|C33317.GRAPH_C0|C35251.GRAPH_C1|C28248.GRAPH_C0|C29618.GRAPH_C0|C31345.GRAPH_C0|C23800.GRAPH_C0|C31724.GRAPH_C0|C33845.GRAPH_C0|C31826.GRAPH_C0|C29614.GRAPH_C0|C30117.GRAPH_C0|C29270.GRAPH_C0|C13787.GRAPH_C0|C25545.GRAPH_C0|C22306.GRAPH_C0|C31157.GRAPH_C0|C39512.GRAPH_C0|C30209.GRAPH_C0
16571	9.2037e-11	5.9253e-09	20	97	423	12214	histone methylation	C34760.GRAPH_C0|C10437.GRAPH_C0|C32089.GRAPH_C0|C36125.GRAPH_C0|C33275.GRAPH_C0|C35251.GRAPH_C1|C28248.GRAPH_C0|C36334.GRAPH_C0|C29917.GRAPH_C0|C34822.GRAPH_C0|C41773.GRAPH_C0|C23800.GRAPH_C0|C31724.GRAPH_C0|C34053.GRAPH_C0|C33845.GRAPH_C0|C9544.GRAPH_C0|C13787.GRAPH_C0|C25545.GRAPH_C0|C39512.GRAPH_C0|C40256.GRAPH_C0
6260	9.5172e-11	5.9253e-09	31	232	423	12214	DNA replication	C39756.GRAPH_C0|C22709.GRAPH_C0|C35848.GRAPH_C0|C7902.GRAPH_C0|C36125.GRAPH_C0|C16188.GRAPH_C0|C21219.GRAPH_C0|C33275.GRAPH_C0|C35251.GRAPH_C1|C34125.GRAPH_C0|C29618.GRAPH_C0|C41773.GRAPH_C0|C33845.GRAPH_C0|C39512.GRAPH_C0|C39411.GRAPH_C0|C20941.GRAPH_C0|C34760.GRAPH_C0|C10437.GRAPH_C0|C32089.GRAPH_C0|C28248.GRAPH_C0|C30253.GRAPH_C0|C21426.GRAPH_C0|C31697.GRAPH_C0|C37189.GRAPH_C0|C23800.GRAPH_C0|…
278	1.711e-10	1.0272e-08	21	111	423	12214	mitotic cell cycle	C18531.GRAPH_C0|C22709.GRAPH_C0|C33283.GRAPH_C0|C24313.GRAPH_C0|C30308.GRAPH_C0|C7902.GRAPH_C0|C38017.GRAPH_C0|C14343.GRAPH_C0|C32754.GRAPH_C0|C33275.GRAPH_C0|C35251.GRAPH_C1|C29917.GRAPH_C0|C32272.GRAPH_C0|C27245.GRAPH_C0|C29618.GRAPH_C0|C23800.GRAPH_C0|C34053.GRAPH_C0|C33845.GRAPH_C0|C13787.GRAPH_C0|C25545.GRAPH_C0|C39512.GRAPH_C0
18205	2.0395e-10	1.1822e-08	21	112	423	12214	peptidyl-lysine modification	C34760.GRAPH_C0|C10437.GRAPH_C0|C24911.GRAPH_C0|C32089.GRAPH_C0|C36125.GRAPH_C0|C33275.GRAPH_C0|C35251.GRAPH_C1|C28248.GRAPH_C0|C36334.GRAPH_C0|C29917.GRAPH_C0|C34822.GRAPH_C0|C41773.GRAPH_C0|C23800.GRAPH_C0|C31724.GRAPH_C0|C34053.GRAPH_C0|C33845.GRAPH_C0|C9544.GRAPH_C0|C13787.GRAPH_C0|C25545.GRAPH_C0|C39512.GRAPH_C0|C40256.GRAPH_C0
1903047	4.0293e-10	2.2578e-08	17	74	423	12214	mitotic cell cycle process	C18531.GRAPH_C0|C22709.GRAPH_C0|C33283.GRAPH_C0|C24313.GRAPH_C0|C30308.GRAPH_C0|C7902.GRAPH_C0|C38017.GRAPH_C0|C32754.GRAPH_C0|C33275.GRAPH_C0|C35251.GRAPH_C1|C29917.GRAPH_C0|C32272.GRAPH_C0|C27245.GRAPH_C0|C34053.GRAPH_C0|C33845.GRAPH_C0|C13787.GRAPH_C0|C25545.GRAPH_C0
31497	4.6778e-10	2.5109e-08	12	33	423	12214	chromatin assembly	C38687.GRAPH_C0|C30525.GRAPH_C0|C29454.GRAPH_C1|C29454.GRAPH_C0|C35106.GRAPH_C0|C38699.GRAPH_C0|C31826.GRAPH_C0|C28831.GRAPH_C0|C9058.GRAPH_C0|C17461.GRAPH_C0|C30589.GRAPH_C0|C37978.GRAPH_C0
8213	4.9292e-10	2.5109e-08	20	106	423	12214	protein alkylation	C34760.GRAPH_C0|C10437.GRAPH_C0|C32089.GRAPH_C0|C36125.GRAPH_C0|C33275.GRAPH_C0|C35251.GRAPH_C1|C28248.GRAPH_C0|C36334.GRAPH_C0|C29917.GRAPH_C0|C34822.GRAPH_C0|C41773.GRAPH_C0|C23800.GRAPH_C0|C31724.GRAPH_C0|C34053.GRAPH_C0|C33845.GRAPH_C0|C9544.GRAPH_C0|C13787.GRAPH_C0|C25545.GRAPH_C0|C39512.GRAPH_C0|C40256.GRAPH_C0
6479	4.9292e-10	2.5109e-08	20	106	423	12214	protein methylation	C34760.GRAPH_C0|C10437.GRAPH_C0|C32089.GRAPH_C0|C36125.GRAPH_C0|C33275.GRAPH_C0|C35251.GRAPH_C1|C28248.GRAPH_C0|C36334.GRAPH_C0|C29917.GRAPH_C0|C34822.GRAPH_C0|C41773.GRAPH_C0|C23800.GRAPH_C0|C31724.GRAPH_C0|C34053.GRAPH_C0|C33845.GRAPH_C0|C9544.GRAPH_C0|C13787.GRAPH_C0|C25545.GRAPH_C0|C39512.GRAPH_C0|C40256.GRAPH_C0
910	5.6403e-10	2.7886e-08	16	66	423	12214	cytokinesis	C33339.GRAPH_C0|C18531.GRAPH_C0|C31605.GRAPH_C0|C10437.GRAPH_C0|C24313.GRAPH_C0|C30308.GRAPH_C0|C31532.GRAPH_C0|C33275.GRAPH_C0|C35251.GRAPH_C1|C29917.GRAPH_C0|C32272.GRAPH_C0|C27245.GRAPH_C0|C34053.GRAPH_C0|C14164.GRAPH_C0|C13787.GRAPH_C0|C25545.GRAPH_C0
786	5.9749e-10	2.8415e-08	11	27	423	12214	nucleosome	C38687.GRAPH_C0|C30525.GRAPH_C0|C29454.GRAPH_C1|C29454.GRAPH_C0|C35106.GRAPH_C0|C38699.GRAPH_C0|C28831.GRAPH_C0|C9058.GRAPH_C0|C17461.GRAPH_C0|C30589.GRAPH_C0|C37978.GRAPH_C0
785	6.2544e-10	2.8415e-08	13	41	423	12214	chromatin	C38687.GRAPH_C0|C38699.GRAPH_C0|C30711.GRAPH_C1|C28831.GRAPH_C0|C9058.GRAPH_C0|C37978.GRAPH_C0|C30525.GRAPH_C0|C34822.GRAPH_C0|C29454.GRAPH_C1|C29454.GRAPH_C0|C35106.GRAPH_C0|C17461.GRAPH_C0|C30589.GRAPH_C0
51567	6.2544e-10	2.8415e-08	13	41	423	12214	histone H3-K9 methylation	C34760.GRAPH_C0|C10437.GRAPH_C0|C36125.GRAPH_C0|C33275.GRAPH_C0|C35251.GRAPH_C1|C28248.GRAPH_C0|C23800.GRAPH_C0|C34053.GRAPH_C0|C33845.GRAPH_C0|C9544.GRAPH_C0|C13787.GRAPH_C0|C25545.GRAPH_C0|C40256.GRAPH_C0
61647	1.6761e-09	7.4144e-08	13	44	423	12214	histone H3-K9 modification	C34760.GRAPH_C0|C10437.GRAPH_C0|C36125.GRAPH_C0|C33275.GRAPH_C0|C35251.GRAPH_C1|C28248.GRAPH_C0|C23800.GRAPH_C0|C34053.GRAPH_C0|C33845.GRAPH_C0|C9544.GRAPH_C0|C13787.GRAPH_C0|C25545.GRAPH_C0|C40256.GRAPH_C0
34728	2.2787e-09	9.3579e-08	11	30	423	12214	nucleosome organization	C38687.GRAPH_C0|C30525.GRAPH_C0|C29454.GRAPH_C1|C29454.GRAPH_C0|C35106.GRAPH_C0|C38699.GRAPH_C0|C28831.GRAPH_C0|C9058.GRAPH_C0|C17461.GRAPH_C0|C30589.GRAPH_C0|C37978.GRAPH_C0
6334	2.2787e-09	9.3579e-08	11	30	423	12214	nucleosome assembly	C38687.GRAPH_C0|C30525.GRAPH_C0|C29454.GRAPH_C1|C29454.GRAPH_C0|C35106.GRAPH_C0|C38699.GRAPH_C0|C28831.GRAPH_C0|C9058.GRAPH_C0|C17461.GRAPH_C0|C30589.GRAPH_C0|C37978.GRAPH_C0
43933	2.2824e-09	9.3579e-08	48	546	423	12214	macromolecular complex subunit organization	C38687.GRAPH_C0|C22709.GRAPH_C0|C31605.GRAPH_C0|C35848.GRAPH_C0|C34208.GRAPH_C0|C38699.GRAPH_C0|C30960.GRAPH_C0|C24911.GRAPH_C0|C14343.GRAPH_C0|C28831.GRAPH_C0|C36125.GRAPH_C0|C33275.GRAPH_C0|C35251.GRAPH_C1|C37978.GRAPH_C0|C29917.GRAPH_C0|C30525.GRAPH_C0|C34822.GRAPH_C0|C29618.GRAPH_C0|C41773.GRAPH_C0|C31724.GRAPH_C0|C33845.GRAPH_C0|C37627.GRAPH_C0|C17461.GRAPH_C0|C39529.GRAPH_C0|C30589.GRAPH_C0…
6996	2.8737e-09	1.1502e-07	62	815	423	12214	organelle organization	C38687.GRAPH_C0|C18531.GRAPH_C0|C31605.GRAPH_C0|C33283.GRAPH_C0|C31482.GRAPH_C0|C38699.GRAPH_C0|C30960.GRAPH_C0|C37978.GRAPH_C0|C9706.GRAPH_C0|C30525.GRAPH_C0|C34822.GRAPH_C0|C29618.GRAPH_C0|C31724.GRAPH_C0|C17461.GRAPH_C0|C30589.GRAPH_C0|C39512.GRAPH_C0|C40676.GRAPH_C0|C34760.GRAPH_C0|C32089.GRAPH_C0|C32754.GRAPH_C0|C36334.GRAPH_C0|C29454.GRAPH_C1|C29454.GRAPH_C0|C31826.GRAPH_C0|C30209.GRAPH_C0|…
32259	5.0991e-09	1.9934e-07	35	335	423	12214	methylation	C35848.GRAPH_C0|C26076.GRAPH_C0|C12015.GRAPH_C0|C30960.GRAPH_C0|C36125.GRAPH_C0|C33275.GRAPH_C0|C35251.GRAPH_C1|C29917.GRAPH_C0|C34822.GRAPH_C0|C29618.GRAPH_C0|C41773.GRAPH_C0|C31724.GRAPH_C0|C33845.GRAPH_C0|C37627.GRAPH_C0|C35309.GRAPH_C0|C42632.GRAPH_C0|C39512.GRAPH_C0|C39426.GRAPH_C0|C34760.GRAPH_C0|C10437.GRAPH_C0|C18861.GRAPH_C0|C35722.GRAPH_C0|C32089.GRAPH_C0|C28248.GRAPH_C0|C36334.GRAPH_C0…
6333	5.4891e-09	2.0971e-07	13	48	423	12214	chromatin assembly or disassembly	C38687.GRAPH_C0|C38699.GRAPH_C0|C28831.GRAPH_C0|C9058.GRAPH_C0|C37978.GRAPH_C0|C30525.GRAPH_C0|C29454.GRAPH_C1|C29454.GRAPH_C0|C35106.GRAPH_C0|C31826.GRAPH_C0|C17461.GRAPH_C0|C39529.GRAPH_C0|C30589.GRAPH_C0
71824	1.0528e-08	3.8474e-07	11	34	423	12214	protein-DNA complex subunit organization	C38687.GRAPH_C0|C30525.GRAPH_C0|C29454.GRAPH_C1|C29454.GRAPH_C0|C35106.GRAPH_C0|C38699.GRAPH_C0|C28831.GRAPH_C0|C9058.GRAPH_C0|C17461.GRAPH_C0|C30589.GRAPH_C0|C37978.GRAPH_C0
65004	1.0528e-08	3.8474e-07	11	34	423	12214	protein-DNA complex assembly	C38687.GRAPH_C0|C30525.GRAPH_C0|C29454.GRAPH_C1|C29454.GRAPH_C0|C35106.GRAPH_C0|C38699.GRAPH_C0|C28831.GRAPH_C0|C9058.GRAPH_C0|C17461.GRAPH_C0|C30589.GRAPH_C0|C37978.GRAPH_C0
1902589	1.2107e-08	4.3302e-07	40	431	423	12214	single-organism organelle organization	C18531.GRAPH_C0|C22709.GRAPH_C0|C31605.GRAPH_C0|C35848.GRAPH_C0|C33283.GRAPH_C0|C24911.GRAPH_C0|C14343.GRAPH_C0|C36125.GRAPH_C0|C33275.GRAPH_C0|C35251.GRAPH_C1|C29917.GRAPH_C0|C34822.GRAPH_C0|C29618.GRAPH_C0|C41773.GRAPH_C0|C31724.GRAPH_C0|C33845.GRAPH_C0|C37627.GRAPH_C0|C29087.GRAPH_C0|C39512.GRAPH_C0|C30480.GRAPH_C0|C39426.GRAPH_C0|C34760.GRAPH_C0|C10437.GRAPH_C0|C24313.GRAPH_C0|C38017.GRAPH_C0…
16043	2.5722e-08	9.0079e-07	83	1309	423	12214	cellular component organization	C38687.GRAPH_C0|C18531.GRAPH_C0|C25995.GRAPH_C0|C30314.GRAPH_C0|C31605.GRAPH_C0|C33283.GRAPH_C0|C31482.GRAPH_C0|C38699.GRAPH_C0|C30960.GRAPH_C0|C8816.GRAPH_C0|C37978.GRAPH_C0|C9706.GRAPH_C0|C30525.GRAPH_C0|C34822.GRAPH_C0|C38850.GRAPH_C0|C27245.GRAPH_C0|C29618.GRAPH_C0|C31724.GRAPH_C0|C17461.GRAPH_C0|C30589.GRAPH_C0|C39512.GRAPH_C0|C40676.GRAPH_C0|C33938.GRAPH_C1|C34760.GRAPH_C0|C41635.GRAPH_C0|C…
42555	4.3986e-08	1.509e-06	6	8	423	12214	MCM complex	C34125.GRAPH_C0|C39756.GRAPH_C0|C23800.GRAPH_C0|C9544.GRAPH_C0|C13787.GRAPH_C0|C35251.GRAPH_C1
71840	1.3321e-07	4.4785e-06	86	1426	423	12214	cellular component organization or biogenesis	C38687.GRAPH_C0|C18531.GRAPH_C0|C25995.GRAPH_C0|C30314.GRAPH_C0|C31605.GRAPH_C0|C33283.GRAPH_C0|C31482.GRAPH_C0|C38699.GRAPH_C0|C30960.GRAPH_C0|C8816.GRAPH_C0|C37978.GRAPH_C0|C9706.GRAPH_C0|C30525.GRAPH_C0|C34822.GRAPH_C0|C38850.GRAPH_C0|C27245.GRAPH_C0|C29618.GRAPH_C0|C31724.GRAPH_C0|C17461.GRAPH_C0|C30589.GRAPH_C0|C39512.GRAPH_C0|C40676.GRAPH_C0|C33938.GRAPH_C1|C34760.GRAPH_C0|C41635.GRAPH_C0|C…
3677	1.493e-07	4.921e-06	52	702	423	12214	DNA binding	C38687.GRAPH_C0|C17292.GRAPH_C0|C38699.GRAPH_C0|C31574.GRAPH_C0|C37978.GRAPH_C0|C30525.GRAPH_C0|C9261.GRAPH_C0|C30712.GRAPH_C0|C17461.GRAPH_C0|C30589.GRAPH_C0|C19515.GRAPH_C0|C13535.GRAPH_C0|C39674.GRAPH_C0|C11926.GRAPH_C0|C14702.GRAPH_C1|C32962.GRAPH_C1|C29454.GRAPH_C1|C29454.GRAPH_C0|C12174.GRAPH_C0|C39756.GRAPH_C0|C22709.GRAPH_C0|C17750.GRAPH_C0|C25614.GRAPH_C0|C19180.GRAPH_C0|C8940.GRAPH_C0|C…
10075	4.3835e-07	1.417e-05	12	57	423	12214	regulation of meristem growth	C24686.GRAPH_C0|C38612.GRAPH_C0|C38809.GRAPH_C0|C33938.GRAPH_C1|C25742.GRAPH_C0|C27604.GRAPH_C0|C32747.GRAPH_C0|C20500.GRAPH_C0|C23641.GRAPH_C0|C33275.GRAPH_C0|C35251.GRAPH_C1|C28303.GRAPH_C0
48509	9.5229e-07	3.0204e-05	12	61	423	12214	regulation of meristem development	C24686.GRAPH_C0|C38612.GRAPH_C0|C38809.GRAPH_C0|C33938.GRAPH_C1|C25742.GRAPH_C0|C27604.GRAPH_C0|C32747.GRAPH_C0|C20500.GRAPH_C0|C23641.GRAPH_C0|C33275.GRAPH_C0|C35251.GRAPH_C1|C28303.GRAPH_C0
911	1.5354e-06	4.6474e-05	10	43	423	12214	cytokinesis by cell plate formation	C18531.GRAPH_C0|C32272.GRAPH_C0|C27245.GRAPH_C0|C30308.GRAPH_C0|C34053.GRAPH_C0|C13787.GRAPH_C0|C33275.GRAPH_C0|C25545.GRAPH_C0|C35251.GRAPH_C1|C29917.GRAPH_C0
6275	1.5354e-06	4.6474e-05	10	43	423	12214	regulation of DNA replication	C29618.GRAPH_C0|C10437.GRAPH_C0|C23800.GRAPH_C0|C31724.GRAPH_C0|C33845.GRAPH_C0|C13787.GRAPH_C0|C25545.GRAPH_C0|C35251.GRAPH_C1|C28248.GRAPH_C0|C30209.GRAPH_C0
48638	1.5482e-06	4.6474e-05	14	87	423	12214	regulation of developmental growth	C22709.GRAPH_C0|C38809.GRAPH_C0|C33938.GRAPH_C1|C27604.GRAPH_C0|C20500.GRAPH_C0|C33275.GRAPH_C0|C35251.GRAPH_C1|C24686.GRAPH_C0|C38612.GRAPH_C0|C25742.GRAPH_C0|C32747.GRAPH_C0|C23641.GRAPH_C0|C25545.GRAPH_C0|C28303.GRAPH_C0
50789	1.9612e-06	5.7838e-05	105	1971	423	12214	regulation of biological process	C9598.GRAPH_C0|C25995.GRAPH_C0|C17292.GRAPH_C0|C7902.GRAPH_C0|C9706.GRAPH_C0|C30525.GRAPH_C0|C35929.GRAPH_C0|C36454.GRAPH_C0|C18316.GRAPH_C0|C30712.GRAPH_C0|C22306.GRAPH_C0|C39674.GRAPH_C0|C33938.GRAPH_C1|C23368.GRAPH_C0|C32665.GRAPH_C0|C8784.GRAPH_C0|C32089.GRAPH_C0|C35772.GRAPH_C0|C11926.GRAPH_C0|C33708.GRAPH_C0|C34885.GRAPH_C0|C31826.GRAPH_C0|C29614.GRAPH_C0|C9748.GRAPH_C0|C22709.GRAPH_C0|C191…
65007	2.1953e-06	6.3625e-05	112	2147	423	12214	biological regulation	C9598.GRAPH_C0|C25995.GRAPH_C0|C17292.GRAPH_C0|C7902.GRAPH_C0|C9706.GRAPH_C0|C30525.GRAPH_C0|C35929.GRAPH_C0|C36454.GRAPH_C0|C18316.GRAPH_C0|C30712.GRAPH_C0|C22306.GRAPH_C0|C39674.GRAPH_C0|C33938.GRAPH_C1|C23368.GRAPH_C0|C32665.GRAPH_C0|C8784.GRAPH_C0|C32089.GRAPH_C0|C35772.GRAPH_C0|C11926.GRAPH_C0|C33708.GRAPH_C0|C34885.GRAPH_C0|C31826.GRAPH_C0|C29614.GRAPH_C0|C33689.GRAPH_C0|C9748.GRAPH_C0|C227…
51052	2.3005e-06	6.5545e-05	12	66	423	12214	regulation of DNA metabolic process	C29618.GRAPH_C0|C10437.GRAPH_C0|C23800.GRAPH_C0|C31724.GRAPH_C0|C33845.GRAPH_C0|C37627.GRAPH_C0|C34188.GRAPH_C0|C13787.GRAPH_C0|C25545.GRAPH_C0|C35251.GRAPH_C1|C28248.GRAPH_C0|C30209.GRAPH_C0
2000026	2.4044e-06	6.7363e-05	21	189	423	12214	regulation of multicellular organismal development	C38687.GRAPH_C0|C38809.GRAPH_C0|C33938.GRAPH_C1|C10437.GRAPH_C0|C27604.GRAPH_C0|C20500.GRAPH_C0|C33275.GRAPH_C0|C35251.GRAPH_C1|C29917.GRAPH_C0|C24686.GRAPH_C0|C38612.GRAPH_C0|C34822.GRAPH_C0|C25742.GRAPH_C0|C44103.GRAPH_C0|C34053.GRAPH_C0|C32747.GRAPH_C0|C18316.GRAPH_C0|C23641.GRAPH_C0|C13787.GRAPH_C0|C39529.GRAPH_C0|C28303.GRAPH_C0
50793	2.6336e-06	7.2574e-05	24	238	423	12214	regulation of developmental process	C38687.GRAPH_C0|C22709.GRAPH_C0|C38809.GRAPH_C0|C33938.GRAPH_C1|C10437.GRAPH_C0|C27604.GRAPH_C0|C20500.GRAPH_C0|C32480.GRAPH_C0|C33275.GRAPH_C0|C35251.GRAPH_C1|C29917.GRAPH_C0|C24686.GRAPH_C0|C38612.GRAPH_C0|C34822.GRAPH_C0|C25742.GRAPH_C0|C44103.GRAPH_C0|C34053.GRAPH_C0|C32747.GRAPH_C0|C18316.GRAPH_C0|C23641.GRAPH_C0|C13787.GRAPH_C0|C25545.GRAPH_C0|C39529.GRAPH_C0|C28303.GRAPH_C0
40008	2.6949e-06	7.3066e-05	14	91	423	12214	regulation of growth	C22709.GRAPH_C0|C38809.GRAPH_C0|C33938.GRAPH_C1|C27604.GRAPH_C0|C20500.GRAPH_C0|C33275.GRAPH_C0|C35251.GRAPH_C1|C24686.GRAPH_C0|C38612.GRAPH_C0|C25742.GRAPH_C0|C32747.GRAPH_C0|C23641.GRAPH_C0|C25545.GRAPH_C0|C28303.GRAPH_C0
1902410	2.9742e-06	7.9359e-05	10	46	423	12214	mitotic cytokinetic process	C18531.GRAPH_C0|C32272.GRAPH_C0|C27245.GRAPH_C0|C30308.GRAPH_C0|C34053.GRAPH_C0|C13787.GRAPH_C0|C33275.GRAPH_C0|C25545.GRAPH_C0|C35251.GRAPH_C1|C29917.GRAPH_C0
16458	3.3085e-06	8.6899e-05	17	133	423	12214	gene silencing	C39426.GRAPH_C0|C35848.GRAPH_C0|C10437.GRAPH_C0|C18861.GRAPH_C0|C29917.GRAPH_C0|C34822.GRAPH_C0|C29618.GRAPH_C0|C41773.GRAPH_C0|C23800.GRAPH_C0|C34053.GRAPH_C0|C33845.GRAPH_C0|C37627.GRAPH_C0|C34188.GRAPH_C0|C9544.GRAPH_C0|C13787.GRAPH_C0|C25545.GRAPH_C0|C39512.GRAPH_C0
32506	3.6627e-06	9.4723e-05	10	47	423	12214	cytokinetic process	C18531.GRAPH_C0|C32272.GRAPH_C0|C27245.GRAPH_C0|C30308.GRAPH_C0|C34053.GRAPH_C0|C13787.GRAPH_C0|C33275.GRAPH_C0|C25545.GRAPH_C0|C35251.GRAPH_C1|C29917.GRAPH_C0
43228	3.9507e-06	9.9121e-05	45	637	423	12214	non-membrane-bounded organelle	C38687.GRAPH_C0|C22709.GRAPH_C0|C20637.GRAPH_C0|C31605.GRAPH_C0|C35848.GRAPH_C0|C26286.GRAPH_C0|C38699.GRAPH_C0|C30711.GRAPH_C1|C7902.GRAPH_C0|C14343.GRAPH_C0|C28831.GRAPH_C0|C9327.GRAPH_C0|C37978.GRAPH_C0|C29917.GRAPH_C0|C30525.GRAPH_C0|C34822.GRAPH_C0|C33768.GRAPH_C0|C33860.GRAPH_C0|C33845.GRAPH_C0|C33898.GRAPH_C1|C17461.GRAPH_C0|C29087.GRAPH_C0|C30589.GRAPH_C0|C33912.GRAPH_C0|C33339.GRAPH_C0|C…
43232	3.9507e-06	9.9121e-05	45	637	423	12214	intracellular non-membrane-bounded organelle	C38687.GRAPH_C0|C22709.GRAPH_C0|C20637.GRAPH_C0|C31605.GRAPH_C0|C35848.GRAPH_C0|C26286.GRAPH_C0|C38699.GRAPH_C0|C30711.GRAPH_C1|C7902.GRAPH_C0|C14343.GRAPH_C0|C28831.GRAPH_C0|C9327.GRAPH_C0|C37978.GRAPH_C0|C29917.GRAPH_C0|C30525.GRAPH_C0|C34822.GRAPH_C0|C33768.GRAPH_C0|C33860.GRAPH_C0|C33845.GRAPH_C0|C33898.GRAPH_C1|C17461.GRAPH_C0|C29087.GRAPH_C0|C30589.GRAPH_C0|C33912.GRAPH_C0|C33339.GRAPH_C0|C…
281	4.4854e-06	0.00011088	10	48	423	12214	mitotic cytokinesis	C18531.GRAPH_C0|C32272.GRAPH_C0|C27245.GRAPH_C0|C30308.GRAPH_C0|C34053.GRAPH_C0|C13787.GRAPH_C0|C33275.GRAPH_C0|C25545.GRAPH_C0|C35251.GRAPH_C1|C29917.GRAPH_C0
18193	4.6969e-06	0.00011443	26	280	423	12214	peptidyl-amino acid modification	C24911.GRAPH_C0|C36125.GRAPH_C0|C33275.GRAPH_C0|C35251.GRAPH_C1|C29917.GRAPH_C0|C35929.GRAPH_C0|C34822.GRAPH_C0|C41773.GRAPH_C0|C31724.GRAPH_C0|C33845.GRAPH_C0|C39512.GRAPH_C0|C34760.GRAPH_C0|C10437.GRAPH_C0|C32089.GRAPH_C0|C28248.GRAPH_C0|C36334.GRAPH_C0|C26328.GRAPH_C0|C24686.GRAPH_C0|C32763.GRAPH_C1|C32763.GRAPH_C0|C23800.GRAPH_C0|C34053.GRAPH_C0|C9544.GRAPH_C0|C13787.GRAPH_C0|C25545.GRAPH_C0|…
61640	5.4635e-06	0.0001312	10	49	423	12214	cytoskeleton-dependent cytokinesis	C18531.GRAPH_C0|C32272.GRAPH_C0|C27245.GRAPH_C0|C30308.GRAPH_C0|C34053.GRAPH_C0|C13787.GRAPH_C0|C33275.GRAPH_C0|C25545.GRAPH_C0|C35251.GRAPH_C1|C29917.GRAPH_C0
60255	5.6777e-06	0.00013443	58	921	423	12214	regulation of macromolecule metabolic process	C9598.GRAPH_C0|C8145.GRAPH_C1|C17292.GRAPH_C0|C33283.GRAPH_C0|C7902.GRAPH_C0|C9706.GRAPH_C0|C30525.GRAPH_C0|C34822.GRAPH_C0|C29618.GRAPH_C0|C36454.GRAPH_C0|C31724.GRAPH_C0|C30712.GRAPH_C0|C19515.GRAPH_C0|C39512.GRAPH_C0|C13535.GRAPH_C0|C39674.GRAPH_C0|C32665.GRAPH_C0|C32089.GRAPH_C0|C35772.GRAPH_C0|C11926.GRAPH_C0|C32962.GRAPH_C1|C12174.GRAPH_C0|C29270.GRAPH_C0|C30209.GRAPH_C0|C22709.GRAPH_C0|C17…
51239	5.9295e-06	0.00013844	21	200	423	12214	regulation of multicellular organismal process	C38687.GRAPH_C0|C38809.GRAPH_C0|C33938.GRAPH_C1|C10437.GRAPH_C0|C27604.GRAPH_C0|C20500.GRAPH_C0|C33275.GRAPH_C0|C35251.GRAPH_C1|C29917.GRAPH_C0|C24686.GRAPH_C0|C38612.GRAPH_C0|C34822.GRAPH_C0|C25742.GRAPH_C0|C44103.GRAPH_C0|C34053.GRAPH_C0|C32747.GRAPH_C0|C18316.GRAPH_C0|C23641.GRAPH_C0|C13787.GRAPH_C0|C39529.GRAPH_C0|C28303.GRAPH_C0
46983	7.4896e-06	0.00017247	21	203	423	12214	protein dimerization activity	C38687.GRAPH_C0|C17750.GRAPH_C0|C39674.GRAPH_C0|C17292.GRAPH_C0|C29011.GRAPH_C0|C38699.GRAPH_C0|C28960.GRAPH_C0|C32480.GRAPH_C0|C28831.GRAPH_C0|C9489.GRAPH_C0|C9058.GRAPH_C0|C13287.GRAPH_C0|C20174.GRAPH_C0|C37978.GRAPH_C0|C29454.GRAPH_C1|C29454.GRAPH_C0|C35106.GRAPH_C0|C42632.GRAPH_C0|C17461.GRAPH_C0|C30589.GRAPH_C0|C19515.GRAPH_C0
5634	7.9622e-06	0.00017896	66	1109	423	12214	nucleus	C38687.GRAPH_C0|C8145.GRAPH_C1|C17292.GRAPH_C0|C33283.GRAPH_C0|C38699.GRAPH_C0|C16188.GRAPH_C0|C33317.GRAPH_C1|C37978.GRAPH_C0|C30525.GRAPH_C0|C34822.GRAPH_C0|C31724.GRAPH_C0|C18316.GRAPH_C0|C9261.GRAPH_C0|C30712.GRAPH_C0|C17461.GRAPH_C0|C30589.GRAPH_C0|C7766.GRAPH_C0|C13535.GRAPH_C0|C19081.GRAPH_C0|C36334.GRAPH_C0|C32962.GRAPH_C1|C29454.GRAPH_C1|C29454.GRAPH_C0|C12174.GRAPH_C0|C29270.GRAPH_C0|C3…
46982	7.9847e-06	0.00017896	10	51	423	12214	protein heterodimerization activity	C38687.GRAPH_C0|C29454.GRAPH_C1|C29454.GRAPH_C0|C35106.GRAPH_C0|C38699.GRAPH_C0|C28831.GRAPH_C0|C9058.GRAPH_C0|C17461.GRAPH_C0|C30589.GRAPH_C0|C37978.GRAPH_C0
6342	9.1588e-06	0.00020258	11	63	423	12214	chromatin silencing	C39426.GRAPH_C0|C35848.GRAPH_C0|C10437.GRAPH_C0|C18861.GRAPH_C0|C41773.GRAPH_C0|C34053.GRAPH_C0|C33845.GRAPH_C0|C37627.GRAPH_C0|C34188.GRAPH_C0|C9544.GRAPH_C0|C25545.GRAPH_C0
31225	9.5844e-06	0.00020924	10	52	423	12214	anchored component of membrane	C24038.GRAPH_C0|C11009.GRAPH_C0|C35891.GRAPH_C0|C29345.GRAPH_C0|C13938.GRAPH_C0|C35629.GRAPH_C0|C33689.GRAPH_C0|C28303.GRAPH_C0|C21323.GRAPH_C0|C29027.GRAPH_C0
30261	1.062e-05	0.00022812	5	10	423	12214	chromosome condensation	C24313.GRAPH_C0|C38017.GRAPH_C0|C32754.GRAPH_C0|C29087.GRAPH_C0|C34478.GRAPH_C0
45814	1.0721e-05	0.00022812	11	64	423	12214	negative regulation of gene expression, epigenetic	C39426.GRAPH_C0|C35848.GRAPH_C0|C10437.GRAPH_C0|C18861.GRAPH_C0|C41773.GRAPH_C0|C34053.GRAPH_C0|C33845.GRAPH_C0|C37627.GRAPH_C0|C34188.GRAPH_C0|C9544.GRAPH_C0|C25545.GRAPH_C0
90567	1.525e-05	0.00032044	19	180	423	12214	reproductive shoot system development	C39426.GRAPH_C0|C33938.GRAPH_C1|C42869.GRAPH_C0|C18861.GRAPH_C0|C27604.GRAPH_C0|C7902.GRAPH_C0|C32480.GRAPH_C0|C32089.GRAPH_C0|C33275.GRAPH_C0|C34043.GRAPH_C0|C16489.GRAPH_C0|C25742.GRAPH_C0|C44103.GRAPH_C0|C31724.GRAPH_C0|C33845.GRAPH_C0|C23641.GRAPH_C0|C35361.GRAPH_C0|C39529.GRAPH_C0|C19515.GRAPH_C0
808	2.0132e-05	0.00041781	4	6	423	12214	origin recognition complex	C30253.GRAPH_C0|C31697.GRAPH_C0|C37189.GRAPH_C0|C16539.GRAPH_C0
19222	2.1144e-05	0.00043344	66	1143	423	12214	regulation of metabolic process	C9598.GRAPH_C0|C8145.GRAPH_C1|C17292.GRAPH_C0|C33283.GRAPH_C0|C7902.GRAPH_C0|C9706.GRAPH_C0|C30525.GRAPH_C0|C34822.GRAPH_C0|C29618.GRAPH_C0|C36454.GRAPH_C0|C31724.GRAPH_C0|C30712.GRAPH_C0|C19515.GRAPH_C0|C39512.GRAPH_C0|C13535.GRAPH_C0|C39674.GRAPH_C0|C32665.GRAPH_C0|C32089.GRAPH_C0|C35772.GRAPH_C0|C11926.GRAPH_C0|C32962.GRAPH_C1|C34885.GRAPH_C0|C12174.GRAPH_C0|C29270.GRAPH_C0|C30209.GRAPH_C0|C22…
6259	2.2554e-05	0.00045678	45	682	423	12214	DNA metabolic process	C39756.GRAPH_C0|C22709.GRAPH_C0|C35848.GRAPH_C0|C30960.GRAPH_C0|C7902.GRAPH_C0|C36125.GRAPH_C0|C16188.GRAPH_C0|C21219.GRAPH_C0|C33275.GRAPH_C0|C35251.GRAPH_C1|C34125.GRAPH_C0|C9706.GRAPH_C0|C29618.GRAPH_C0|C41773.GRAPH_C0|C33845.GRAPH_C0|C37627.GRAPH_C0|C36199.GRAPH_C0|C35309.GRAPH_C0|C29087.GRAPH_C0|C39512.GRAPH_C0|C39411.GRAPH_C0|C20941.GRAPH_C0|C34760.GRAPH_C0|C10437.GRAPH_C0|C18861.GRAPH_C0|C…
7017	2.4572e-05	0.00049173	16	139	423	12214	microtubule-based process	C33339.GRAPH_C0|C18531.GRAPH_C0|C31605.GRAPH_C0|C35848.GRAPH_C0|C10437.GRAPH_C0|C24313.GRAPH_C0|C26286.GRAPH_C0|C31532.GRAPH_C0|C33275.GRAPH_C0|C29917.GRAPH_C0|C24686.GRAPH_C0|C33768.GRAPH_C0|C34053.GRAPH_C0|C36510.GRAPH_C0|C29952.GRAPH_C0|C25545.GRAPH_C0
16682	2.6257e-05	0.00051927	10	58	423	12214	oxidoreductase activity, acting on diphenols and related substances as donors, oxygen as acceptor	C34746.GRAPH_C1|C28647.GRAPH_C0|C8135.GRAPH_C0|C22322.GRAPH_C0|C29020.GRAPH_C0|C33938.GRAPH_C1|C9562.GRAPH_C0|C30872.GRAPH_C0|C34746.GRAPH_C0|C29027.GRAPH_C0
8447	2.7671e-05	0.00054088	7	27	423	12214	L-ascorbate oxidase activity	C34746.GRAPH_C1|C28647.GRAPH_C0|C8135.GRAPH_C0|C33938.GRAPH_C1|C30872.GRAPH_C0|C34746.GRAPH_C0|C29027.GRAPH_C0
10073	3.006e-05	0.00058082	12	84	423	12214	meristem maintenance	C24686.GRAPH_C0|C38612.GRAPH_C0|C38809.GRAPH_C0|C33938.GRAPH_C1|C25742.GRAPH_C0|C27604.GRAPH_C0|C32747.GRAPH_C0|C20500.GRAPH_C0|C23641.GRAPH_C0|C33275.GRAPH_C0|C35251.GRAPH_C1|C28303.GRAPH_C0
9892	3.6444e-05	0.00069616	24	278	423	12214	negative regulation of metabolic process	C22709.GRAPH_C0|C39426.GRAPH_C0|C35848.GRAPH_C0|C10437.GRAPH_C0|C18861.GRAPH_C0|C7902.GRAPH_C0|C33493.GRAPH_C1|C29917.GRAPH_C0|C22936.GRAPH_C0|C34822.GRAPH_C0|C29618.GRAPH_C0|C41773.GRAPH_C0|C23800.GRAPH_C0|C9192.GRAPH_C0|C34053.GRAPH_C0|C33845.GRAPH_C0|C37627.GRAPH_C0|C34885.GRAPH_C0|C34188.GRAPH_C0|C9544.GRAPH_C0|C26354.GRAPH_C0|C13787.GRAPH_C0|C25545.GRAPH_C0|C39512.GRAPH_C0
6268	4.5688e-05	0.0008461	4	7	423	12214	DNA unwinding involved in DNA replication	C33845.GRAPH_C0|C9544.GRAPH_C0|C13787.GRAPH_C0|C35251.GRAPH_C1
7167	4.5803e-05	0.0008461	7	29	423	12214	enzyme linked receptor protein signaling pathway	C24686.GRAPH_C0|C32962.GRAPH_C1|C32763.GRAPH_C1|C27604.GRAPH_C0|C30308.GRAPH_C0|C33275.GRAPH_C0|C9748.GRAPH_C0
7169	4.5803e-05	0.0008461	7	29	423	12214	transmembrane receptor protein tyrosine kinase signaling pathway	C24686.GRAPH_C0|C32962.GRAPH_C1|C32763.GRAPH_C1|C27604.GRAPH_C0|C30308.GRAPH_C0|C33275.GRAPH_C0|C9748.GRAPH_C0
10605	5.7708e-05	0.0010378	19	198	423	12214	negative regulation of macromolecule metabolic process	C22709.GRAPH_C0|C39426.GRAPH_C0|C35848.GRAPH_C0|C10437.GRAPH_C0|C18861.GRAPH_C0|C7902.GRAPH_C0|C29917.GRAPH_C0|C34822.GRAPH_C0|C29618.GRAPH_C0|C41773.GRAPH_C0|C23800.GRAPH_C0|C34053.GRAPH_C0|C33845.GRAPH_C0|C37627.GRAPH_C0|C34188.GRAPH_C0|C9544.GRAPH_C0|C13787.GRAPH_C0|C25545.GRAPH_C0|C39512.GRAPH_C0
46658	5.8034e-05	0.0010378	6	21	423	12214	anchored component of plasma membrane	C11009.GRAPH_C0|C35891.GRAPH_C0|C13938.GRAPH_C0|C33689.GRAPH_C0|C28303.GRAPH_C0|C29027.GRAPH_C0
51302	5.8034e-05	0.0010378	6	21	423	12214	regulation of cell division	C22709.GRAPH_C0|C25742.GRAPH_C0|C23800.GRAPH_C0|C7902.GRAPH_C0|C23641.GRAPH_C0|C25545.GRAPH_C0
50794	6.0483e-05	0.0010702	86	1659	423	12214	regulation of cellular process	C9598.GRAPH_C0|C8145.GRAPH_C1|C25995.GRAPH_C0|C17292.GRAPH_C0|C33283.GRAPH_C0|C30308.GRAPH_C0|C31770.GRAPH_C0|C7902.GRAPH_C0|C33317.GRAPH_C0|C9706.GRAPH_C0|C30525.GRAPH_C0|C35929.GRAPH_C0|C29618.GRAPH_C0|C36454.GRAPH_C0|C31724.GRAPH_C0|C30712.GRAPH_C0|C22306.GRAPH_C0|C31157.GRAPH_C0|C19515.GRAPH_C0|C39512.GRAPH_C0|C13535.GRAPH_C0|C39674.GRAPH_C0|C13417.GRAPH_C0|C32665.GRAPH_C0|C8784.GRAPH_C0|C320…
19219	7.0751e-05	0.0012389	43	672	423	12214	regulation of nucleobase-containing compound metabolic process	C9598.GRAPH_C0|C8145.GRAPH_C1|C17750.GRAPH_C0|C19180.GRAPH_C0|C29626.GRAPH_C1|C17292.GRAPH_C0|C35848.GRAPH_C0|C28960.GRAPH_C0|C28987.GRAPH_C0|C9489.GRAPH_C0|C35251.GRAPH_C1|C18796.GRAPH_C0|C30525.GRAPH_C0|C29618.GRAPH_C0|C41773.GRAPH_C0|C31724.GRAPH_C0|C33845.GRAPH_C0|C37627.GRAPH_C0|C30712.GRAPH_C0|C39529.GRAPH_C0|C19515.GRAPH_C0|C13535.GRAPH_C0|C39674.GRAPH_C0|C39426.GRAPH_C0|C10437.GRAPH_C0|C1…
10629	7.2813e-05	0.0012618	17	168	423	12214	negative regulation of gene expression	C39426.GRAPH_C0|C35848.GRAPH_C0|C10437.GRAPH_C0|C18861.GRAPH_C0|C29917.GRAPH_C0|C34822.GRAPH_C0|C29618.GRAPH_C0|C41773.GRAPH_C0|C23800.GRAPH_C0|C34053.GRAPH_C0|C33845.GRAPH_C0|C37627.GRAPH_C0|C34188.GRAPH_C0|C9544.GRAPH_C0|C13787.GRAPH_C0|C25545.GRAPH_C0|C39512.GRAPH_C0
16679	8.2926e-05	0.0014224	10	66	423	12214	oxidoreductase activity, acting on diphenols and related substances as donors	C34746.GRAPH_C1|C28647.GRAPH_C0|C8135.GRAPH_C0|C22322.GRAPH_C0|C29020.GRAPH_C0|C33938.GRAPH_C1|C9562.GRAPH_C0|C30872.GRAPH_C0|C34746.GRAPH_C0|C29027.GRAPH_C0
48367	0.00013449	0.0022836	25	321	423	12214	shoot system development	C7902.GRAPH_C0|C30049.GRAPH_C0|C33275.GRAPH_C0|C34043.GRAPH_C0|C16489.GRAPH_C0|C25742.GRAPH_C0|C22892.GRAPH_C0|C31724.GRAPH_C0|C33845.GRAPH_C0|C23641.GRAPH_C0|C24016.GRAPH_C0|C39529.GRAPH_C0|C19515.GRAPH_C0|C13535.GRAPH_C0|C39426.GRAPH_C0|C33938.GRAPH_C1|C42869.GRAPH_C0|C18861.GRAPH_C0|C27604.GRAPH_C0|C32480.GRAPH_C0|C32089.GRAPH_C0|C25521.GRAPH_C0|C27118.GRAPH_C0|C44103.GRAPH_C0|C35361.GRAPH_C0
5576	0.00013977	0.0023495	26	341	423	12214	extracellular region	C25995.GRAPH_C0|C144.GRAPH_C0|C17073.GRAPH_C0|C8816.GRAPH_C0|C31911.GRAPH_C1|C38612.GRAPH_C0|C8983.GRAPH_C0|C38850.GRAPH_C0|C34673.GRAPH_C0|C21184.GRAPH_C0|C38976.GRAPH_C0|C26354.GRAPH_C0|C16428.GRAPH_C0|C8135.GRAPH_C0|C38809.GRAPH_C0|C38965.GRAPH_C0|C20500.GRAPH_C0|C41635.GRAPH_C0|C27371.GRAPH_C0|C30872.GRAPH_C1|C30872.GRAPH_C0|C33689.GRAPH_C0|C28566.GRAPH_C1|C28566.GRAPH_C0|C16522.GRAPH_C0|C290…
51225	0.00016076	0.0026756	3	4	423	12214	spindle assembly	C34053.GRAPH_C0|C25545.GRAPH_C0|C29917.GRAPH_C0
31226	0.0001649	0.0027176	7	35	423	12214	intrinsic component of plasma membrane	C11009.GRAPH_C0|C35891.GRAPH_C0|C13938.GRAPH_C0|C33689.GRAPH_C0|C35962.GRAPH_C0|C28303.GRAPH_C0|C29027.GRAPH_C0
80090	0.00018203	0.0029464	52	902	423	12214	regulation of primary metabolic process	C9598.GRAPH_C0|C8145.GRAPH_C1|C17292.GRAPH_C0|C33283.GRAPH_C0|C7902.GRAPH_C0|C30525.GRAPH_C0|C29618.GRAPH_C0|C31724.GRAPH_C0|C30712.GRAPH_C0|C19515.GRAPH_C0|C13535.GRAPH_C0|C39674.GRAPH_C0|C32665.GRAPH_C0|C35772.GRAPH_C0|C11926.GRAPH_C0|C32962.GRAPH_C1|C12174.GRAPH_C0|C29270.GRAPH_C0|C30209.GRAPH_C0|C22709.GRAPH_C0|C17750.GRAPH_C0|C19180.GRAPH_C0|C29626.GRAPH_C1|C35848.GRAPH_C0|C28960.GRAPH_C0|C2…
71555	0.00018229	0.0029464	17	181	423	12214	cell wall organization	C25995.GRAPH_C0|C30314.GRAPH_C0|C33938.GRAPH_C1|C17073.GRAPH_C0|C27604.GRAPH_C0|C41635.GRAPH_C0|C8816.GRAPH_C0|C24686.GRAPH_C0|C38850.GRAPH_C0|C25742.GRAPH_C0|C9192.GRAPH_C0|C34885.GRAPH_C0|C38976.GRAPH_C0|C33689.GRAPH_C0|C35361.GRAPH_C0|C28303.GRAPH_C0|C29027.GRAPH_C0
7059	0.00019763	0.0031639	11	87	423	12214	chromosome segregation	C27483.GRAPH_C0|C32230.GRAPH_C0|C29618.GRAPH_C0|C24313.GRAPH_C0|C23800.GRAPH_C0|C33845.GRAPH_C0|C37627.GRAPH_C0|C38017.GRAPH_C0|C34188.GRAPH_C0|C29087.GRAPH_C0|C34478.GRAPH_C0
8017	0.00023082	0.0036604	9	61	423	12214	microtubule binding	C33339.GRAPH_C0|C31605.GRAPH_C0|C27245.GRAPH_C0|C33768.GRAPH_C0|C26286.GRAPH_C0|C36510.GRAPH_C0|C14343.GRAPH_C0|C31532.GRAPH_C0|C29952.GRAPH_C0
31323	0.00025834	0.0040586	52	915	423	12214	regulation of cellular metabolic process	C9598.GRAPH_C0|C8145.GRAPH_C1|C17292.GRAPH_C0|C33283.GRAPH_C0|C7902.GRAPH_C0|C30525.GRAPH_C0|C29618.GRAPH_C0|C31724.GRAPH_C0|C30712.GRAPH_C0|C19515.GRAPH_C0|C13535.GRAPH_C0|C39674.GRAPH_C0|C32665.GRAPH_C0|C35772.GRAPH_C0|C11926.GRAPH_C0|C32962.GRAPH_C1|C12174.GRAPH_C0|C29270.GRAPH_C0|C30209.GRAPH_C0|C22709.GRAPH_C0|C17750.GRAPH_C0|C19180.GRAPH_C0|C29626.GRAPH_C1|C35848.GRAPH_C0|C28960.GRAPH_C0|C2…
2000112	0.00027135	0.0042236	43	714	423	12214	regulation of cellular macromolecule biosynthetic process	C9598.GRAPH_C0|C8145.GRAPH_C1|C17750.GRAPH_C0|C19180.GRAPH_C0|C29626.GRAPH_C1|C17292.GRAPH_C0|C35848.GRAPH_C0|C28960.GRAPH_C0|C28987.GRAPH_C0|C9489.GRAPH_C0|C35251.GRAPH_C1|C18796.GRAPH_C0|C30525.GRAPH_C0|C29618.GRAPH_C0|C41773.GRAPH_C0|C31724.GRAPH_C0|C33845.GRAPH_C0|C37627.GRAPH_C0|C30712.GRAPH_C0|C39529.GRAPH_C0|C19515.GRAPH_C0|C13535.GRAPH_C0|C39674.GRAPH_C0|C39426.GRAPH_C0|C10437.GRAPH_C0|C1…
9889	0.00027803	0.004273	44	737	423	12214	regulation of biosynthetic process	C9598.GRAPH_C0|C8145.GRAPH_C1|C17750.GRAPH_C0|C19180.GRAPH_C0|C29626.GRAPH_C1|C17292.GRAPH_C0|C35848.GRAPH_C0|C28960.GRAPH_C0|C28987.GRAPH_C0|C9489.GRAPH_C0|C35251.GRAPH_C1|C18796.GRAPH_C0|C30525.GRAPH_C0|C29618.GRAPH_C0|C25742.GRAPH_C0|C41773.GRAPH_C0|C31724.GRAPH_C0|C33845.GRAPH_C0|C37627.GRAPH_C0|C30712.GRAPH_C0|C39529.GRAPH_C0|C19515.GRAPH_C0|C13535.GRAPH_C0|C39674.GRAPH_C0|C39426.GRAPH_C0|C1…
10556	0.00027961	0.004273	43	715	423	12214	regulation of macromolecule biosynthetic process	C9598.GRAPH_C0|C8145.GRAPH_C1|C17750.GRAPH_C0|C19180.GRAPH_C0|C29626.GRAPH_C1|C17292.GRAPH_C0|C35848.GRAPH_C0|C28960.GRAPH_C0|C28987.GRAPH_C0|C9489.GRAPH_C0|C35251.GRAPH_C1|C18796.GRAPH_C0|C30525.GRAPH_C0|C29618.GRAPH_C0|C41773.GRAPH_C0|C31724.GRAPH_C0|C33845.GRAPH_C0|C37627.GRAPH_C0|C30712.GRAPH_C0|C39529.GRAPH_C0|C19515.GRAPH_C0|C13535.GRAPH_C0|C39674.GRAPH_C0|C39426.GRAPH_C0|C10437.GRAPH_C0|C1…
15631	0.00029636	0.0044774	9	63	423	12214	tubulin binding	C33339.GRAPH_C0|C31605.GRAPH_C0|C27245.GRAPH_C0|C33768.GRAPH_C0|C26286.GRAPH_C0|C36510.GRAPH_C0|C14343.GRAPH_C0|C31532.GRAPH_C0|C29952.GRAPH_C0
9888	0.00029831	0.0044774	25	338	423	12214	tissue development	C33275.GRAPH_C0|C35251.GRAPH_C1|C29917.GRAPH_C0|C38612.GRAPH_C0|C25742.GRAPH_C0|C32747.GRAPH_C0|C23641.GRAPH_C0|C24016.GRAPH_C0|C39529.GRAPH_C0|C13535.GRAPH_C0|C38809.GRAPH_C0|C33938.GRAPH_C1|C24313.GRAPH_C0|C27604.GRAPH_C0|C32665.GRAPH_C0|C20500.GRAPH_C0|C25521.GRAPH_C0|C14702.GRAPH_C1|C24686.GRAPH_C0|C27118.GRAPH_C0|C23800.GRAPH_C0|C35361.GRAPH_C0|C15349.GRAPH_C0|C28303.GRAPH_C0|C29027.GRAPH_C0
10468	0.0003126	0.0046503	44	741	423	12214	regulation of gene expression	C9598.GRAPH_C0|C8145.GRAPH_C1|C17750.GRAPH_C0|C19180.GRAPH_C0|C29626.GRAPH_C1|C17292.GRAPH_C0|C35848.GRAPH_C0|C28960.GRAPH_C0|C28987.GRAPH_C0|C9489.GRAPH_C0|C29917.GRAPH_C0|C9706.GRAPH_C0|C18796.GRAPH_C0|C30525.GRAPH_C0|C34822.GRAPH_C0|C29618.GRAPH_C0|C41773.GRAPH_C0|C33845.GRAPH_C0|C37627.GRAPH_C0|C30712.GRAPH_C0|C39529.GRAPH_C0|C19515.GRAPH_C0|C39512.GRAPH_C0|C13535.GRAPH_C0|C39674.GRAPH_C0|C39…
9908	0.00035622	0.0050898	16	174	423	12214	flower development	C39426.GRAPH_C0|C33938.GRAPH_C1|C42869.GRAPH_C0|C18861.GRAPH_C0|C27604.GRAPH_C0|C7902.GRAPH_C0|C32480.GRAPH_C0|C32089.GRAPH_C0|C33275.GRAPH_C0|C34043.GRAPH_C0|C16489.GRAPH_C0|C31724.GRAPH_C0|C33845.GRAPH_C0|C35361.GRAPH_C0|C39529.GRAPH_C0|C19515.GRAPH_C0
45892	0.00035729	0.0050898	11	93	423	12214	negative regulation of transcription, DNA-templated	C39426.GRAPH_C0|C35848.GRAPH_C0|C10437.GRAPH_C0|C18861.GRAPH_C0|C41773.GRAPH_C0|C34053.GRAPH_C0|C33845.GRAPH_C0|C37627.GRAPH_C0|C34188.GRAPH_C0|C9544.GRAPH_C0|C25545.GRAPH_C0
51253	0.00035729	0.0050898	11	93	423	12214	negative regulation of RNA metabolic process	C39426.GRAPH_C0|C35848.GRAPH_C0|C10437.GRAPH_C0|C18861.GRAPH_C0|C41773.GRAPH_C0|C34053.GRAPH_C0|C33845.GRAPH_C0|C37627.GRAPH_C0|C34188.GRAPH_C0|C9544.GRAPH_C0|C25545.GRAPH_C0
1902679	0.00035729	0.0050898	11	93	423	12214	negative regulation of RNA biosynthetic process	C39426.GRAPH_C0|C35848.GRAPH_C0|C10437.GRAPH_C0|C18861.GRAPH_C0|C41773.GRAPH_C0|C34053.GRAPH_C0|C33845.GRAPH_C0|C37627.GRAPH_C0|C34188.GRAPH_C0|C9544.GRAPH_C0|C25545.GRAPH_C0
1903507	0.00035729	0.0050898	11	93	423	12214	negative regulation of nucleic acid-templated transcription	C39426.GRAPH_C0|C35848.GRAPH_C0|C10437.GRAPH_C0|C18861.GRAPH_C0|C41773.GRAPH_C0|C34053.GRAPH_C0|C33845.GRAPH_C0|C37627.GRAPH_C0|C34188.GRAPH_C0|C9544.GRAPH_C0|C25545.GRAPH_C0
45229	0.00036745	0.0051907	17	192	423	12214	external encapsulating structure organization	C25995.GRAPH_C0|C30314.GRAPH_C0|C33938.GRAPH_C1|C17073.GRAPH_C0|C27604.GRAPH_C0|C41635.GRAPH_C0|C8816.GRAPH_C0|C24686.GRAPH_C0|C38850.GRAPH_C0|C25742.GRAPH_C0|C9192.GRAPH_C0|C34885.GRAPH_C0|C38976.GRAPH_C0|C33689.GRAPH_C0|C35361.GRAPH_C0|C28303.GRAPH_C0|C29027.GRAPH_C0
31326	0.00037553	0.0052605	43	725	423	12214	regulation of cellular biosynthetic process	C9598.GRAPH_C0|C8145.GRAPH_C1|C17750.GRAPH_C0|C19180.GRAPH_C0|C29626.GRAPH_C1|C17292.GRAPH_C0|C35848.GRAPH_C0|C28960.GRAPH_C0|C28987.GRAPH_C0|C9489.GRAPH_C0|C35251.GRAPH_C1|C18796.GRAPH_C0|C30525.GRAPH_C0|C29618.GRAPH_C0|C41773.GRAPH_C0|C31724.GRAPH_C0|C33845.GRAPH_C0|C37627.GRAPH_C0|C30712.GRAPH_C0|C39529.GRAPH_C0|C19515.GRAPH_C0|C13535.GRAPH_C0|C39674.GRAPH_C0|C39426.GRAPH_C0|C10437.GRAPH_C0|C1…
9913	0.00038561	0.0053131	4	11	423	12214	epidermal cell differentiation	C13535.GRAPH_C0|C27118.GRAPH_C0|C24313.GRAPH_C0|C29917.GRAPH_C0
30855	0.00038561	0.0053131	4	11	423	12214	epithelial cell differentiation	C13535.GRAPH_C0|C27118.GRAPH_C0|C24313.GRAPH_C0|C29917.GRAPH_C0
71554	0.00043921	0.0060025	22	288	423	12214	cell wall organization or biogenesis	C25995.GRAPH_C0|C30314.GRAPH_C0|C11009.GRAPH_C0|C33938.GRAPH_C1|C17073.GRAPH_C0|C27604.GRAPH_C0|C41635.GRAPH_C0|C35772.GRAPH_C0|C9765.GRAPH_C0|C8816.GRAPH_C0|C11926.GRAPH_C0|C31911.GRAPH_C1|C24686.GRAPH_C0|C38850.GRAPH_C0|C25742.GRAPH_C0|C9192.GRAPH_C0|C34885.GRAPH_C0|C38976.GRAPH_C0|C33689.GRAPH_C0|C35361.GRAPH_C0|C28303.GRAPH_C0|C29027.GRAPH_C0
819	0.00049771	0.0067471	8	54	423	12214	sister chromatid segregation	C29618.GRAPH_C0|C24313.GRAPH_C0|C23800.GRAPH_C0|C37627.GRAPH_C0|C38017.GRAPH_C0|C34188.GRAPH_C0|C29087.GRAPH_C0|C34478.GRAPH_C0
51171	0.00054387	0.007314	43	738	423	12214	regulation of nitrogen compound metabolic process	C9598.GRAPH_C0|C8145.GRAPH_C1|C17750.GRAPH_C0|C19180.GRAPH_C0|C29626.GRAPH_C1|C17292.GRAPH_C0|C35848.GRAPH_C0|C28960.GRAPH_C0|C28987.GRAPH_C0|C9489.GRAPH_C0|C35251.GRAPH_C1|C18796.GRAPH_C0|C30525.GRAPH_C0|C29618.GRAPH_C0|C41773.GRAPH_C0|C31724.GRAPH_C0|C33845.GRAPH_C0|C37627.GRAPH_C0|C30712.GRAPH_C0|C39529.GRAPH_C0|C19515.GRAPH_C0|C13535.GRAPH_C0|C39674.GRAPH_C0|C39426.GRAPH_C0|C10437.GRAPH_C0|C1…
45934	0.00056263	0.0073892	11	98	423	12214	negative regulation of nucleobase-containing compound metabolic process	C39426.GRAPH_C0|C35848.GRAPH_C0|C10437.GRAPH_C0|C18861.GRAPH_C0|C41773.GRAPH_C0|C34053.GRAPH_C0|C33845.GRAPH_C0|C37627.GRAPH_C0|C34188.GRAPH_C0|C9544.GRAPH_C0|C25545.GRAPH_C0
8544	0.00056265	0.0073892	4	12	423	12214	epidermis development	C13535.GRAPH_C0|C27118.GRAPH_C0|C24313.GRAPH_C0|C29917.GRAPH_C0
10229	0.00056265	0.0073892	4	12	423	12214	inflorescence development	C25742.GRAPH_C0|C44103.GRAPH_C0|C23641.GRAPH_C0|C39529.GRAPH_C0
32392	0.00058705	0.0075911	6	31	423	12214	DNA geometric change	C34125.GRAPH_C0|C39756.GRAPH_C0|C33845.GRAPH_C0|C9544.GRAPH_C0|C13787.GRAPH_C0|C35251.GRAPH_C1
32508	0.00058705	0.0075911	6	31	423	12214	DNA duplex unwinding	C34125.GRAPH_C0|C39756.GRAPH_C0|C33845.GRAPH_C0|C9544.GRAPH_C0|C13787.GRAPH_C0|C35251.GRAPH_C1
5507	0.00065556	0.0084122	13	132	423	12214	copper ion binding	C8135.GRAPH_C0|C33938.GRAPH_C1|C17404.GRAPH_C0|C9959.GRAPH_C0|C30872.GRAPH_C1|C19392.GRAPH_C0|C30872.GRAPH_C0|C34746.GRAPH_C1|C28647.GRAPH_C0|C24578.GRAPH_C0|C22198.GRAPH_C0|C34746.GRAPH_C0|C29027.GRAPH_C0
8422	0.00070169	0.0089359	6	32	423	12214	beta-glucosidase activity	C20946.GRAPH_C0|C27169.GRAPH_C0|C29345.GRAPH_C0|C13938.GRAPH_C0|C21820.GRAPH_C0|C27835.GRAPH_C0
7166	0.0007185	0.0090134	7	44	423	12214	cell surface receptor signaling pathway	C24686.GRAPH_C0|C32962.GRAPH_C1|C32763.GRAPH_C1|C27604.GRAPH_C0|C30308.GRAPH_C0|C33275.GRAPH_C0|C9748.GRAPH_C0
15926	0.0007185	0.0090134	7	44	423	12214	glucosidase activity	C20946.GRAPH_C0|C31911.GRAPH_C1|C27169.GRAPH_C0|C29345.GRAPH_C0|C13938.GRAPH_C0|C21820.GRAPH_C0|C27835.GRAPH_C0
7051	0.00076297	0.0095004	3	6	423	12214	spindle organization	C34053.GRAPH_C0|C25545.GRAPH_C0|C29917.GRAPH_C0
44454	0.00079061	0.0097722	4	13	423	12214	nuclear chromosome part	C31697.GRAPH_C0|C23800.GRAPH_C0|C30711.GRAPH_C1|C16539.GRAPH_C0
48827	0.00082233	0.01009	17	206	423	12214	phyllome development	C13535.GRAPH_C0|C33938.GRAPH_C1|C27604.GRAPH_C0|C7902.GRAPH_C0|C30049.GRAPH_C0|C32480.GRAPH_C0|C33275.GRAPH_C0|C16489.GRAPH_C0|C27118.GRAPH_C0|C25742.GRAPH_C0|C44103.GRAPH_C0|C31724.GRAPH_C0|C33845.GRAPH_C0|C23641.GRAPH_C0|C35361.GRAPH_C0|C39529.GRAPH_C0|C19515.GRAPH_C0
6355	0.00086288	0.010511	37	620	423	12214	regulation of transcription, DNA-templated	C9598.GRAPH_C0|C8145.GRAPH_C1|C17750.GRAPH_C0|C19180.GRAPH_C0|C29626.GRAPH_C1|C17292.GRAPH_C0|C35848.GRAPH_C0|C28960.GRAPH_C0|C28987.GRAPH_C0|C9489.GRAPH_C0|C18796.GRAPH_C0|C30525.GRAPH_C0|C29618.GRAPH_C0|C41773.GRAPH_C0|C33845.GRAPH_C0|C37627.GRAPH_C0|C30712.GRAPH_C0|C39529.GRAPH_C0|C19515.GRAPH_C0|C13535.GRAPH_C0|C39674.GRAPH_C0|C39426.GRAPH_C0|C10437.GRAPH_C0|C18861.GRAPH_C0|C32665.GRAPH_C0|C3…
2001141	0.0008886	0.01067	37	621	423	12214	regulation of RNA biosynthetic process	C9598.GRAPH_C0|C8145.GRAPH_C1|C17750.GRAPH_C0|C19180.GRAPH_C0|C29626.GRAPH_C1|C17292.GRAPH_C0|C35848.GRAPH_C0|C28960.GRAPH_C0|C28987.GRAPH_C0|C9489.GRAPH_C0|C18796.GRAPH_C0|C30525.GRAPH_C0|C29618.GRAPH_C0|C41773.GRAPH_C0|C33845.GRAPH_C0|C37627.GRAPH_C0|C30712.GRAPH_C0|C39529.GRAPH_C0|C19515.GRAPH_C0|C13535.GRAPH_C0|C39674.GRAPH_C0|C39426.GRAPH_C0|C10437.GRAPH_C0|C18861.GRAPH_C0|C32665.GRAPH_C0|C3…
1903506	0.0008886	0.01067	37	621	423	12214	regulation of nucleic acid-templated transcription	C9598.GRAPH_C0|C8145.GRAPH_C1|C17750.GRAPH_C0|C19180.GRAPH_C0|C29626.GRAPH_C1|C17292.GRAPH_C0|C35848.GRAPH_C0|C28960.GRAPH_C0|C28987.GRAPH_C0|C9489.GRAPH_C0|C18796.GRAPH_C0|C30525.GRAPH_C0|C29618.GRAPH_C0|C41773.GRAPH_C0|C33845.GRAPH_C0|C37627.GRAPH_C0|C30712.GRAPH_C0|C39529.GRAPH_C0|C19515.GRAPH_C0|C13535.GRAPH_C0|C39674.GRAPH_C0|C39426.GRAPH_C0|C10437.GRAPH_C0|C18861.GRAPH_C0|C32665.GRAPH_C0|C3…
15630	0.00091449	0.010903	12	120	423	12214	microtubule cytoskeleton	C33912.GRAPH_C0|C33339.GRAPH_C0|C32230.GRAPH_C0|C31605.GRAPH_C0|C32272.GRAPH_C0|C33768.GRAPH_C0|C35848.GRAPH_C0|C33898.GRAPH_C1|C26286.GRAPH_C0|C36510.GRAPH_C0|C14343.GRAPH_C0|C29952.GRAPH_C0
51252	0.0010276	0.012165	37	626	423	12214	regulation of RNA metabolic process	C9598.GRAPH_C0|C8145.GRAPH_C1|C17750.GRAPH_C0|C19180.GRAPH_C0|C29626.GRAPH_C1|C17292.GRAPH_C0|C35848.GRAPH_C0|C28960.GRAPH_C0|C28987.GRAPH_C0|C9489.GRAPH_C0|C18796.GRAPH_C0|C30525.GRAPH_C0|C29618.GRAPH_C0|C41773.GRAPH_C0|C33845.GRAPH_C0|C37627.GRAPH_C0|C30712.GRAPH_C0|C39529.GRAPH_C0|C19515.GRAPH_C0|C13535.GRAPH_C0|C39674.GRAPH_C0|C39426.GRAPH_C0|C10437.GRAPH_C0|C18861.GRAPH_C0|C32665.GRAPH_C0|C3…
98813	0.0010913	0.012829	9	75	423	12214	nuclear chromosome segregation	C29618.GRAPH_C0|C24313.GRAPH_C0|C23800.GRAPH_C0|C33845.GRAPH_C0|C37627.GRAPH_C0|C38017.GRAPH_C0|C34188.GRAPH_C0|C29087.GRAPH_C0|C34478.GRAPH_C0
48856	0.0011176	0.013046	54	1022	423	12214	anatomical structure development	C25995.GRAPH_C0|C30314.GRAPH_C0|C7902.GRAPH_C0|C8816.GRAPH_C0|C18843.GRAPH_C0|C27245.GRAPH_C0|C29618.GRAPH_C0|C31724.GRAPH_C0|C18316.GRAPH_C0|C19515.GRAPH_C0|C39512.GRAPH_C0|C13535.GRAPH_C0|C38809.GRAPH_C0|C33938.GRAPH_C1|C32665.GRAPH_C0|C20500.GRAPH_C0|C41635.GRAPH_C0|C32089.GRAPH_C0|C14702.GRAPH_C1|C24334.GRAPH_C0|C44103.GRAPH_C0|C33689.GRAPH_C0|C29027.GRAPH_C0|C17750.GRAPH_C0|C19180.GRAPH_C0|C…
44430	0.0011382	0.013195	13	140	423	12214	cytoskeletal part	C33912.GRAPH_C0|C33339.GRAPH_C0|C30480.GRAPH_C0|C31605.GRAPH_C0|C35848.GRAPH_C0|C26286.GRAPH_C0|C14343.GRAPH_C0|C32230.GRAPH_C0|C32272.GRAPH_C0|C33768.GRAPH_C0|C33898.GRAPH_C1|C36510.GRAPH_C0|C29952.GRAPH_C0
776	0.0011967	0.013411	2	2	423	12214	kinetochore	C22709.GRAPH_C0|C7902.GRAPH_C0
5664	0.0011967	0.013411	2	2	423	12214	nuclear origin of replication recognition complex	C31697.GRAPH_C0|C16539.GRAPH_C0
6269	0.0011967	0.013411	2	2	423	12214	DNA replication, synthesis of RNA primer	C28248.GRAPH_C0|C40256.GRAPH_C0
10369	0.0011967	0.013411	2	2	423	12214	chromocenter	C22709.GRAPH_C0|C7902.GRAPH_C0
3896	0.0011967	0.013411	2	2	423	12214	DNA primase activity	C28248.GRAPH_C0|C40256.GRAPH_C0
48507	0.0012154	0.01353	13	141	423	12214	meristem development	C38809.GRAPH_C0|C33938.GRAPH_C1|C27604.GRAPH_C0|C20500.GRAPH_C0|C33275.GRAPH_C0|C35251.GRAPH_C1|C24686.GRAPH_C0|C38612.GRAPH_C0|C25742.GRAPH_C0|C32747.GRAPH_C0|C23641.GRAPH_C0|C39529.GRAPH_C0|C28303.GRAPH_C0
32501	0.0013082	0.014467	56	1077	423	12214	multicellular organismal process	C30314.GRAPH_C0|C7902.GRAPH_C0|C18843.GRAPH_C0|C27245.GRAPH_C0|C29618.GRAPH_C0|C31724.GRAPH_C0|C18316.GRAPH_C0|C19515.GRAPH_C0|C39512.GRAPH_C0|C13535.GRAPH_C0|C38809.GRAPH_C0|C33938.GRAPH_C1|C34760.GRAPH_C0|C20500.GRAPH_C0|C32089.GRAPH_C0|C11926.GRAPH_C0|C35962.GRAPH_C0|C24334.GRAPH_C0|C44103.GRAPH_C0|C33689.GRAPH_C0|C29027.GRAPH_C0|C17750.GRAPH_C0|C19180.GRAPH_C0|C25589.GRAPH_C0|C30049.GRAPH_C0|…
31324	0.0013296	0.014608	14	160	423	12214	negative regulation of cellular metabolic process	C22709.GRAPH_C0|C39426.GRAPH_C0|C35848.GRAPH_C0|C10437.GRAPH_C0|C18861.GRAPH_C0|C7902.GRAPH_C0|C22936.GRAPH_C0|C41773.GRAPH_C0|C34053.GRAPH_C0|C33845.GRAPH_C0|C37627.GRAPH_C0|C34188.GRAPH_C0|C9544.GRAPH_C0|C25545.GRAPH_C0
48519	0.0013483	0.014718	25	375	423	12214	negative regulation of biological process	C22709.GRAPH_C0|C35848.GRAPH_C0|C7902.GRAPH_C0|C33493.GRAPH_C1|C29917.GRAPH_C0|C34043.GRAPH_C0|C34822.GRAPH_C0|C29618.GRAPH_C0|C41773.GRAPH_C0|C9192.GRAPH_C0|C33845.GRAPH_C0|C37627.GRAPH_C0|C26354.GRAPH_C0|C39512.GRAPH_C0|C39426.GRAPH_C0|C10437.GRAPH_C0|C18861.GRAPH_C0|C22936.GRAPH_C0|C23800.GRAPH_C0|C34053.GRAPH_C0|C34885.GRAPH_C0|C34188.GRAPH_C0|C9544.GRAPH_C0|C13787.GRAPH_C0|C25545.GRAPH_C0
2000241	0.0013724	0.014884	11	109	423	12214	regulation of reproductive process	C38687.GRAPH_C0|C16489.GRAPH_C0|C34822.GRAPH_C0|C10437.GRAPH_C0|C44103.GRAPH_C0|C34053.GRAPH_C0|C18316.GRAPH_C0|C13787.GRAPH_C0|C35251.GRAPH_C1|C39529.GRAPH_C0|C29917.GRAPH_C0
9909	0.0013853	0.014928	10	93	423	12214	regulation of flower development	C38687.GRAPH_C0|C34822.GRAPH_C0|C10437.GRAPH_C0|C44103.GRAPH_C0|C34053.GRAPH_C0|C18316.GRAPH_C0|C13787.GRAPH_C0|C35251.GRAPH_C1|C39529.GRAPH_C0|C29917.GRAPH_C0
228	0.0014285	0.015295	4	15	423	12214	nuclear chromosome	C31697.GRAPH_C0|C23800.GRAPH_C0|C30711.GRAPH_C1|C16539.GRAPH_C0
32403	0.0014466	0.015391	9	78	423	12214	protein complex binding	C33339.GRAPH_C0|C31605.GRAPH_C0|C27245.GRAPH_C0|C33768.GRAPH_C0|C26286.GRAPH_C0|C36510.GRAPH_C0|C14343.GRAPH_C0|C31532.GRAPH_C0|C29952.GRAPH_C0
48438	0.0014787	0.015633	11	110	423	12214	floral whorl development	C16489.GRAPH_C0|C33938.GRAPH_C1|C27604.GRAPH_C0|C31724.GRAPH_C0|C33845.GRAPH_C0|C7902.GRAPH_C0|C32480.GRAPH_C0|C35361.GRAPH_C0|C33275.GRAPH_C0|C39529.GRAPH_C0|C19515.GRAPH_C0
44767	0.0017189	0.01806	56	1090	423	12214	single-organism developmental process	C25995.GRAPH_C0|C30314.GRAPH_C0|C7902.GRAPH_C0|C8816.GRAPH_C0|C18843.GRAPH_C0|C27245.GRAPH_C0|C29618.GRAPH_C0|C31724.GRAPH_C0|C18316.GRAPH_C0|C19515.GRAPH_C0|C39512.GRAPH_C0|C13535.GRAPH_C0|C38809.GRAPH_C0|C33938.GRAPH_C1|C34760.GRAPH_C0|C20500.GRAPH_C0|C41635.GRAPH_C0|C32089.GRAPH_C0|C11926.GRAPH_C0|C14702.GRAPH_C1|C24334.GRAPH_C0|C44103.GRAPH_C0|C33689.GRAPH_C0|C29027.GRAPH_C0|C17750.GRAPH_C0|C…
7067	0.0017527	0.018087	5	26	423	12214	mitotic nuclear division	C33283.GRAPH_C0|C24313.GRAPH_C0|C33845.GRAPH_C0|C38017.GRAPH_C0|C32754.GRAPH_C0
3678	0.0017527	0.018087	5	26	423	12214	DNA helicase activity	C34125.GRAPH_C0|C39756.GRAPH_C0|C9544.GRAPH_C0|C13787.GRAPH_C0|C35251.GRAPH_C1
7062	0.0017634	0.018087	7	51	423	12214	sister chromatid cohesion	C29618.GRAPH_C0|C23800.GRAPH_C0|C37627.GRAPH_C0|C38017.GRAPH_C0|C34188.GRAPH_C0|C29087.GRAPH_C0|C34478.GRAPH_C0
7389	0.0017646	0.018087	10	96	423	12214	pattern specification process	C34043.GRAPH_C0|C24686.GRAPH_C0|C25742.GRAPH_C0|C27604.GRAPH_C0|C33689.GRAPH_C0|C25521.GRAPH_C0|C35361.GRAPH_C0|C33275.GRAPH_C0|C15349.GRAPH_C0|C39529.GRAPH_C0
9664	0.0019082	0.01944	10	97	423	12214	plant-type cell wall organization	C24686.GRAPH_C0|C25995.GRAPH_C0|C38850.GRAPH_C0|C25742.GRAPH_C0|C17073.GRAPH_C0|C41635.GRAPH_C0|C38976.GRAPH_C0|C33689.GRAPH_C0|C8816.GRAPH_C0|C28303.GRAPH_C0
48437	0.0019575	0.019823	12	131	423	12214	floral organ development	C16489.GRAPH_C0|C33938.GRAPH_C1|C42869.GRAPH_C0|C27604.GRAPH_C0|C31724.GRAPH_C0|C33845.GRAPH_C0|C7902.GRAPH_C0|C32480.GRAPH_C0|C35361.GRAPH_C0|C33275.GRAPH_C0|C39529.GRAPH_C0|C19515.GRAPH_C0
40029	0.0021159	0.021298	11	115	423	12214	regulation of gene expression, epigenetic	C39426.GRAPH_C0|C35848.GRAPH_C0|C10437.GRAPH_C0|C18861.GRAPH_C0|C41773.GRAPH_C0|C34053.GRAPH_C0|C33845.GRAPH_C0|C37627.GRAPH_C0|C34188.GRAPH_C0|C9544.GRAPH_C0|C25545.GRAPH_C0
60429	0.0023576	0.02359	4	17	423	12214	epithelium development	C13535.GRAPH_C0|C27118.GRAPH_C0|C24313.GRAPH_C0|C29917.GRAPH_C0
32502	0.0027077	0.026933	57	1137	423	12214	developmental process	C25995.GRAPH_C0|C30314.GRAPH_C0|C7902.GRAPH_C0|C8816.GRAPH_C0|C18843.GRAPH_C0|C27245.GRAPH_C0|C29618.GRAPH_C0|C31724.GRAPH_C0|C18316.GRAPH_C0|C19515.GRAPH_C0|C39512.GRAPH_C0|C13535.GRAPH_C0|C38809.GRAPH_C0|C33938.GRAPH_C1|C34760.GRAPH_C0|C32665.GRAPH_C0|C20500.GRAPH_C0|C41635.GRAPH_C0|C32089.GRAPH_C0|C11926.GRAPH_C0|C14702.GRAPH_C1|C24334.GRAPH_C0|C44103.GRAPH_C0|C33689.GRAPH_C0|C29027.GRAPH_C0|C…
48831	0.0027744	0.027424	10	102	423	12214	regulation of shoot system development	C38687.GRAPH_C0|C34822.GRAPH_C0|C10437.GRAPH_C0|C44103.GRAPH_C0|C34053.GRAPH_C0|C18316.GRAPH_C0|C13787.GRAPH_C0|C35251.GRAPH_C1|C39529.GRAPH_C0|C29917.GRAPH_C0
8356	0.0029644	0.027424	3	9	423	12214	asymmetric cell division	C25742.GRAPH_C0|C25521.GRAPH_C0|C26354.GRAPH_C0
33772	0.0029644	0.027424	3	9	423	12214	flavonoid 3',5'-hydroxylase activity	C32950.GRAPH_C0|C23641.GRAPH_C0|C26756.GRAPH_C0
44702	0.003001	0.027424	32	552	423	12214	single organism reproductive process	C19180.GRAPH_C0|C25589.GRAPH_C0|C7902.GRAPH_C0|C30049.GRAPH_C0|C33275.GRAPH_C0|C34043.GRAPH_C0|C18843.GRAPH_C0|C16489.GRAPH_C0|C27245.GRAPH_C0|C29618.GRAPH_C0|C25742.GRAPH_C0|C31724.GRAPH_C0|C33845.GRAPH_C0|C37627.GRAPH_C0|C23641.GRAPH_C0|C39529.GRAPH_C0|C19515.GRAPH_C0|C13535.GRAPH_C0|C39426.GRAPH_C0|C33938.GRAPH_C1|C42869.GRAPH_C0|C34760.GRAPH_C0|C18861.GRAPH_C0|C27604.GRAPH_C0|C32480.GRAPH_C0|…
226	0.0030533	0.027424	8	71	423	12214	microtubule cytoskeleton organization	C18531.GRAPH_C0|C24686.GRAPH_C0|C31605.GRAPH_C0|C34053.GRAPH_C0|C31532.GRAPH_C0|C33275.GRAPH_C0|C25545.GRAPH_C0|C29917.GRAPH_C0
5515	0.0030841	0.027424	38	690	423	12214	protein binding	C38687.GRAPH_C0|C17750.GRAPH_C0|C31605.GRAPH_C0|C17292.GRAPH_C0|C33283.GRAPH_C0|C26286.GRAPH_C0|C38699.GRAPH_C0|C28960.GRAPH_C0|C14343.GRAPH_C0|C28831.GRAPH_C0|C9489.GRAPH_C0|C33493.GRAPH_C1|C20174.GRAPH_C0|C37978.GRAPH_C0|C27245.GRAPH_C0|C33768.GRAPH_C0|C42632.GRAPH_C0|C26354.GRAPH_C0|C17461.GRAPH_C0|C30589.GRAPH_C0|C19515.GRAPH_C0|C33339.GRAPH_C0|C39674.GRAPH_C0|C19207.GRAPH_C0|C29011.GRAPH_C0|…
99402	0.0031903	0.027424	23	357	423	12214	plant organ development	C17750.GRAPH_C0|C13535.GRAPH_C0|C33938.GRAPH_C1|C42869.GRAPH_C0|C27604.GRAPH_C0|C7902.GRAPH_C0|C30049.GRAPH_C0|C32480.GRAPH_C0|C33275.GRAPH_C0|C35251.GRAPH_C1|C24686.GRAPH_C0|C16489.GRAPH_C0|C27118.GRAPH_C0|C25742.GRAPH_C0|C44103.GRAPH_C0|C31724.GRAPH_C0|C33845.GRAPH_C0|C23641.GRAPH_C0|C33689.GRAPH_C0|C35361.GRAPH_C0|C39529.GRAPH_C0|C19515.GRAPH_C0|C29027.GRAPH_C0
44707	0.003225	0.027424	51	1000	423	12214	single-multicellular organism process	C30314.GRAPH_C0|C7902.GRAPH_C0|C18843.GRAPH_C0|C27245.GRAPH_C0|C29618.GRAPH_C0|C31724.GRAPH_C0|C18316.GRAPH_C0|C19515.GRAPH_C0|C39512.GRAPH_C0|C13535.GRAPH_C0|C38809.GRAPH_C0|C33938.GRAPH_C1|C34760.GRAPH_C0|C20500.GRAPH_C0|C32089.GRAPH_C0|C11926.GRAPH_C0|C35962.GRAPH_C0|C24334.GRAPH_C0|C44103.GRAPH_C0|C33689.GRAPH_C0|C29027.GRAPH_C0|C17750.GRAPH_C0|C19180.GRAPH_C0|C30049.GRAPH_C0|C14343.GRAPH_C0|…
22414	0.0034988	0.027424	37	672	423	12214	reproductive process	C19180.GRAPH_C0|C25589.GRAPH_C0|C7902.GRAPH_C0|C30049.GRAPH_C0|C14343.GRAPH_C0|C33275.GRAPH_C0|C34043.GRAPH_C0|C18843.GRAPH_C0|C16489.GRAPH_C0|C27245.GRAPH_C0|C29618.GRAPH_C0|C25742.GRAPH_C0|C31724.GRAPH_C0|C33845.GRAPH_C0|C37627.GRAPH_C0|C18316.GRAPH_C0|C23641.GRAPH_C0|C39529.GRAPH_C0|C19515.GRAPH_C0|C13535.GRAPH_C0|C39426.GRAPH_C0|C33938.GRAPH_C1|C42869.GRAPH_C0|C34760.GRAPH_C0|C18861.GRAPH_C0|…
1904667	0.0035075	0.027424	2	3	423	12214	negative regulation of ubiquitin protein ligase activity	C22709.GRAPH_C0|C7902.GRAPH_C0
1904666	0.0035075	0.027424	2	3	423	12214	regulation of ubiquitin protein ligase activity	C22709.GRAPH_C0|C7902.GRAPH_C0
33046	0.0035075	0.027424	2	3	423	12214	negative regulation of sister chromatid segregation	C22709.GRAPH_C0|C7902.GRAPH_C0
33048	0.0035075	0.027424	2	3	423	12214	negative regulation of mitotic sister chromatid segregation	C22709.GRAPH_C0|C7902.GRAPH_C0
45839	0.0035075	0.027424	2	3	423	12214	negative regulation of mitotic nuclear division	C22709.GRAPH_C0|C7902.GRAPH_C0
45841	0.0035075	0.027424	2	3	423	12214	negative regulation of mitotic metaphase/anaphase transition	C22709.GRAPH_C0|C7902.GRAPH_C0
796	0.0035075	0.027424	2	3	423	12214	condensin complex	C24313.GRAPH_C0|C38017.GRAPH_C0
45930	0.0035075	0.027424	2	3	423	12214	negative regulation of mitotic cell cycle	C22709.GRAPH_C0|C7902.GRAPH_C0
42177	0.0035075	0.027424	2	3	423	12214	negative regulation of protein catabolic process	C22709.GRAPH_C0|C7902.GRAPH_C0
1901799	0.0035075	0.027424	2	3	423	12214	negative regulation of proteasomal protein catabolic process	C22709.GRAPH_C0|C7902.GRAPH_C0
1901988	0.0035075	0.027424	2	3	423	12214	negative regulation of cell cycle phase transition	C22709.GRAPH_C0|C7902.GRAPH_C0
1901991	0.0035075	0.027424	2	3	423	12214	negative regulation of mitotic cell cycle phase transition	C22709.GRAPH_C0|C7902.GRAPH_C0
71173	0.0035075	0.027424	2	3	423	12214	spindle assembly checkpoint	C22709.GRAPH_C0|C7902.GRAPH_C0
71174	0.0035075	0.027424	2	3	423	12214	mitotic spindle checkpoint	C22709.GRAPH_C0|C7902.GRAPH_C0
1902100	0.0035075	0.027424	2	3	423	12214	negative regulation of metaphase/anaphase transition of cell cycle	C22709.GRAPH_C0|C7902.GRAPH_C0
2000816	0.0035075	0.027424	2	3	423	12214	negative regulation of mitotic sister chromatid separation	C22709.GRAPH_C0|C7902.GRAPH_C0
51340	0.0035075	0.027424	2	3	423	12214	regulation of ligase activity	C22709.GRAPH_C0|C7902.GRAPH_C0
51352	0.0035075	0.027424	2	3	423	12214	negative regulation of ligase activity	C22709.GRAPH_C0|C7902.GRAPH_C0
51436	0.0035075	0.027424	2	3	423	12214	negative regulation of ubiquitin-protein ligase activity involved in mitotic cell cycle	C22709.GRAPH_C0|C7902.GRAPH_C0
51438	0.0035075	0.027424	2	3	423	12214	regulation of ubiquitin-protein transferase activity	C22709.GRAPH_C0|C7902.GRAPH_C0
51439	0.0035075	0.027424	2	3	423	12214	regulation of ubiquitin-protein ligase activity involved in mitotic cell cycle	C22709.GRAPH_C0|C7902.GRAPH_C0
51444	0.0035075	0.027424	2	3	423	12214	negative regulation of ubiquitin-protein transferase activity	C22709.GRAPH_C0|C7902.GRAPH_C0
1903051	0.0035075	0.027424	2	3	423	12214	negative regulation of proteolysis involved in cellular protein catabolic process	C22709.GRAPH_C0|C7902.GRAPH_C0
1903050	0.0035075	0.027424	2	3	423	12214	regulation of proteolysis involved in cellular protein catabolic process	C22709.GRAPH_C0|C7902.GRAPH_C0
51782	0.0035075	0.027424	2	3	423	12214	negative regulation of cell division	C22709.GRAPH_C0|C7902.GRAPH_C0
51784	0.0035075	0.027424	2	3	423	12214	negative regulation of nuclear division	C22709.GRAPH_C0|C7902.GRAPH_C0
31397	0.0035075	0.027424	2	3	423	12214	negative regulation of protein ubiquitination	C22709.GRAPH_C0|C7902.GRAPH_C0
1903321	0.0035075	0.027424	2	3	423	12214	negative regulation of protein modification by small protein conjugation or removal	C22709.GRAPH_C0|C7902.GRAPH_C0
51985	0.0035075	0.027424	2	3	423	12214	negative regulation of chromosome segregation	C22709.GRAPH_C0|C7902.GRAPH_C0
1903363	0.0035075	0.027424	2	3	423	12214	negative regulation of cellular protein catabolic process	C22709.GRAPH_C0|C7902.GRAPH_C0
1903362	0.0035075	0.027424	2	3	423	12214	regulation of cellular protein catabolic process	C22709.GRAPH_C0|C7902.GRAPH_C0
31577	0.0035075	0.027424	2	3	423	12214	spindle checkpoint	C22709.GRAPH_C0|C7902.GRAPH_C0
7093	0.0035075	0.027424	2	3	423	12214	mitotic cell cycle checkpoint	C22709.GRAPH_C0|C7902.GRAPH_C0
7094	0.0035075	0.027424	2	3	423	12214	mitotic spindle assembly checkpoint	C22709.GRAPH_C0|C7902.GRAPH_C0
32434	0.0035075	0.027424	2	3	423	12214	regulation of proteasomal ubiquitin-dependent protein catabolic process	C22709.GRAPH_C0|C7902.GRAPH_C0
32435	0.0035075	0.027424	2	3	423	12214	negative regulation of proteasomal ubiquitin-dependent protein catabolic process	C22709.GRAPH_C0|C7902.GRAPH_C0
61136	0.0035075	0.027424	2	3	423	12214	regulation of proteasomal protein catabolic process	C22709.GRAPH_C0|C7902.GRAPH_C0
2000113	0.0035847	0.027769	11	123	423	12214	negative regulation of cellular macromolecule biosynthetic process	C39426.GRAPH_C0|C35848.GRAPH_C0|C10437.GRAPH_C0|C18861.GRAPH_C0|C41773.GRAPH_C0|C34053.GRAPH_C0|C33845.GRAPH_C0|C37627.GRAPH_C0|C34188.GRAPH_C0|C9544.GRAPH_C0|C25545.GRAPH_C0
10558	0.0035847	0.027769	11	123	423	12214	negative regulation of macromolecule biosynthetic process	C39426.GRAPH_C0|C35848.GRAPH_C0|C10437.GRAPH_C0|C18861.GRAPH_C0|C41773.GRAPH_C0|C34053.GRAPH_C0|C33845.GRAPH_C0|C37627.GRAPH_C0|C34188.GRAPH_C0|C9544.GRAPH_C0|C25545.GRAPH_C0
31048	0.0036348	0.028028	4	19	423	12214	chromatin silencing by small RNA	C10437.GRAPH_C0|C34053.GRAPH_C0|C37627.GRAPH_C0|C34188.GRAPH_C0
7010	0.0037362	0.028678	13	160	423	12214	cytoskeleton organization	C18531.GRAPH_C0|C30480.GRAPH_C0|C31605.GRAPH_C0|C28829.GRAPH_C2|C31482.GRAPH_C0|C14343.GRAPH_C0|C31532.GRAPH_C0|C33275.GRAPH_C0|C29917.GRAPH_C0|C24686.GRAPH_C0|C32272.GRAPH_C0|C34053.GRAPH_C0|C25545.GRAPH_C0
31327	0.0038149	0.029149	11	124	423	12214	negative regulation of cellular biosynthetic process	C39426.GRAPH_C0|C35848.GRAPH_C0|C10437.GRAPH_C0|C18861.GRAPH_C0|C41773.GRAPH_C0|C34053.GRAPH_C0|C33845.GRAPH_C0|C37627.GRAPH_C0|C34188.GRAPH_C0|C9544.GRAPH_C0|C25545.GRAPH_C0
4180	0.0039283	0.02988	5	31	423	12214	carboxypeptidase activity	C29650.GRAPH_C0|C21106.GRAPH_C0|C33405.GRAPH_C0|C19033.GRAPH_C0|C8715.GRAPH_C0
3	0.0039516	0.029922	37	677	423	12214	reproduction	C19180.GRAPH_C0|C25589.GRAPH_C0|C7902.GRAPH_C0|C30049.GRAPH_C0|C14343.GRAPH_C0|C33275.GRAPH_C0|C34043.GRAPH_C0|C18843.GRAPH_C0|C16489.GRAPH_C0|C27245.GRAPH_C0|C29618.GRAPH_C0|C25742.GRAPH_C0|C31724.GRAPH_C0|C33845.GRAPH_C0|C37627.GRAPH_C0|C18316.GRAPH_C0|C23641.GRAPH_C0|C39529.GRAPH_C0|C19515.GRAPH_C0|C13535.GRAPH_C0|C39426.GRAPH_C0|C33938.GRAPH_C1|C42869.GRAPH_C0|C34760.GRAPH_C0|C18861.GRAPH_C0|…
51172	0.0040567	0.03058	11	125	423	12214	negative regulation of nitrogen compound metabolic process	C39426.GRAPH_C0|C35848.GRAPH_C0|C10437.GRAPH_C0|C18861.GRAPH_C0|C41773.GRAPH_C0|C34053.GRAPH_C0|C33845.GRAPH_C0|C37627.GRAPH_C0|C34188.GRAPH_C0|C9544.GRAPH_C0|C25545.GRAPH_C0
9505	0.0041949	0.03148	9	91	423	12214	plant-type cell wall	C31911.GRAPH_C1|C28647.GRAPH_C0|C25995.GRAPH_C0|C8983.GRAPH_C0|C33938.GRAPH_C1|C33689.GRAPH_C0|C8816.GRAPH_C0|C16522.GRAPH_C0|C29027.GRAPH_C0
9890	0.0043106	0.032205	11	126	423	12214	negative regulation of biosynthetic process	C39426.GRAPH_C0|C35848.GRAPH_C0|C10437.GRAPH_C0|C18861.GRAPH_C0|C41773.GRAPH_C0|C34053.GRAPH_C0|C33845.GRAPH_C0|C37627.GRAPH_C0|C34188.GRAPH_C0|C9544.GRAPH_C0|C25545.GRAPH_C0
5856	0.0043759	0.032548	13	163	423	12214	cytoskeleton	C33912.GRAPH_C0|C33339.GRAPH_C0|C30480.GRAPH_C0|C31605.GRAPH_C0|C35848.GRAPH_C0|C26286.GRAPH_C0|C14343.GRAPH_C0|C32230.GRAPH_C0|C32272.GRAPH_C0|C33768.GRAPH_C0|C33898.GRAPH_C1|C36510.GRAPH_C0|C29952.GRAPH_C0
42973	0.0044209	0.032738	4	20	423	12214	glucan endo-1,3-beta-D-glucosidase activity	C27169.GRAPH_C0|C29345.GRAPH_C0|C13938.GRAPH_C0|C21820.GRAPH_C0
61458	0.0051135	0.037536	27	459	423	12214	reproductive system development	C19180.GRAPH_C0|C7902.GRAPH_C0|C30049.GRAPH_C0|C14343.GRAPH_C0|C33275.GRAPH_C0|C34043.GRAPH_C0|C18843.GRAPH_C0|C16489.GRAPH_C0|C27245.GRAPH_C0|C25742.GRAPH_C0|C31724.GRAPH_C0|C33845.GRAPH_C0|C18316.GRAPH_C0|C23641.GRAPH_C0|C39529.GRAPH_C0|C19515.GRAPH_C0|C13535.GRAPH_C0|C39426.GRAPH_C0|C33938.GRAPH_C1|C42869.GRAPH_C0|C18861.GRAPH_C0|C27604.GRAPH_C0|C32480.GRAPH_C0|C32089.GRAPH_C0|C27118.GRAPH_C0|…
48608	0.0051135	0.037536	27	459	423	12214	reproductive structure development	C19180.GRAPH_C0|C7902.GRAPH_C0|C30049.GRAPH_C0|C14343.GRAPH_C0|C33275.GRAPH_C0|C34043.GRAPH_C0|C18843.GRAPH_C0|C16489.GRAPH_C0|C27245.GRAPH_C0|C25742.GRAPH_C0|C31724.GRAPH_C0|C33845.GRAPH_C0|C18316.GRAPH_C0|C23641.GRAPH_C0|C39529.GRAPH_C0|C19515.GRAPH_C0|C13535.GRAPH_C0|C39426.GRAPH_C0|C33938.GRAPH_C1|C42869.GRAPH_C0|C18861.GRAPH_C0|C27604.GRAPH_C0|C32480.GRAPH_C0|C32089.GRAPH_C0|C27118.GRAPH_C0|…
9059	0.0052736	0.038543	57	1173	423	12214	macromolecule biosynthetic process	C20637.GRAPH_C0|C7902.GRAPH_C0|C16188.GRAPH_C0|C9706.GRAPH_C0|C29618.GRAPH_C0|C36454.GRAPH_C0|C10139.GRAPH_C0|C39512.GRAPH_C0|C33938.GRAPH_C1|C34760.GRAPH_C0|C23368.GRAPH_C0|C32089.GRAPH_C0|C35772.GRAPH_C0|C9374.GRAPH_C0|C30707.GRAPH_C0|C29027.GRAPH_C0|C30209.GRAPH_C0|C29436.GRAPH_C0|C40256.GRAPH_C0|C39756.GRAPH_C0|C22709.GRAPH_C0|C25614.GRAPH_C0|C35848.GRAPH_C0|C9327.GRAPH_C0|C9765.GRAPH_C0|C361…
70925	0.0055297	0.04024	3	11	423	12214	organelle assembly	C34053.GRAPH_C0|C25545.GRAPH_C0|C29917.GRAPH_C0
43234	0.0061665	0.044659	41	791	423	12214	protein complex	C38687.GRAPH_C0|C39756.GRAPH_C0|C22709.GRAPH_C0|C35848.GRAPH_C0|C26286.GRAPH_C0|C38699.GRAPH_C0|C30711.GRAPH_C1|C7902.GRAPH_C0|C24911.GRAPH_C0|C28831.GRAPH_C0|C35251.GRAPH_C1|C37978.GRAPH_C0|C27578.GRAPH_C0|C34125.GRAPH_C0|C30525.GRAPH_C0|C33768.GRAPH_C0|C33898.GRAPH_C1|C17461.GRAPH_C0|C30589.GRAPH_C0|C33912.GRAPH_C0|C33339.GRAPH_C0|C10437.GRAPH_C0|C24313.GRAPH_C0|C38017.GRAPH_C0|C9058.GRAPH_C0|C…
31047	0.0063834	0.044659	9	97	423	12214	gene silencing by RNA	C39426.GRAPH_C0|C29618.GRAPH_C0|C10437.GRAPH_C0|C23800.GRAPH_C0|C34053.GRAPH_C0|C33845.GRAPH_C0|C37627.GRAPH_C0|C34188.GRAPH_C0|C25545.GRAPH_C0
71669	0.0064616	0.044659	11	133	423	12214	plant-type cell wall organization or biogenesis	C24686.GRAPH_C0|C25995.GRAPH_C0|C38850.GRAPH_C0|C25742.GRAPH_C0|C17073.GRAPH_C0|C41635.GRAPH_C0|C38976.GRAPH_C0|C9765.GRAPH_C0|C33689.GRAPH_C0|C8816.GRAPH_C0|C28303.GRAPH_C0
4553	0.0065708	0.044659	18	272	423	12214	hydrolase activity, hydrolyzing O-glycosyl compounds	C27079.GRAPH_C0|C24038.GRAPH_C0|C144.GRAPH_C0|C35891.GRAPH_C0|C29345.GRAPH_C0|C13938.GRAPH_C0|C21820.GRAPH_C0|C27835.GRAPH_C0|C20946.GRAPH_C0|C31911.GRAPH_C1|C27169.GRAPH_C0|C21965.GRAPH_C0|C16843.GRAPH_C0|C21184.GRAPH_C0|C21134.GRAPH_C0|C26739.GRAPH_C0|C32460.GRAPH_C0|C25549.GRAPH_C0
8092	0.0068205	0.044659	9	98	423	12214	cytoskeletal protein binding	C33339.GRAPH_C0|C31605.GRAPH_C0|C27245.GRAPH_C0|C33768.GRAPH_C0|C26286.GRAPH_C0|C36510.GRAPH_C0|C14343.GRAPH_C0|C31532.GRAPH_C0|C29952.GRAPH_C0
8215	0.0068542	0.044659	2	4	423	12214	spermine metabolic process	C32168.GRAPH_C1|C32168.GRAPH_C0
70	0.0068542	0.044659	2	4	423	12214	mitotic sister chromatid segregation	C24313.GRAPH_C0|C38017.GRAPH_C0
75	0.0068542	0.044659	2	4	423	12214	cell cycle checkpoint	C22709.GRAPH_C0|C7902.GRAPH_C0
33045	0.0068542	0.044659	2	4	423	12214	regulation of sister chromatid segregation	C22709.GRAPH_C0|C7902.GRAPH_C0
33047	0.0068542	0.044659	2	4	423	12214	regulation of mitotic sister chromatid segregation	C22709.GRAPH_C0|C7902.GRAPH_C0
30071	0.0068542	0.044659	2	4	423	12214	regulation of mitotic metaphase/anaphase transition	C22709.GRAPH_C0|C7902.GRAPH_C0
46499	0.0068542	0.044659	2	4	423	12214	S-adenosylmethioninamine metabolic process	C32168.GRAPH_C1|C32168.GRAPH_C0
1902099	0.0068542	0.044659	2	4	423	12214	regulation of metaphase/anaphase transition of cell cycle	C22709.GRAPH_C0|C7902.GRAPH_C0
9895	0.0068542	0.044659	2	4	423	12214	negative regulation of catabolic process	C22709.GRAPH_C0|C7902.GRAPH_C0
9900	0.0068542	0.044659	2	4	423	12214	dehiscence	C31724.GRAPH_C0|C11926.GRAPH_C0
9957	0.0068542	0.044659	2	4	423	12214	epidermal cell fate specification	C24313.GRAPH_C0|C29917.GRAPH_C0
30894	0.0068542	0.044659	2	4	423	12214	replisome	C23800.GRAPH_C0|C40256.GRAPH_C0
2001251	0.0068542	0.044659	2	4	423	12214	negative regulation of chromosome organization	C22709.GRAPH_C0|C7902.GRAPH_C0
6557	0.0068542	0.044659	2	4	423	12214	S-adenosylmethioninamine biosynthetic process	C32168.GRAPH_C1|C32168.GRAPH_C0
6597	0.0068542	0.044659	2	4	423	12214	spermine biosynthetic process	C32168.GRAPH_C1|C32168.GRAPH_C0
31330	0.0068542	0.044659	2	4	423	12214	negative regulation of cellular catabolic process	C22709.GRAPH_C0|C7902.GRAPH_C0
31396	0.0068542	0.044659	2	4	423	12214	regulation of protein ubiquitination	C22709.GRAPH_C0|C7902.GRAPH_C0
1903320	0.0068542	0.044659	2	4	423	12214	regulation of protein modification by small protein conjugation or removal	C22709.GRAPH_C0|C7902.GRAPH_C0
10965	0.0068542	0.044659	2	4	423	12214	regulation of mitotic sister chromatid separation	C22709.GRAPH_C0|C7902.GRAPH_C0
51983	0.0068542	0.044659	2	4	423	12214	regulation of chromosome segregation	C22709.GRAPH_C0|C7902.GRAPH_C0
7076	0.0068542	0.044659	2	4	423	12214	mitotic chromosome condensation	C24313.GRAPH_C0|C38017.GRAPH_C0
4014	0.0068542	0.044659	2	4	423	12214	adenosylmethionine decarboxylase activity	C32168.GRAPH_C1|C32168.GRAPH_C0
22603	0.0075677	0.049117	5	36	423	12214	regulation of anatomical structure morphogenesis	C22709.GRAPH_C0|C25742.GRAPH_C0|C44103.GRAPH_C0|C32480.GRAPH_C0|C25545.GRAPH_C0
[truncated: 205 more columns]
