# Supplementary material for: De novo sequencing and comparative transcriptome analysis of the male and hermaphroditic flowers provide insights into the regulation of flower formation in andromonoecious taihangia rupestris
Source: BMC Plant Biol. 2017 Feb 28;17:54. doi: 10.1186/s12870-017-0990-x (PMC5329940; doi:10.1186/s12870-017-0990-x)
Supplement: Additional file 11: — Pathway classification and enrichment analysis of the DEGs between the male and hermaphroditic flowers. (XLSX 25 kb) [file 12870_2017_990_MOESM11_ESM.xlsx]

## Sheet: KEGG pathway
#KEGG_n	219	KEGG_N	4646
#Pathway	ko_ID	Unigene	gene	Unigene_all	gene_all
Biosynthesis of unsaturated fatty acids	ko01040	12	44	219	4646	c15867.graph_c0; c8273.graph_c0; c14613.graph_c0; c27995.graph_c0; c14921.graph_c0; c8843.graph_c0; c8126.graph_c0; c25168.graph_c0; c41827.graph_c0; c22936.graph_c0; c31390.graph_c0; c19393.graph_c0	K10251+K00507+K00507+K00507+K00507+K10251+K10251+K10251+K00507+K00507+K00507+K03921
Cutin, suberine and wax biosynthesis	ko00073	9	28	219	4646	c26706.graph_c0; c31099.graph_c0; c8852.graph_c0; c27124.graph_c0; c24701.graph_c0; c2533.graph_c0; c27290.graph_c0; c38645.graph_c0; c34617.graph_c0	K13356+K13356+K15404+K13407+K13356+K15401+K15404+K15403+K15404
Phenylpropanoid biosynthesis	ko00940	22	164	219	4646	c29511.graph_c0; c27252.graph_c0; c31044.graph_c0; c13505.graph_c0; c31570.graph_c0; c39994.graph_c0; c42253.graph_c0; c33512.graph_c0; c22789.graph_c0; c26533.graph_c0; c38780.graph_c0; c38865.graph_c0; c10958.graph_c0; c30569.graph_c0; c33909.graph_c0; c25549.graph_c0; c34846.graph_c0; c13178.graph_c0; c33909.graph_c1; c24038.graph_c0; c20946.graph_c0; c32026.graph_c0	K00430+K00430+K00430+K00430+K01188+K00083+K00430+K00430+K00430+K01188+K00588+K13066+K01188+K01188+K00430+K01188+K01904+K00430+K00430+K05349+K05349+K01188
Pentose and glucuronate interconversions	ko00040	14	89	219	4646	c10054.graph_c0; c8621.graph_c0; c20450.graph_c0; c32120.graph_c0; c36965.graph_c0; c41957.graph_c0; c24825.graph_c0; c28416.graph_c0; c34307.graph_c0; c16542.graph_c0; c26251.graph_c0; c16333.graph_c0; c29394.graph_c0; c9192.graph_c0	K01051+K01051+K01728+K01184+K01051+K01184+K01213+K01051+K01051+K01051+K01051+K01805+K00012+K01051
DNA replication	ko03030	11	62	219	4646	c35251.graph_c1; c40256.graph_c0; c13787.graph_c0; c28248.graph_c0; c39512.graph_c0; c9544.graph_c0; c21426.graph_c0; c39411.graph_c0; c39756.graph_c0; c25313.graph_c0; c34125.graph_c0	K02540+K02684+K02541+K02685+K10739+K02210+K02541+K07466+K02542+K02320+K02542
Fatty acid metabolism	ko01212	13	86	219	4646	c15867.graph_c0; c8273.graph_c0; c14613.graph_c0; c14921.graph_c0; c8843.graph_c0; c8126.graph_c0; c32271.graph_c0; c27995.graph_c0; c25168.graph_c0; c41827.graph_c0; c22936.graph_c0; c31390.graph_c0; c19393.graph_c0	K10251+K00507+K00507+K00507+K10251+K10251+K01897+K00507+K10251+K00507+K00507+K00507+K03921
Cyanoamino acid metabolism	ko00460	10	65	219	4646	c10958.graph_c0; c30569.graph_c0; c38003.graph_c3; c25549.graph_c0; c31570.graph_c0; c24038.graph_c0; c31816.graph_c0; c20946.graph_c0; c26533.graph_c0; c32026.graph_c0	K01188+K01188+K08248+K01188+K01188+K05349+K08248+K05349+K01188+K01188
Fatty acid elongation	ko00062	6	25	219	4646	c15867.graph_c0; c25486.graph_c0; c8843.graph_c0; c8126.graph_c0; c25168.graph_c0; c31147.graph_c0	K10251+K15397+K10251+K10251+K10251+K15397
Sesquiterpenoid and triterpenoid biosynthesis	ko00909	6	25	219	4646	c31448.graph_c0; c31344.graph_c0; c28092.graph_c0; c20436.graph_c0; c13228.graph_c0; c23706.graph_c0	K15813+K15813+K15813+K15803+K15813+K15813
Cysteine and methionine metabolism	ko00270	10	87	219	4646	c38550.graph_c0; c34451.graph_c0; c35309.graph_c0; c32168.graph_c1; c33578.graph_c0; c18821.graph_c0; c39246.graph_c0; c32168.graph_c0; c35722.graph_c0; c25422.graph_c0	K05933+K00558+K00558+K01611+K00815+K00797+K00558+K01611+K00558+K01762
Carotenoid biosynthesis	ko00906	5	34	219	4646	c39080.graph_c0; c24734.graph_c0; c15364.graph_c0; c39196.graph_c0; c11821.graph_c0	K09840+K09840+K09840+K09843+K09843
Plant-pathogen interaction	ko04626	21	286	219	4646	c14702.graph_c1; c14702.graph_c0; c36880.graph_c0; c40745.graph_c0; c16515.graph_c0; c38805.graph_c0; c20431.graph_c0; c30450.graph_c0; c20940.graph_c0; c21090.graph_c0; c39110.graph_c0; c25486.graph_c0; c18434.graph_c0; c30880.graph_c0; c32471.graph_c0; c32771.graph_c0; c8749.graph_c0; c7920.graph_c0; c23025.graph_c0; c31147.graph_c0; c32946.graph_c0	K09422+K09422+K05391+K09422+K09422+K09422+K09422+K13424+K09422+K13412+K13412+K15397+K13412+K13449+K09422+K13430+K13412+K13448+K09422+K15397+K09422
Amino sugar and nucleotide sugar metabolism	ko00520	8	90	219	4646	c17894.graph_c0; c38445.graph_c0; c27835.graph_c0; c12280.graph_c0; c29394.graph_c0; c28829.graph_c2; c29418.graph_c0; c29524.graph_c0	K01183+K01784+K15920+K01183+K00012+K00820+K00847+K01183
Ascorbate and aldarate metabolism	ko00053	5	50	219	4646	c28794.graph_c0; c30872.graph_c0; c29394.graph_c0; c30872.graph_c1; c17618.graph_c0	K00469+K00423+K00012+K00423+K00469
Starch and sucrose metabolism	ko00500	11	150	219	4646	c10958.graph_c0; c30569.graph_c0; c25549.graph_c0; c31570.graph_c0; c24038.graph_c0; c21965.graph_c0; c20946.graph_c0; c38557.graph_c0; c29418.graph_c0; c26533.graph_c0; c32026.graph_c0	K01188+K01188+K01188+K01188+K05349+K01179+K05349+K01179+K00847+K01188+K01188
Plant hormone signal transduction	ko04075	15	222	219	4646	c30114.graph_c0; c31348.graph_c0; c39696.graph_c0; c34648.graph_c0; c20457.graph_c0; c31157.graph_c0; c21448.graph_c0; c23618.graph_c0; c30880.graph_c0; c27887.graph_c1; c23141.graph_c0; c14815.graph_c0; c33970.graph_c0; c9489.graph_c0; c23796.graph_c0	K14516+K14488+K14488+K14487+K14431+K14505+K14504+K13422+K13449+K14488+K14487+K14488+K14487+K13422+K14497
Tyrosine metabolism	ko00350	4	44	219	4646	c33578.graph_c0; c38656.graph_c0; c39748.graph_c0; c36442.graph_c0	K00815+K01592+K00001+K00121
Arginine and proline metabolism	ko00330	4	48	219	4646	c32168.graph_c1; c18821.graph_c0; c32168.graph_c0; c27698.graph_c0	K01611+K00797+K01611+K01581
Pyrimidine metabolism	ko00240	8	121	219	4646	c31482.graph_c0; c27418.graph_c0; c30386.graph_c0; c40256.graph_c0; c28248.graph_c0; c29436.graph_c0; c25313.graph_c0; c20941.graph_c0	K00876+K09903+K00962+K02684+K02685+K10807+K02320+K00857
Glutathione metabolism	ko00480	6	88	219	4646	c38463.graph_c0; c18821.graph_c0; c29436.graph_c0; c39716.graph_c0; c23965.graph_c0; c27698.graph_c0	K00799+K00797+K10807+K00799+K00799+K01581
Flavonoid biosynthesis	ko00941	3	36	219	4646	c38780.graph_c0; c27531.graph_c0; c26618.graph_c0	K00588+K05277+K13081
Isoquinoline alkaloid biosynthesis	ko00950	2	22	219	4646	c33578.graph_c0; c38656.graph_c0	K00815+K01592
Inositol phosphate metabolism	ko00562	4	57	219	4646	c28794.graph_c0; c21318.graph_c0; c17618.graph_c0; c27414.graph_c0	K00469+K01110+K00469+K01106
MAPK signaling pathway - plant	ko04016	6	98	219	4646	c30114.graph_c0; c23618.graph_c0; c30880.graph_c0; c30450.graph_c0; c9489.graph_c0; c23796.graph_c0	K14516+K13422+K13449+K13424+K13422+K14497
Homologous recombination	ko03440	5	79	219	4646	c33845.graph_c0; c39512.graph_c0; c21219.graph_c0; c39411.graph_c0; c36199.graph_c0	K03165+K10739+K10901+K07466+K08775
Tryptophan metabolism	ko00380	2	26	219	4646	c28598.graph_c0; c44103.graph_c0	K11816+K11816
Tropane, piperidine and pyridine alkaloid biosynthesis	ko00960	2	26	219	4646	c33578.graph_c0; c27154.graph_c0	K00815+K08081
Monoterpenoid biosynthesis	ko00902	1	9	219	4646	c32492.graph_c0	K15095
Phenylalanine metabolism	ko00360	3	46	219	4646	c38780.graph_c0; c33578.graph_c0; c34846.graph_c0	K00588+K00815+K01904
Stilbenoid, diarylheptanoid and gingerol biosynthesis	ko00945	2	28	219	4646	c38780.graph_c0; c20281.graph_c0	K00588+K00517
Phosphatidylinositol signaling system	ko04070	3	48	219	4646	c21318.graph_c0; c27414.graph_c0; c23445.graph_c0	K01110+K01106+K00901
Diterpenoid biosynthesis	ko00904	2	29	219	4646	c35360.graph_c0; c10976.graph_c0	K04124+K05282
Limonene and pinene degradation	ko00903	1	11	219	4646	c20281.graph_c0	K00517
SNARE interactions in vesicular transport	ko04130	2	31	219	4646	c39066.graph_c0; c22322.graph_c0	K08486+K08486
Fatty acid degradation	ko00071	3	51	219	4646	c32271.graph_c0; c39748.graph_c0; c36442.graph_c0	K01897+K00001+K00121
Mismatch repair	ko03430	3	53	219	4646	c10556.graph_c0; c39512.graph_c0; c39411.graph_c0	K10746+K10739+K07466
Galactose metabolism	ko00052	3	56	219	4646	c38445.graph_c0; c13257.graph_c0; c10023.graph_c0	K01784+K06617+K18819
Phenylalanine, tyrosine and tryptophan biosynthesis	ko00400	2	37	219	4646	c33578.graph_c0; c24326.graph_c0	K00815+K13832
Ubiquitin mediated proteolysis	ko04120	7	147	219	4646	c22284.graph_c0; c9706.graph_c0; c25545.graph_c0; c19081.graph_c0; c19140.graph_c0; c33523.graph_c0; c14895.graph_c0	K03094+K03364+K03364+K06688+K03347+K03352+K03352
Ubiquinone and other terpenoid-quinone biosynthesis	ko00130	2	39	219	4646	c33578.graph_c0; c34846.graph_c0	K00815+K01904
Fatty acid biosynthesis	ko00061	2	39	219	4646	c32271.graph_c0; c19393.graph_c0	K01897+K03921
Arachidonic acid metabolism	ko00590	1	17	219	4646	c36125.graph_c0	K01254
Zeatin biosynthesis	ko00908	1	17	219	4646	c41314.graph_c0	K10760
Glycerophospholipid metabolism	ko00564	4	89	219	4646	c25632.graph_c0; c23445.graph_c0; c29019.graph_c0; c26076.graph_c0	K13508+K00901+K01115+K05929
Fructose and mannose metabolism	ko00051	2	45	219	4646	c16333.graph_c0; c29418.graph_c0	K01805+K00847
Phagosome	ko04145	3	70	219	4646	c27578.graph_c0; c9869.graph_c0; c9438.graph_c0	K02152+K07375+K07375
Alanine, aspartate and glutamate metabolism	ko00250	2	47	219	4646	c31692.graph_c0; c28829.graph_c2	K01953+K00820
Peroxisome	ko04146	4	96	219	4646	c32271.graph_c0; c26706.graph_c0; c31099.graph_c0; c24701.graph_c0	K01897+K13356+K13356+K13356
Endocytosis	ko04144	7	167	219	4646	c10448.graph_c0; c24798.graph_c1; c35761.graph_c0; c8784.graph_c0; c11481.graph_c0; c29019.graph_c0; c38975.graph_c0	K12191+K07904+K07904+K07901+K07904+K01115+K03283
Glycolysis / Gluconeogenesis	ko00010	5	125	219	4646	c25800.graph_c0; c40099.graph_c0; c39748.graph_c0; c36442.graph_c0; c9990.graph_c0	K01792+K01610+K00001+K00121+K01610
Autophagy	ko04140	1	29	219	4646	c38682.graph_c0	K07198
Citrate cycle (TCA cycle)	ko00020	2	58	219	4646	c40099.graph_c0; c9990.graph_c0	K01610+K01610
Glycerolipid metabolism	ko00561	2	58	219	4646	c25632.graph_c0; c23445.graph_c0	K13508+K00901
Carbon fixation in photosynthetic organisms	ko00710	3	88	219	4646	c40099.graph_c0; c12366.graph_c0; c9990.graph_c0	K01610+K01602+K01610
Purine metabolism	ko00230	5	140	219	4646	c30386.graph_c0; c40256.graph_c0; c28248.graph_c0; c29436.graph_c0; c25313.graph_c0	K00962+K02684+K02685+K10807+K02320
Proteasome	ko03050	2	62	219	4646	c8359.graph_c0; c35319.graph_c0	K02737+K02737
Circadian rhythm - plant	ko04712	1	34	219	4646	c18316.graph_c0	K16223
Nitrogen metabolism	ko00910	1	35	219	4646	c16623.graph_c0	K01674
Ether lipid metabolism	ko00565	1	37	219	4646	c29019.graph_c0	K01115
beta-Alanine metabolism	ko00410	1	39	219	4646	c18821.graph_c0	K00797
Nucleotide excision repair	ko03420	2	71	219	4646	c39512.graph_c0; c39411.graph_c0	K10739+K07466
Valine, leucine and isoleucine degradation	ko00280	1	44	219	4646	c29207.graph_c0	K01968
Protein export	ko03060	1	45	219	4646	c32513.graph_c0	K09490
Oxidative phosphorylation	ko00190	4	143	219	4646	c27578.graph_c0; c16552.graph_c0; c26567.graph_c0; c25728.graph_c0	K02152+K01507+K01507+K01535
alpha-Linolenic acid metabolism	ko00592	1	54	219	4646	c39336.graph_c0	K10525
Terpenoid backbone biosynthesis	ko00900	1	54	219	4646	c35672.graph_c1	K00021
Pyruvate metabolism	ko00620	2	90	219	4646	c40099.graph_c0; c9990.graph_c0	K01610+K01610
ABC transporters	ko02010	1	59	219	4646	c35361.graph_c0	K05658
Glyoxylate and dicarboxylate metabolism	ko00630	1	69	219	4646	c12366.graph_c0	K01602
Aminoacyl-tRNA biosynthesis	ko00970	1	83	219	4646	c36015.graph_c0	K01869
Protein processing in endoplasmic reticulum	ko04141	5	245	219	4646	c22284.graph_c0; c19140.graph_c0; c32513.graph_c0; c33783.graph_c0; c38975.graph_c0	K03094+K03347+K09490+K13993+K03283
RNA degradation	ko03018	1	119	219	4646	c30386.graph_c0	K00962
mRNA surveillance pathway	ko03015	1	122	219	4646	c28830.graph_c0	K12881
Ribosome	ko03010	4	253	219	4646	c33860.graph_c0; c20637.graph_c0; c9374.graph_c0; c9327.graph_c0	K02989+K02987+K02987+K02910
Carbon metabolism	ko01200	4	258	219	4646	c40099.graph_c0; c36442.graph_c0; c12366.graph_c0; c9990.graph_c0	K01610+K00121+K01602+K01610
Spliceosome	ko03040	2	231	219	4646	c28830.graph_c0; c38975.graph_c0	K12881+K03283
Biosynthesis of amino acids	ko01230	2	235	219	4646	c33578.graph_c0; c24326.graph_c0	K00815+K13832
RNA transport	ko03013	1	184	219	4646	c28830.graph_c0	K12881

## Sheet: Enrichment
#Pathway	ko_ID	Cluter_frequency	Genome_frequency	p-value	enrichFactor	corrected p-value(BH method)
Biosynthesis of unsaturated fatty acids	ko01040	0.0547945	0.00947051	4.93e-07	5.7858	2.49e-05
Cutin, suberine and wax biosynthesis	ko00073	0.0410959	0.00602669	3.08e-06	6.81898	0.000104
Phenylpropanoid biosynthesis	ko00940	0.100457	0.0352992	6.47e-06	2.84586	0.000163
Pentose and glucuronate interconversions	ko00040	0.0639269	0.0191563	5.77e-05	3.33713	0.000971
DNA replication	ko03030	0.0502283	0.0133448	0.00012	3.76388	0.00173564
Fatty acid metabolism	ko01212	0.0593607	0.0185105	0.000162	3.20686	0.00204263
Cyanoamino acid metabolism	ko00460	0.0456621	0.0139905	0.000806	3.26379	0.00814026
Fatty acid elongation	ko00062	0.0273973	0.00538097	0.000853	5.09151	0.00782811
Sesquiterpenoid and triterpenoid biosynthesis	ko00909	0.0273973	0.00538097	0.000853	5.09151	0.00782811
Cysteine and methionine metabolism	ko00270	0.0456621	0.0187258	0.00728652	2.43846	0.0566106
Carotenoid biosynthesis	ko00906	0.0228311	0.00731812	0.0202377	3.1198	0.12775
Plant-pathogen interaction	ko04626	0.0958904	0.0615583	0.026936	1.55772	0.160031
Amino sugar and nucleotide sugar metabolism	ko00520	0.0365297	0.0193715	0.0603458	1.88574	0.277042
Ascorbate and aldarate metabolism	ko00053	0.0228311	0.0107619	0.0845723	2.12146	0.371383
Starch and sucrose metabolism	ko00500	0.0502283	0.0322858	0.0949068	1.55574	0.3994
Plant hormone signal transduction	ko04075	0.0684932	0.047783	0.0992747	1.43342	0.40107
Tyrosine metabolism	ko00350	0.0182648	0.00947051	0.151341	1.9286	0.566126
Arginine and proline metabolism	ko00330	0.0182648	0.0103315	0.188594	1.76788	0.680287
Pyrimidine metabolism	ko00240	0.0365297	0.0260439	0.209838	1.40262	0.730816
Glutathione metabolism	ko00480	0.0273973	0.018941	0.233602	1.44645	0.761089
Flavonoid biosynthesis	ko00941	0.0136986	0.0077486	0.239588	1.76788	0.756198
Isoquinoline alkaloid biosynthesis	ko00950	0.00913242	0.00473526	0.278111	1.9286	0.826154
Inositol phosphate metabolism	ko00562	0.0182648	0.0122686	0.280769	1.48874	0.81022
MAPK signaling pathway - plant	ko04016	0.0273973	0.0210934	0.315141	1.29885	0.884147
Homologous recombination	ko03440	0.0228311	0.0170039	0.315489	1.3427	0.861198
Tryptophan metabolism	ko00380	0.00913242	0.00559621	0.348703	1.63189	0.926816
Tropane, piperidine and pyridine alkaloid biosynthesis	ko00960	0.00913242	0.00559621	0.348703	1.63189	0.926816
Monoterpenoid biosynthesis	ko00902	0.00456621	0.00193715	0.352699	2.35718	0.890565
Phenylalanine metabolism	ko00360	0.0136986	0.00990099	0.370001	1.38356	0.911466
Stilbenoid, diarylheptanoid and gingerol biosynthesis	ko00945	0.00913242	0.00602669	0.383189	1.51533	0.921479
Phosphatidylinositol signaling system	ko04070	0.0136986	0.0103315	0.395985	1.32591	0.930104
Diterpenoid biosynthesis	ko00904	0.00913242	0.00624193	0.400142	1.46308	0.918508
Limonene and pinene degradation	ko00903	0.00456621	0.00236763	0.412404	1.9286	0.925618
SNARE interactions in vesicular transport	ko04130	0.00913242	0.00667241	0.433372	1.36868	0.951534
Fatty acid degradation	ko00071	0.0136986	0.0109772	0.434396	1.24792	0.933489
Mismatch repair	ko03430	0.0136986	0.0114077	0.459505	1.20083	0.966875
Galactose metabolism	ko00052	0.0136986	0.0120534	0.496245	1.1365	1.02287
Phenylalanine, tyrosine and tryptophan biosynthesis	ko00400	0.00913242	0.00796384	0.526671	1.14674	1.06387
Ubiquitin mediated proteolysis	ko04120	0.0319635	0.0316401	0.54526	1.01022	1.07983
Ubiquinone and other terpenoid-quinone biosynthesis	ko00130	0.00913242	0.00839432	0.5554	1.08793	1.07876
Fatty acid biosynthesis	ko00061	0.00913242	0.00839432	0.5554	1.08793	1.07876
Arachidonic acid metabolism	ko00590	0.00456621	0.00365906	0.560575	1.24792	1.04848
Zeatin biosynthesis	ko00908	0.00456621	0.00365906	0.560575	1.24792	1.04848
Glycerophospholipid metabolism	ko00564	0.0182648	0.0191563	0.61118	0.953466	1.10231
Fructose and mannose metabolism	ko00051	0.00913242	0.00968575	0.63404	0.942872	1.1041
Phagosome	ko04145	0.0136986	0.0150667	0.648752	0.909198	1.11058
Alanine, aspartate and glutamate metabolism	ko00250	0.00913242	0.0101162	0.657732	0.902749	1.10718
Peroxisome	ko04146	0.0182648	0.0206629	0.670736	0.883942	1.11056
Endocytosis	ko04144	0.0319635	0.0359449	0.680742	0.889235	1.10895
Glycolysis / Gluconeogenesis	ko00010	0.0228311	0.0269049	0.710138	0.848584	1.13847
Autophagy	ko04140	0.00456621	0.00624193	0.754533	0.731538	1.13743
Citrate cycle (TCA cycle)	ko00020	0.00913242	0.0124839	0.766734	0.731538	1.13882
Glycerolipid metabolism	ko00561	0.00913242	0.0124839	0.766734	0.731538	1.13882
Carbon fixation in photosynthetic organisms	ko00710	0.0136986	0.018941	0.792561	0.723225	1.14355
Purine metabolism	ko00230	0.0228311	0.0301334	0.798164	0.757665	1.13542
Proteasome	ko03050	0.00913242	0.0133448	0.798214	0.684342	1.11972
Circadian rhythm - plant	ko04712	0.00456621	0.00731812	0.807503	0.623959	1.11723
Nitrogen metabolism	ko00910	0.00456621	0.00753336	0.816644	0.606132	1.11461
Ether lipid metabolism	ko00565	0.00456621	0.00796384	0.833649	0.573368	1.12265
beta-Alanine metabolism	ko00410	0.00456621	0.00839432	0.849084	0.543964	1.12839
Nucleotide excision repair	ko03420	0.00913242	0.015282	0.855676	0.597595	1.12238
Valine, leucine and isoleucine degradation	ko00280	0.00456621	0.00947051	0.881715	0.48215	1.14171
Protein export	ko03060	0.00456621	0.00968575	0.887344	0.471436	1.13445
Oxidative phosphorylation	ko00190	0.0182648	0.0307792	0.912431	0.593416	1.15194
alpha-Linolenic acid metabolism	ko00592	0.00456621	0.0116229	0.927395	0.392863	1.15638
Terpenoid backbone biosynthesis	ko00900	0.00456621	0.0116229	0.927395	0.392863	1.15638
Pyruvate metabolism	ko00620	0.00913242	0.0193715	0.931174	0.471436	1.13312
ABC transporters	ko02010	0.00456621	0.0126991	0.94314	0.35957	1.13401
Glyoxylate and dicarboxylate metabolism	ko00630	0.00456621	0.0148515	0.965156	0.307458	1.1335
Aminoacyl-tRNA biosynthesis	ko00970	0.00456621	0.0178648	0.982478	0.255598	1.14058
Protein processing in endoplasmic reticulum	ko04141	0.0228311	0.0527335	0.992109	0.432951	1.13867
RNA degradation	ko03018	0.00456621	0.0256134	0.997038	0.178274	1.1189
mRNA surveillance pathway	ko03015	0.00456621	0.0262591	0.997448	0.17389	1.10706
Ribosome	ko03010	0.0182648	0.0544554	0.998326	0.335409	1.09599
Carbon metabolism	ko01200	0.0182648	0.0555316	0.998627	0.328909	1.08453
Spliceosome	ko03040	0.00913242	0.0497202	0.999861	0.183676	1.05194
Biosynthesis of amino acids	ko01230	0.00913242	0.0505811	0.999884	0.18055	1.04112
RNA transport	ko03013	0.00456621	0.039604	0.999885	0.115297	1.03049
